# Supplementary material for: Re-Emerged Genotype IV of Japanese Encephalitis Virus Is the Youngest Virus in Evolution
Source: Viruses. 2023 Feb 24;15(3):626. doi: 10.3390/v15030626 (PMC10054483; doi:10.3390/v15030626)
Supplement: Supplementary file 1 [file viruses-15-00626-s001.zip]

Archive with 7 entries (7 files):
- Dataset S1:Alignment 115 JEV sequence.fasta
- Figure S1:Analysis pipline.pdf
- Figure S2:Comparison of C protein segments of different JEV genotypes..pdf
- Table S1:The average nucleotide and amino acid identities of the JEVs’ whole genome.doc
- Table S1:The average nucleotide and amino acid identities of the JEVs’ whole genome.pdf
- Table S2: Amino acid mutations in structural and non-structural proteins of JEV GIV isolates.doc
- Table S2: Amino acid mutations in structural and non-structural proteins of JEV GIV isolates.pdf
