# Supplementary material for: Re-Emerged Genotype IV of Japanese Encephalitis Virus Is the Youngest Virus in Evolution
Source: Viruses. 2023 Feb 24;15(3):626. doi: 10.3390/v15030626 (PMC10054483; doi:10.3390/v15030626)
Supplement: Supplementary file 1 [file viruses-15-00626-s001.zip › Dataset S1:Alignment 115 JEV sequence.fasta]

>1070/82_TH_82
agaagtttatctgtgtgaacttcttggcttagtatcgttgagaagaatcgagagattagt
gcagtttaaacagttttttagaacggaagaacaaccatgactaaaaaaccaggagggccc
ggaaaaaaccgggccatcaatatgctgaaacgcggattaccccgcgtattcccactagtg
ggagtgaagagggtagtgatgagcttgttggacggcagagggccagtgcgatttgtgctg
gctcttatcacgttcttcaagttcacagcattagccccgaccaaggcgcttttgggccga
tggagagcagtggagaagagtgtggcaatgaaacatcttaccagtttcaaacgagaactt
ggaacactcatcgacgccgtgaacaaacggggcaaaaaacaaaacaaaagaggagggaat
gagagctcgatcatgtggcttgccagcttggcaatcgtaacagcttgtgccggagctatg
aagctatcaaacttccaaggaaagcttctgatgaccatcaacaacacggacattgcggac
gtcatcgtgattcccacctcaaaaggcgaaaacagatgttgggtccgagcaatcgacgtt
ggttacatgtgtgaagacaccatcacgtacgaatgtccgaagctagcagtgggcaacgac
ccagaagacgtggattgctggtgtgacaatcaagaagtcttcgtgcagtatggtcgctgc
acacggaccaggcattccaaacgaagcagaagatccgtttcggtccaaacgcatggggaa
agctcactagtgaacaaaaaagaggcttggttggattcaacgaaggccacgcggtacctc
atgaaaacggagaattggatcataaggaaccctggttatgctttcctggcggcggcactt
ggctggatgcttggcagtaatagtggtcaacgtgtggtgttcaccatcctcctgctgttg
gtcgctccggcttacagttttaactgtctgggaatggggaatcgagatttcatagaagga
gccagtggagccacttgggtggatctggtattagaaggagacagttgtttgacaatcatg
gcaaacgacaaaccgacactagatgtccgcatgattaacattgaagccagccaacttgcc
gaagttaggagctactgctatcacgcttcagtcactgacatttcaacggtggctcgatgc
cccacgactggagaagctcacaacgagaaacgtgctgacagcaactacgtgtgcaagcaa
ggtttcactgaccgcggatggggaaatggatgtggacttttcgggaaaggaagtattgac
acttgcgcaaagttttcttgcaccagtaaggccattggaagaacaatccaaccagagaac
atcaagtatgaagttggtgtattcgtgcacggaaccaccacctcggaaaaccatgggaat
tactcagcgcaggttggagcgtctcaagcagcaaagtttactgtaactccaaacgctcct
tcaataaccctcaagcttggtgattatggagaagtcacactggattgtgaaccaaggagt
ggactgaacactgaagcgttctatgtcatgactgtgggctcgaagtcattcttagtccat
agggaatggttccatgacctttctcttccctggacgtccccctcaagcacggcatggagg
aatagagaactccttatggaatttgaagaggcacatgccacaaaacaatctgtcgtagcc
cttgggtcacaggagggaggcctccatcaagcgttagcaggagccatcgtggtggagtac
tcaagctcagtgaagttgacatcaggtcacctgaaatgcaggctgaaaatggacaaactg
gctctgaagggcacgacttatggcatgtgcacagaaaaattctcgttcgcgaaaaaccca
gcggacacaggccatggaacagttgtcattgagctcacatactctggaagtgatggtccc
tgcaaaattccgattgtttcagtcgcgagtttaaacgacatgacccctgtgggaaggctg
gtaacagtaaaccccttcgtcgcgacatccagctccaactcgaaggtgctggttgagatg
gaacctcctttcggagactcttatatcgtggttggaagaggggacaagcagattaaccac
cactggcacaaagctggaagcacgttgggaaaagccttctcaacaactttgaaaggagct
caaagactggcagcgctaggggacacagcctgggactttggttccattgggggggtattc
aactccatagggaaagctgttcaccaagtatttggcggtgcatttagaacgctctttggg
ggaatgtcttggatcacgcaaggactaatgggggccctacttctctggatgggtgtcaac
gcacgagatcggtcaatcgccctggcttttttggccacgggaggtgtgctcgtcttttta
gcgaccaatgtgcatgctgacactggctgtgccattgacatcacgagaaaagaaatgagg
tgtggaagtggcattttcgtgcacaacgacgtagaggcctgggtagataggtacaaatat
ctgccagagacgcccagatccctagcgaagatcgtccacaaagctcatcaagaaggagtg
tgcggggtcagatccgtcaccagattggaacaccagatgtgggaatctgtgcgggacgaa
ctgaatgtcttgcttaaagagaacgcggtggatctcagtgtggtggttaacaagcctgtg
gggagataccgctcagcccccaaacgcctatccatgactcaagagaagtttgagatgggc
tggaaagcatggggaaaaagcattctcttcgcccccgaactggccaactccacgttcgtc
gtggatggacccgagacaaaggaatgccctgacgagcgcagagcctggaacagcatgcaa
atcgaagacttcggcttcggtatcacatcaacccgcgtgtggctgaaaattagagaggag
gacactgatgagtgtgatggagcgatcatagggacagctgttaaagggcatgtggcagtt
catagtgacctgtcatactggattgagagccgtctcaatgacacatggaaacttgagagg
gctgtcttcggagaggtgaaatcttgcacttggcccgagacacacactctttggggtgac
ggtgttgaggagagcgagctcatcatcccacacaccatagctggaccgaaaagcaagcac
aatcggagagaaggttacaagacacaaaaccagggaccctgggatgagaacggcattgtc
cttgattttgactattgtccaggaacaaaagtcaccatcacagaggattgtggcaagagg
ggtccctcaatcagaaccaccactgacagtggaaagctgatcaccgattggtgctgccgc
agctgttctctaccgcccttacggttccggacagaaaatggctgctggtatgggatggaa
atcagacctgttaggcatgatgaaacaacactcgttagatcacaggttgatgctttcaac
ggcgaaatgattgacccttttcagttgggccttctggtgatgtttctggccacccaggag
gtccttcgcaagaggtggacggccagattgacgattcctgcggttttgggggccctactt
gtgctgatgcttgggggcatcacttacactgatctggccagatatgtggtgctagttgct
gcggcttttgcggaggccaacagtggaggagatgtcctgcacctcgctctgatagccgtc
ttcaagatccaaccagcttttctggtcatgaacatgcttagcgcgagatggacaaatcaa
gagaatatggttctggtcctgggggcggcttttttccaactagcttcggtggatttacag
atcggagtccacggaatcctgaacgccgcggccatagcatggatgatcgttcgagcgatc
acatttcccacaacttctactgttaccatgccagtcttagcgctcctaactccgggaatg
agagccctgtatctggacacttacagaatcattcttctcgtcataggaatttgttccctg
ctacaagagaggagaaagaccatggcgaagaagaaaggggctgtgctcttgggcttagcg
ctcacatccaccggatggttttcgcccaccaccatcgcagccggactaatggtctgcaac
ccaaacaagaagagagggtggccagccactgagttcctttcagcagttgggttgatgttt
gccattgtgggaggtttagccgagttggacatcgaatccatgtcaatacccttcatgctg
gcaggtctcatggcagtgtcctacgtggtatcaggaaaggcaaccgacatgtggctggac
cgggccgccgacatcagctgggagatggaagctgcaatcacaggtagtagccggaggtta
gatgttaagctggacgatgacggcgactttcatttgattgatgatcccggtgttccatgg
aaagtctggctcttgcgtatgtcctgtatcggtttggccgctctaacaccctgggccatc
gttcccgccgcttttggctattggctcactctgaaaacaacaaaaagagggggcgtgttc
tgggacacgccatctccaaagccttgcttaaagggggacaccactacaggagtttaccga
atcatggctaggggaattctcggcacttaccaggccggcgttggagtcatgtacgaaaat
gttttccacacactgtggcatacaactagaggagcagccattatgagtggagaaggaaaa
ctaacgccatactggggtagtgtgaaggaagaccgcataagctacggaggcccgtggagg
tttgaccggaagtggaatggaacagatgatgtgcaagtgatcgtggtggaaccggggaaa
cctgcagtaaacatccagacaaaaccgggagtgtttcgcaccccttttggggagattgga
gcagtcagcctggactacccgcggggaacatccggctcacccattctggattccaatgga
gacatcataggcttgtatggcaatggagttgaactcggcgatggatcgtacgtcagtgcc
attgtgcagggtgaccgtcaagaggaaccagttccagatgcctacactccaagcatgctg
aaaaagagacagatgactgtgctggacctgcacccaggttcgggaaaaaccaggaagatc
ctaccccaaataatcaaggacgccatccagcagcgcttgagaacagccgtgctggcgccc
acacgagtggtagcagcagaaatggcggaagccttgaggggactcccagtacgatatcaa
acctcagcagtgcagagggagcatcagggaaatgaaatagtagacgtaatgtgtcatgct
accctgacccataggctaatgtcaccaaacagagtgcccaactacaatttatttgtgatg
gatgaggctcacttcactgacccagctagcatcgccgctcggggctatattgcaaccaag
gtggaactaggggaagcagcagccattttcatgacggcgactccgcccgggactactgat
ccttttcctgactcaaatgccccaattcatgacctgcaggatgagatcccagacagggca
tggagcagtggatacgaatggatcacggaatatgcggggaaaactgtgtggttcgtggca
agtgtgaaaatggggaatgagatcgcaatgtgccttcagagagcggggaaaaaggtcatc
cagctcaatcgtaaatcttatgacacagaatacccaaagtgcaagaacggagattgggac
tttgtcatcaccactgacatctctgagatgggggccaattttggtgcgagcagggttatt
gactgcagaaagagtgtgaaacccaccatcctagaggagggagaaggtagagtcattctt
ggaaacccatcccccataaccagtgcaagtgcagcccaacggagaggtagagtgggcagg
aatcccaaccaagttggagatgaataccattatgggggtgccaccagtgaagatgacagt
aacctggcccactggacagaggcaaaaattatgctagacaacatacacatgcccaatgga
ctggtggcccagctgtatgggccagagagggaaaaggccttcacaatggatggagagtac
cgtcttagaggtgaggagaagaagaacttcttggagctgcttaggacggctgacctccca
gtgtggctggcctacaaagtggcgtccaatggcattcagtacactgacagaaaatggtgc
tttgatggaccacgcacaaatgctatactggaagataacactgaggtggagatagttacc
cgaatgggtgagagaaagatcctcaagcccaggtggctcgacgcaagggtttacgcagac
caccaggccctcaagtggttcaaggactttgcagcgggcaagagatcagccgtcagtttc
atagaggtgctcggtcgcatgcctgagcatttcatgggaaagacacgggaagccttagac
acaatgtacctggtggcaacagctgagaaaggaggaaaagcacaccgcatggctcttgaa
gaactgcccgatgcattggagaccatcacactcatcgttgccatcactgtgatgacagga
ggattcttcctgctcatgatgcagagaaagggcataggaaagatgggtctaggggctcta
gtgctcacgctggctacctttttcctatgggcggcagaggttcctggaaccaaaatagcg
ggtaccttattggtcgccctgttgctgatggtggtccttatcccggaaccagagaaacag
aggtcacagacagacaatcaattggcagtatttcttatctgcgtcctgactgtggtcgga
gtggtggcagcaaatgagtacggaatgctggaaaagaccaaagcagacctcaagagcatg
tttggcggaaggacgcaagcaccaggactgaccgga---ttgccaagtatggcactggac
ttgcgcccagccacagcttgggcgctgtatggggggagcacagttgtgttaacccctctc
ctaaagcacctaatcacctcagaatacgttaccacatcgttagcttcaatcagctcacaa
gcgggctcgctgtttgtcttgccgcgaggcgtgcctttcactgatttggatctaaccgtt
ggcctcgtctttcttggctgttggggccaaatcaccctcacgacgtttctgacagctatg
gtgctagtgacactccactacggatacatgctccctgggtggcaagcagaggcgctcaga
gctgcccagagaagaacagcggctggcataatgaagaatgccgtcgtggacggaatggtc
gccactgatgtgcccgaactggaaagaaccactcctttgatgcagaagaaagtcggtcaa
gtgctcctcataggggtcagcgtggcggcgttccttgtcaaccccaatgtcaccaccgtg
agagaggcaggggtgttggtgacggcagctacactcaccttgtgggacaatggagccagc
gccgtctggaattccaccaccgccacggggctctgccatgtcatgcgaggtagctaccta
gctggcggctccattgcctggactctcatcaagaacgctgacaagccctccttaaaaagg
ggaaggcctgggggcaggacgctaggggagcagtggaaggaaaagttgaatgctatgagc
agggatgagttcttcaaatataggagagaagccataattgaggtggaccgcactgaagca
cgcagggctaggcgcgagaacaacatagtgggaggacacccagtttcgcgagggtcagca
aagctccgctggctcgtggaaaagggatttgtctcgccaataggaaaagtcatagatctg
ggatgtgggcgtggaggctggagctactacgcagcaactctgaaaaaagttcaggaagtc
aaagggtacacgaagggtggggcgggacacgaagagccgatgctcatgcagagttacggt
tggaacctggtctcgctaaagagtggggtggacgtgttctacaaaccctcggagcccagt
gacaccctgttctgtgacataggagaatcttctccaagtccagaagtggaggaacaacgc
acgctgcgcgttttagaaatgacatctgactggttacatcggggacctagagagttctgc
ataaaagtgctttgcccttacatgcctaaagttatagaaaagatggaagtcctgcaacgt
cgcttcgggggagggctggtgcgcctccccttgtcccgaaactccaaccatgagatgtac
tgggtgagtggggctgccggcaatgtggtgcatgcagttaacatgaccagccaagttctg
ctagggcgaatggatcgcacagtgtggagagggccaaagtatgaagaggatgtcaacctg
ggcagcgggacaagagctgtggggaagggagaggtccatagcaaccaggaaaaaattagg
aagagaatccagaagcttagagaggaatttgccacaacctggcacaaagaccccgagcat
ccataccgaacttggacctaccacggaagctacgaagtgaaggccactggctccgcgagc
tctctcgtcaatggggtggtaaagctcatgagcaaaccctgggatgccatcgccaatgtc
accacaatggctatgaccgatactaccccctttggccagcaaagggtctttaaagagaag
gtcgacacgaaggctccagagccaccagcaggagtcaaggaagtgctcaacgagactact
aactggctgtgggcccacttgtcacgggagaaacgaccccgcttgtgtaccaaggaagaa
ttcataaagaaagtcaacagcaacgcagctctcggagcagtgttcgctgaacagaatcaa
tggagcacagcgcgggaggccgtgggtgaccctctgttctgggagatggtcgatgaagaa
agagaaaaccatttgcgaggggagtgccacacgtgcatttacaacatgatgggaaaaaga
gagaaaaaacctggagagttcggcaaggccaaaggaagcagggctatctggttcatgtgg
ctcggagcacggtacctagagttcgaagccctaggattcctaaatgaagaccattggctg
agccgagagaattcaggaggcggggtggaaggttcaggcgtccaaaagctgggatacatc
ctccgtgacatagcagggaagcaaggagggaaaatgtatgccgatgacaccgccgggtgg
gataccagaattactagaactgacttggaaaatgaagccaaagtgctggagcttttggac
ggtgaacaccgcatgctcgcccgagccataattgaactaacgtataggcacaaagtggtt
aaggtcatgagacctgcagcaggagggaagacagtgatggacgtgatatcacgagaagac
caaagggggagtgggcaggtggtgacctacgctctcaacacattcacgaacattgccgtc
cagcttgtccgcttgatggaggctgagggggtcattggaccacaacacttggaacagttg
cctaggaaaaacaagatagctgttaggacctggctctttgagaatggagaggaaagagtg
accaggatggcgatcagtggagacgactgcgtcgtcaagccgctggatgacagattcgcc
acggctctccatttcctcaacgcaatgtcgaaggtcagaaaagacatccaggaatggaag
ccttcgcatggttggcatgactggcagcaggttcccttttgctccaatcattttcaggag
attgtgctgaaagatggaaggagcatagtcgtcccgtgcagagggcaggatgagctgatt
ggcagggcgcgcatctccccaggagctggatggaatgtgaaggacacagcttgcctggcc
aaagcgtatgcacagatgtggctgctcctatacttccatcgcagggacctacgcctcatg
gcgaatgcaatctgctcagcagttccagtggactgggtgcccacaggcagaacatcctgg
tcaatacactcaaaaggagagtggatgaccactgaagacatgctgcaagtctggaacagg
gtatggattgaagaaaatgaatggatgatggacaagaccccgatcacaagctggacagac
gtcccgtacgtgggaaagcgtgaggacatctggtgtggcagtctcatcggaacgcgatcc
agggcaacttgggctgagaacatctacgcggcaataaaccaagtgagagccattattgga
aaagaaaactatgttgattacatgacttccctcagaagatatgaggatgttttgattcag
gaggacagggtcatttag-----------------------acaggagat--taagtcat
gtgtgcaatgtga-acaagaaaatg--tgcatgtggagtcaggccagcaaaagctgccac
cggatactgggtagacggtgctgcctgcgtctcagttccaggaggactgggttaacaaat
ctgacaacggaaggtgggaaagccctcagaaccgtctcggaagtaggtccctgctcaccg
gaagttgaaagaccaacgtcaggccacaattttgtgccactccgctggggagtgcggcct
gcgcagccccaggaggactgggtcaacaaagccgttgaggcccccacggcccaagcctcg
tctaggatgcaatagacgaggtgtaaggactagaggttagaggagaccccgtggaaacaa
caacatgcggcccaaaccccctcgaagctgtagaggaggtggaaggactagaggttagag
gagaccccgcatttgcatcaaaacagcatattgacacctgggaatagactgggagatctt
ctgctctatctcaacatc-agctactaggcacagagcgccgaagtatgtagct-------
---------------------------------
>10S3_HN_13
agaagtttatctgtgtgaacttcttggcttagtatcgttgagaagaatcgagagattagt
gcagtttaaacagttttttagaacggaagaacaaccatgactaaaaaaccaggagggccc
ggaaaaaaccgggccatcaatatgctgaaacgcggattaccccgcgtattcccactagtg
ggagtgaagagggtagttatgagcttgttggacggcagagggccagtacgatttgtgctg
gctcttatcacgttcttcaagtttacagcattagccccgaccaaggcgcttttgggccgc
tggagagcagtggaaaaaagtgtggcaatgaaacatcttaccagtttcaaacgagaactt
ggaacactcattgacgccgtgaacaagcggggcaaaaaacaaaacaaaagaggagggaat
gaaagcctgattatgtggcttgccagcttggcaatcgtaacagcctgtgccggagccatg
aagctatcaaactttcaaggaaagcttctgatgaccatcaacaacacggacattgcggac
gtcatcgtgatccccacctcaaaaggtgaaaacagatgctgggtacgagcaatcgacgtt
ggttacatgtgtgaagacaccatcacgtatgaatgtccgaagcttgccgtgggcaacgat
ccggaagacgtggactgctggtgcgacaatcaggaagtctacgtgcagtatggtcgctgc
acacggaccaggcattccaaacgaagcagaagatccgtttcggtccaaacgcatggggaa
agctcactagtgaacaaaaaagaggcttggctggattcaacgaaggccacgcgatacctc
atgaaaacggagaactggatcataaggaaccctggttatgctttcctggcggtggcactt
ggatggatgcttggcagcaacaatggccaacgtgtggtgttcactattctcttgctattg
gtcgccccggcttacagttttaactgtctgggaatggggaatcgggatttcatagaagga
gccagtggagccacttgggtggatctggtgttggaaggagatagctgtttgacaattatg
gcaaacgacaaaccaacactagatgtccgcatgatcaacattgaagctagccaacttgct
gaagtcaggagttactgctatcacgcttcagtcactgacatttcaacggtggctcgatgc
cccacgactggagaagcccacaatgaaaaacgtgctgacagcagctacgtgtgcaaacaa
ggctttactgaccgcggatggggaaatggatgtggacttttcgggaaaggaagcattgac
acatgcgcaaaattttcgtgtaccagtaaggccattggaagaatgatccaaccagagaac
atcaagtacagggttggcatattcgtgcacggaaccactacctcggaaaaccatgggaat
tactcagcgcaagtaggagcgtctcaagcagcaaagtttactgtaactccaaatgctcct
tcaataaccctcaagcttggtgattatggagaagtcacactggattgtgaaccaaggagt
ggactgaacactgaagcgttctatgtcatgaccgtgggttcgaagtcattcttagtccat
agggaatggttccatgacctttctcttccctggacgtccccctcaagcacggcatggaga
aacagagaactcctcatggaatttgaagaggcacatgccacaaaacaatctgtcgtagct
cttgggtcacaggagggaggcctccatcaagcgttggcaggagccatcgtggtggagtac
tcgagctcagtgaaattgacatcaggtcacctgaaatgcaggctaaaaatggacaaactg
gctctgaagggcacgacttatggcatgtgtacagaaaaattctcgttcgcgaaaaatcca
gcggacacgggccatggaacagttgtcattgagctcacatattctggaagtgatggtccc
tgtaaaattccgattgtctcagtcgctagtttaaacgacatgacccctgtggggaggctg
gtaacagtaaaccccttcgtcgcaacatctagctccaactcaaaggtgctggttgagatg
gaacctcccttcggagactcttatatcgtggttggaagaggggacaagcagattaaccat
cactggcacaaagctggaagcacgctgggcaaagctttctcaacaactttgaaaggggct
cagagactagcagcgctaggtgacacagcctgggacttcggttccattggaggggtattc
aactccatagggaaagctgttcaccaagtatttggcggtgcattcagaacgctctttggg
ggaatgtcttggatcacacaaggactaatgggggccttacttctttggatgggtgtcaac
gcacgagaccggtcaatcgccctggcttttctggccacgggaggtgtgctcgtgttttta
gcgaccaatgtgcatgccgacactggctgtgccattgacatcacaagaaaagagatgagg
tgtggaagtggcatcttcgtgcacaacgacgtagaggcttgggtagataggtacaaatat
ttgccagagacgcccagatccttagcgaagatcgtccacaaagcacatcaagaaggagtg
tgcggggtcagatccgtcactagactggaacaccagatgtgggaatctgtgcgagacgaa
ctgaatgtcttgctcaaagagaacgcggtggatctcagtgtggtggtgaacaagcctgtg
gggagatatcgctcagcccccaaacgcctatccatgactcaagaaaagtttgagatgggc
tggaaagcatggggaaaaagcattctcttcgcccccgaattggccaactccacgttcgtc
gtggatggacccgagacaaaggaatgccctgatgagcgcagagcctggaacagcatgcaa
atcgaagatttcggcttcggcatcacatcaacccgagtgtggctgaaaattagagaggag
aacactgatgagtgtgatggagcaatcatagggacagctgttaaagggcatgtggcagtt
catagtgacttgtcatactggatcgagagccgtctcaatgacacctggaaacttgagagg
gctgtcttcggggaggtgaaatcttgcacttggcccgagacacacactctttggggtgac
ggtgttggggagagcgagcttatcatcccacacaccatagctggaccgagaagcaagcac
aaccggagagaagggtataaaacacaaaaccagggaccctgggatgagaacggcatcgtt
cttgactttgactattgtccaggaacaaaagtcaccatcacagaggactgtggcaagagg
ggtccctcaatcagaaccactactgacagtggaaagctgatcaccgattggtgctgccgc
agctgttctctaccgcctttgcggttccggacagaaaatggttgctggtatgggatggaa
atcagacccgttaggcatgacgaaacaacactcgttaggtcacaggttgacgctttcaac
ggcgaaatgattgacccttttcagctgggtcttctggtgatgtttctggccacccaggag
gtccttcgcaagaggtggacggccagattgacgattcctgcggttttgggggctctactt
gtgctgatgcttgggggcatcacttacactgacctggcaagatatgtggtgctagttgct
gcggctttcgcggaggccaacagtggaggagatgttctgcacctcgctctgatagccgtc
ttcaagatccaaccagcttttctggtcatgaacatgcttagcgcgagatggacgaaccaa
gagaacgtggttctggtcctgggggcggcttttttccaactagcttcagtggatttacag
atcggagtccacggaatcctgaacgctgcagccatagcatggatgatcgttcgagcgatc
acatttcccacaacttctaccgttgccatgccaatcttagcgctcctaactccgggaatg
agggctttgtatctggacacttatagaatcattcttcttgtcataggaatttgttccctg
ctgcaagagaggagaaagaccatggcgaagaagaaaggagccgtgctcttgggcttagcg
ctcacatccaccggatggttttcgcccaccactatcgcagccggactaatggtctgcaac
ccaaacaagaagagggggtggccagccaccgagttcctttcagcggttgggttgatgttt
gccattgtgggaggtctagccgagttggacatcgaatctatgtcaatacccttcatgctg
gcagggctcatggcagtgtcctacgtggtatcaggaaaggcaaccgacatgtggctggac
cgggctgccgatatcagctgggagatggaggctgcaatcacaggaagtagccggaggcta
gatgttaagttggatgacgacggcgactttcacttgattgatgatcccggtgttccatgg
aaggtctggcttctgcgcatgtcttgtatcggtttagccgctctgacaccctgggctatc
gttcccgccgcttttggctattggctcactctgaaaacaacaaaaagagggggcgtgttc
tgggacacgccatctccaaagccttgcttaaagggggacaccaccacaggagtttaccga
attatggccagggggattctaggcacttaccaggccggagttggagtcatgtatgagaat
gttttccacacattgtggcacacaactagaggagcagccatcatgagtggagaaggaaag
ctaacgccatactggggtagtgtgaaggaagaccgcataagctatggaggcccgtggagg
tttgaccggaagtggaatggaacagatgatgtgcaagtgattgtggtggaaccagggaaa
cctgcagtaaacatccagacaaaaccgggagtgtttcgcacccctttcggggaagttgga
gcagtcagcttggactacccacggggaacatccggctcacccatcctagattccaatgga
gacatcataggcttgtatggcaatggggttgaactcggcgatggatcgtatgtcagcgcc
attgtgcagggcgaccgtcaagaggaaccagttccagatgcctacactccaagcatgctg
aaaaagagacagatgactgtgctggacctgcacccaggttcgggaaaaaccaggaagatc
ctaccccaaataattaaggacgccatccagcagcgcttgagaacagccgtgctggcaccc
acacgagtggtagcagcagaaatggcggaagctttgagaggactcccagtacgatatcaa
acctcggcagtgcagagggagcatcagggaaatgaaatagtagacgtaatgtgccatgcc
actctgacccatagactaatgtcaccaaacagggtgcccaactacaatttattcgtgatg
gatgaggctcacttcactgacccagctagcatcgccgctcggggttatattgcaaccaag
gtggaactgggggaggcagcagccatttttatgacggcgaccccgcccgggaccactgat
ccctttcccgactcaaatgccccaattcatgacctgcaggatgagatcccagacagggca
tggagcagtggatacgaatggatcacggactatgcgggaaaaactgtgtggttcgtggca
agtgtgaaaatggggaatgagatcgcaatgtgcctccaaagagcggggaaaaaggtcatc
cagctcaatcgtaagtcatatgacacagaatacccaaaatgcaaaaatggagattgggac
tttgttatcaccactgacatctctgagatgggggccaattttggtgcgagcagggtcatt
gactgcagaaagagtgtgaaacccaccatcctagaggagggagaaggtagagtcattctt
ggaaacccatcccccataaccagtgcaagtgcagcccaacggagaggtagagtgggcagg
aatcctaaccaagttggagatgaataccattacgggggggccaccagtgaagatgacagc
aacctagcccactggacagaggcaaaaattatgctagacaacatacatatgcctaatgga
ttagtggctcagctgtacgggccagagagggaaaaggctttcacaatggatggagagtac
cgactcagaggtgaggagaagaagaacttcttggagctgcttagaacggctgacctccca
gtatggctagcctacaaggtggcgtccaatggcattcagtacactgacagaaaatggtgc
tttgatggaccacgcacaaatgccatactagaagataacactgaggtggagatagttacc
cgaatgggtgagagaaagatcctcaagccgagatggctcgatgcgagggtttatgcagac
caccaggccctcaagtggtttaaggattttgcagcgggcaagagatcagccgtcagtttc
atagaggtgctcggtcgcatgcctgagcatttcatgggaaagacacgggaagccttagac
acaatgtatctggtggcaacagctgagaaaggtggaaaggcacaccgcatggctcttgaa
gaactgcccgacgcattggagaccatcacactcatcgttgccatcactgtgatgacagga
ggattcttcctgctcatgatgcagagaaagggtataggaaaaatgggtctaggggctcta
gtgcttacgctggctacctttttcctatgggcggcagaggttcctggaaccaaaatagcg
ggcaccctactggtcgccctgttgctaatggtggtcctcatcccggaaccagaaaaacag
aggtcacagacagacaaccagttagcagtgtttcttatctgcgtcctgaccgtggtcgga
gtggtggcagcaaatgagtacggaatgctggaaaaaaccaaagcagaccttaagagcatg
tttggcggaaggacgcaagcaccaggactgaccgga---ttgcctagcatggcactggac
ttgcgcccagccacagcttgggcgctgtatggggggagcacagttgtgttaacccctctc
ctgaagcatctaatcacctcagactacgtcaccacatcgttagcttcaatcagttcacaa
gcgggttcgctgtttgttttgccgcgaggcgtgcctttcactgacttggatctaaccgtt
ggccttgtctttcttggctgttggggccaaatcaccctcaccacgttcctaacagctatg
gtgctagtgacactccactatggatacatgctccctgggtggcaagcagaggcactcaga
gctgctcagagaagaacagcggctggcataatgaagaatgccgtcgtggacggaatggtc
gccaccgatgtgcccgaactggaaagaaccactcccttgatgcaaaagaaagtcggccaa
gtgctcctcataggggtcagcgtggcggcgtttctcgtcaaccccaatgccaccaccgtg
agagaggcaggtgtgttggtgacggcagccacactcaccttgtgggacaatggagccagt
gccgtctggaattccaccaccgctacggggctttgccatgtcatgcgaggcagctaccta
gctggcggctccattgcctggactctcatcaagaacgctgacaagccctccttaaaaagg
gggaggcctggaggcaggacgctaggggagcagtggaaggaaaagttgaatgctatgagc
agggatgagttcttcaaatacagaagagaggccataattgaggtggaccgcactgaagca
cgcagggctaggcgcgagaacaacatagtgggaggacacccagtctcgcgagggtcagca
aagctccgctggctcgtggaaaaaggatttgtctcgccaataggaaaagtcatagatctg
ggatgcgggcgcggaggctggagctactacgcagcaactctgaaaaaagttcaggaagtc
aaagggtacacgaaaggtggggcgggacacgaagaaccgatgctcatgcagagttacggt
tggaacctggtctcgttaaagagtggggtggacgtattctacaaaccctcggagcctagt
gacaccctgttctgtgacataggagaatcttccccaagtccagaggtggaggaacaacgc
acgctgcgcgtcctagaaatgacatctgactggttacatcggggacctagagagttctgc
ataaaagtgctctgcccttacatgcctaaagttatagaaaagatggaagtcctgcaacgt
cgtttcggtggcgggttggtgcgccttcccctgtctcgaaactccaaccatgagatgtac
tgggtgagtggagctgctggcaatgtggtgcatgcggtcaacatgaccagccaagtgctg
ctagggcgaatggatcgcacagtgtggagagggccaaagtacgaagaggatgtcaacctg
ggcagcgggacgagagctgtggggaagggagaggtccatagcaaccaggaaaaaattagg
aagagaatccagaaacttagagaggaattcgctacaacctggcacaaagacccagagcat
ccataccgaacttggacctatcatggaagctacgaagcgaaggccactggctcagcaagc
tctctcgtcaatggggtggtaaagctcatgagcaaaccctgggacgccatcgccaatgtc
accacaatggccatgactgacaccaccccctttggccaacagagggtcttcaaagagaag
gttgacacgaaggctccagagccaccagcaggagtcaaggaagtgctcaacgagaccacc
aactggctgtgggcccacttgtcacgggagaaacgaccccgcttgtgcactaaggaagaa
ttcataaagaaagtcaacagcaacgcagctctcggagcagtgttcgctgaacaaaaccaa
tggagcacggcgcgggaagccgtgggcgaccctctgttctgggagatggtcaatgaagaa
agggaaaaccatttgcgaggggagtgccacacgtgcgtttacaacatgatgggaaaaaga
gagaaaaaacctggagagttcggaaaggctaaagggagtagggctatttggttcatgtgg
ctcggagctcggtacctagagttcgaagccctaggatttctaaatgaagaccattggctg
agccgagagaattcaggaggtggggtggaaggttcaggcgtccaaaagctgggatacatt
ctccgtgacatagcagggaagcaaggaggaaaaatgtatgccgatgacaccgccgggtgg
gacaccagaatcactagaaccgacttggaaaatgaagccaaagtgctggagcttttggat
ggtgaacatcgcatgctcgcccgagccataattgaactaacgtacaggcacaaagtggtc
aaggttatgaggcctgcagcaggaggaaagacagtgatggacgtgatatcacgagaagac
caaagggggagtgggcaggtggtgacctacgctctcaacacattcacgaacattgctgtc
cagcttgtccgcttgatggaggctgagggggtcattggaccacaacacttggaacagctg
cccaggaaaaacaaaatagccgttaggacctggctttttgagaatggagaggagagagtg
actaggatggcgatcagtggagacgactgcgttgtcaagccgctggatgacagattcgcc
acggctctccatttcctcaacgcaatgtcgaaggtcagaaaagatatccaagaatggaag
ccttcgcatggttggcacgactggcagcaggttcccttttgctccaatcattttcaggag
attgtgatgaaagatggaaggagcatagtcgtcccgtgcagagggcaggatgagctgatt
ggcagggcgcgcatctccccaggagctggatggaatgtgaaggacacagcttgcctggcc
aaagcgtatgcacagatgtggctgcttctatacttccatcggagggatctacgccttatg
gcaaatgcaatctgctcagcagttccagtggactgggtgcccacaggcagaacatcctgg
tcaatacactcaaaaggagagtggatgaccactgaagacatgctgcaagtctggaacagg
gtatggattgaagaaaatgaatggatgatggacaagaccccaatcacaagctggacagac
gttccgtacgtgggaaagcgtgaggacatctggtgtggcagtctcatcggaacgcgatcc
agggcaacatgggctgagaacatctacgcggcaataaaccaagtgagggccatcattgga
aaagaaaattatgttgattacatgacttccctcagaagatatgaggatgtattgatccag
gaggatagggtcatttag-----------------------acat--gat--aaagtcat
gtgtgtaatgtga-acaagaaaatg--tgcatgtggagtcaggccagcaaaagctgccac
cggatactgagtagacggtgctgcctgcgtctcagtcccaggaggactgggttaacaaat
ctgacaacggaaggtgggaaagccctcagaaccgtctcggaagcaggtccctgctcaccg
gaagttgaaagaccaacgtcaggccacaattttgtgccactccgctggggagtgcggcct
gcgcagccccaggaggactgggttaacaaagccgttgaggcccccacggcccaagcttcg
tctaagatgcaatagactaggtgtaaggactagaggttagaggagaccccgtggaaacaa
cattatgcggcccaagccccctcgaagctgtagaggaggtggaaggactagaggttagag
gagaccccgcatttgcatcaaaacagcatattgacacctgggaatagactgggagatctt
ctgctctatctcaacatc-agctactaggcacagagcgccgaagtatgtagctggtggtg
aggaagaacacaagatct---------------
>131V_GX_07
agaagtttatctgtgtgaacttcttggcttagtatcgttgagaagaatcgagagattagt
gcagtttaaacagttttttagaacggaagaacaaccatgactaaaaaaccaggagggccc
ggaagaaaccgggccatcaatatgctgaaacgcggattaccccgcgtattcccactagtg
ggagtgaagagggtagtgatgagcttgttggacggcagagggccagtacgatttgtgctg
gctcttatcacgttcttcaagtttacagcgttagccccgaccaaggcgcttttgggccgc
tggagagcagtggaaaaaagtgtggcaatgaaacatcttaccagtttcaaacgagaactt
ggaacactcattgacgccgtgaacaagcggggcaaaaaacaaaacaaaagaggagggaat
gaaagctcgattatgtggcttgccagcttggcaatcgtaacagcctgtgccggagccatg
aagctatcaaactttcaaggaaagcttctgatgaccatcaacaacacggacattgcggac
gtcatcgtgatccccacctcaaaaggtgaaaacagacgttgggtccgagcaatcgacgtt
ggttacatgtgtgaagacaccatcacgtacgaatgtccgaagcttgccgtgggcaacgat
ccggaagacgtggactgctggtgcgataatcaggaagtctacgtgcagtatggtcgctgc
acacggaccaggcattccaaacgaagcagaagatccgtttcggtccaaacgcatggggaa
agctcattagtgaacaaaaaagaggcttggctggattcaacgaaggccacgcgatacctc
atgaaaacggagaactggatcataaggaaccctggttatgctttcctggcggcagcgctt
ggatggatgcttggcagcaacagtggccaacgtgtggtgttcactattctcctgctattg
gtcgctccggcctacagttttaactgtctgggaatggggaatcgagatttcatagaagga
gccagtggagccacttgggtggatctggtgttggaaggagatagctgtttgacaattatg
gcaaacgacaagccaacactagatgtccgcatgatcaacattgaagctagccaacttgct
gaagtcaggagttactgctatcacgcttcagtcactgacatttcaacggtggctcgatgc
cccacgactggagaagcccacaacgagaaacgtgccgacagcagctacgtgtgcaaacaa
ggctttactgatcgcggatggggaaatggatgtggacttttcgggaaaggaagcattgac
acatgtgcaaaattttcttgtaccaatagggccattggaagaatgatccaaccagagaac
atcaagtacgaggttggcatattcgtgcacggaaccaccacctcggaaaaccatggaaat
tactcagcgcaagtaggagcgtctcaagcagcaaagtttactgtaactccaaatgctcct
tcaataaccctcaagcttggtgattatggagaagtcacactggattgtgaaccaaggagt
ggactgaacactgaagcgttctatgtcatgaccgtgggttcgaagtcattcttagtccat
agggaatggttccatgacctttctcttccctggacgtccccctcaagcacggcgtggaga
aacagagaactcctcatggaatttgaagaggcacatgccacaaaacaatctgtcgtagct
cttgggtcacaggagggaggcctccatcaagcgctggcaggagccatcgtggtggagtac
tcgagctcagtgaagttgacatcaggtcacttgaaatgcaggctaaaaatggacaaactg
gctctgaagggcacgacttatggcatgtgtacagagaaattctcgttcgcgaaaaatcca
gcggacacaggccatggaacagttgtcattgagctcacatattctggaagtgatggtccc
tgcaaaattccgattgtctcagtcgcgagtttaaacgacatgacccctgtggggaggctg
gtaacagtaaaccccttcgtcgcaacatctagctccaactcaaaggtgctggttgagatg
gaacctcccttcggagactcttatatcgtggttggaagaggggacaagcagattaaccat
cactggcacaaagctggaagcacgctgggcaaagctttctcaacaactttgaaaggggct
cagagactagcagcgctaggtgatacagcctgggacttcggctccattggaggggtattt
aactccatagggaaagctgttcaccaagtatttggcggtgcattcagaacgctctttggg
ggaatgtcttggatcacacaaggactaatgggggccttacttctttggatgggtgtcaac
gcacgagaccggtcaatcgccctggcttttctggccacgggaggtgtgctcgtgttttta
gcgaccaatgtgcatgccgacactggctgtgccattgacatcacaagaaaagagatgagg
tgtggaagtggcatcttcgtgcacaacgacgtagaggcttgggtagataggtacaaatat
ctgccagagacgcccagatccttagcgaagatcgtccacaaagcacatcaagaaggagtg
tgcggggtcagatccgtcactagattggaacaccagatgtgggaatctgtgcgggacgaa
ctgaatgtcttgctcaaagagaacgcggtggacctcagtgtggtggtgaacaagcccgtg
gggagatatcgctcagccccaaaacgcctatccatgactcaagaaaagtttgagatgggc
tggaaagcatggggaaaaagcattctcttcgcccccgaattggccmactccacattcgtc
gtgsatggacccgagacaaaggaatgccctgatgagcgcagagcctggaacagcatgcaa
atcgaagatttcggcttcggcatcacatcaacccgagtgtggctgaaaattagagaggag
aacactgatgagtgtgatggagcaatcatagggacagctgttaaagggcatgtggcagtc
catagtgacttgtcatactggattgagagccgtctcaatgacacctggaaacttgagagg
gctgtcttcggagaggtgaaatcttgcacttggcccgagacacacactctttggggtgac
ggtgttgaggagagcgagcttatcaccccacataccatagctggaccgaggagcaagcac
aaccggagagaagggtataaaacacaaaaccagggaccctgggatgagaacggcatcgtc
cttgactttgactattgtccaggaacaaaagtcactatcacagaggactgtggcaagagg
ggtccctcaatcagaaccactactgacagtggaaagctgatcaccgattggtgctgccgc
agctgttctctaccgcctttacggttccggacagaaaatggttgctggtatgggatggaa
atcagacctgctaggcatgacgaaacaacactcgttaggtcacaggttgacgctttcaac
ggcgaaatgattgacccttttcagctgggccttctggtgatgtttctggccacccaggag
gtccttcgcaagaggtggacggccagattgacgattcctgcggttttgggggctctactt
gtgctgatgcttgggggcatcacttacactgacctggcaagatatgtggtgctagttgct
gcggctttcgcggaggccaacagtggaggagatgttctgcacctcgctctgatagccgtc
ttcaagatccagccagcttttctggtcatgaacatgcttagcgcgagatggacgaaccaa
gagaacgtggttctggttctaggggcggcttttttccaactagcttcagtggatttacag
atcggagtccacggaatcctgaatgccgcagccatagcatggatgatcgttcgagcgatc
acatttcccacaacttctaccgttgccatgccaatcttagcgctcctaactccgggaatg
agggctttgtatctggacacttacagaatcattcttcttgtcataggaatttgttccctg
ctgcaagagaggagaaagaccatggcgaagaagaaaggagccgtgctcttgggcttagcg
ctcacatccaccggatggttttcgcccaccactatcgcagccggactaatggtctgcaac
ccaaacaagaagagagggtggccagccaccgagttcctttcagcggttgggttgatgttt
gccattgtgggaggtctagccgagttggacatcgaatctatgtcaatacccttcatgctg
gcagggctcatggcagtgtcctacgtggtatcaggaaaggcaaccgacatgtggctggac
cgggctgctgatatcagctgggagatggaggctgcaatcacaggaagtagccggaggcta
gatgttaagttggatgacgacggcgactttcacttgattgatgatcccggtgttccatgg
aaagtctggctcttgcgcatgtcttgtatcggtttagccgctctgacaccctgggctatc
gttcccgccgcttttggctattggctcactctgaaaacaacaaaaagagggggcgtgttc
tgggacacgccgtctccaaagccttgcttaaaaggggacaccaccacaggagtttaccga
attatggccagggggattctcggcacttaccaggccggcgttggagtcatgtacgagaat
gttttccacacattgtggcacacaactagaggagcagccatcatgagtggagaaggaaag
ctaacgccatactggggtagtgtgaaggaagaccgcataagctatggaggcccgtggagg
ttcgaccggaagtggaatggaacagatgatgtgcaagtgattgtggtggaaccagggaaa
cctgcagtaaacatccagacaaaaccgggagtgtttcgcacccctttcggggaggttgga
gcagtcagcttggactacccacggggaacatccggctcacccatcctagattccaatgga
gacatcataggcttgtatggcaatggggttgaactcggcgatggatcgtacgtcagcgcc
attgtgcagggcgaccgtcaagaggaaccagttccagatgcctacactccaagcatgctg
aaaaagagacagatgactgtgctggacctgcacccaggttcgggaaaaaccaggaagatc
ctaccccaaataatcaaggacgccatccagcagcgcttgagaacagccgtgctggcaccc
acacgagtggtagcagcagaaatggcggaagctttgagaggactcccagtacgatatcaa
acctcagcagtgcagagggagcatcagggaaatgaaatagtagacgtaatgtgccatgcc
actctgacccatagactaatgtcaccaaacagggtgcccaactacaacttattcgtgatg
gatgaggctcacttcactgacccagctagcatcgccgctcggggttatattgcgaccaag
gtggaactgggggaggcagcagccatttttatgacggcgaccccgcccgagaccactgat
ccctttcccgactcaaatgccccaattcatgacctgcaggatgagatcccagacagggca
tggagcagtggatacgaatggatcacggactatgcaggaaaaactgtgtggttcgtggca
agtgtgaaaatggggaatgagatcgcaatgtgcctccaaagagcggggaaaaaggtcatc
cagctcaatcgtaagtcatatgacacagaatatccaaaatgcaaaaatggagatagggac
tttgttatcaccactgacatctctgagatgggggccaattttggtgcaagcagggtcatt
gactgcagaaagagtgtgaaacccaccattctagaggagggagaaggtagagtcattctt
ggaaacccatcccccataaccagtgcaagtgcagcccaacggagaggtagagtgggcagg
aatcccaaccaagttggagatgaataccattacggaggggccaccagtgaagatgacagc
aacttagcccactggacagaggcaaaaatcatgctagacaacatacacatgcctaatgga
ttagtggctcagctgtacgggccagagagggaaaaggctttcacaatggatggagagtac
cgtctcagaggtgaggagaagaagaacttcttggagctgcttagaacggctgacctccca
gtatggctagcctacaaggtggcgtccaatggcattcagtacactgacagaaaatggtgc
tttgatggaccacgcacaaatgccatactagaagataacactgaggtggagatagtcacc
cgaatgggtgagagaaagatcctcaagccgagatggctcgatgcgagggtttatgcagac
caccagactctcaagtggtttaaggattttgcagcgggcaagagatcagccgtcagtttc
atagaggtgctcggtcgcatgcctgagcattttatgggaaagacacgggaagccttagac
acaatgtatctggtggcaacagctgagaaaggtggaaaggcacatcgcatggctcttgaa
gaactgcccgacgcattggagaccatcacactcatcgttgccattactgtgatgacagga
ggattcttcctgctcatgatgcagagaaagggtataggaaaaatgggtctaggggctcta
gtgctcacgctggccacctttttcctatgggcggcagaggttcctggaaccaaaatagcg
ggcaccctactggtcgccctgttgctgatggtggtcctcatcccggaaccagaaaaacag
aggtcacagacagacaaccagttggcagtgtttcttatctgcgtcctgaccgtggtcgga
gtggtggcagcaaatgagtatggaatgctggaaaaaaccaaagcagaccttaagagcatg
tttggtggaaggacgcaagcaccaggactgaccgga---ttgcctagcatggcactggac
ttgcgcccagccacagcttgggcgctgtatgggggaagcacagttgtgttaacccctctc
ctgaagcacctaatcacctcagaatacgtcaccacatcgttagcttcaatcagttcacaa
gcgggttcgctgtttgttttgccgcgaggcgtgccttttactgacttggatctaaccgtt
ggccttgtctttcttggctgttggggccaaatcaccctcaccacgttcctaacagctatg
gtgctagtgacactccactacggatacatgctccctgggtggcaagcagaggcactcaga
gctgctcagagaagaacagcggctggcataatgaagaatgccgtcgtggacggaatggtc
gccaccgatgtgcccgaactggaaagaactactcccttgatgcaaaagaaagtcggccaa
gtgctcctcataggggtcagcgtggcggcgtttctcgtcaaccccaatgtcaccaccgtg
agagaggcaggtgtgttggtgacggcagccacactcaccttgtgggacaatggagccagt
gccgtctggaattccaccaccgctacggggctctgccatgtcatgcgaggcagctaccta
gctggcggctccattgcctggactctcatcaagaacgctgacaagccctccttaaaaagg
gggaggcctggaggcaggacgctaggggagcagtggaaggaaaagttgaatgctatgagc
agggatgagttcttcaaatacagaagagaggccataattgaggtggaccgcactgaagca
cgcagggctaggcgcgagaacaacatagtgggaggacatccagtctcgcgagggtcagca
aagctccgctggctcgtggaaaaaggatttgtctcgccaataggaaaagtcatagatctg
ggatgcgggcgcggaggctggagctactacgcagcaactctgaaaaaagttcaggaagtc
aaagggtacacgaaaggtggggcgggacacgaagaaccgatgctcatgcagagttacggt
tggaacctggtctcgttaaagagtggggtggacgtattctacaaaccctcggagcctagt
gacaccctgttctgtgacataggagaatcttccccaagtccagaggtggaggaacaacgc
acgctgcgcgtcctagaaatgacatctgactggttacatcggggacctagagagttctgc
ataaaagtgctttgcccttacatgcctaaagttatagaaaagatggaagtcctgcaacgt
cgtttcggtggcgggctggtgcgccttcccctgtcccgaaactccaaccatgagatgtac
tgggtgagtggagctgctggcaatgtggtgcatgcggtcaacatgaccagccaagtgctg
ctagggcgaatggatcgcacagtgtggagagggccaaagtatgaagaggatgtcaacctg
ggcagcgggacgagagctgtggggaagggagaggtccatagcaaccaggaaaaaattagg
aagagaatccagaaactcagagaggaattcgctacaacctggcacaaagaccccgagcat
ccataccgaacttggacctatcacggaagctacgaagtgaaggccactggctcagcaagc
tctctcgtcaatggggtggtaaagctcatgagcaaaccctgggacgccatcgccaatgtc
accacaatggccatgaccgacaccaccccctttggccagcagagggtctttaaagagaag
gttggcacgaaggctccagagccaccagcaggagtcaaggaagtgctcaacgagaccacc
aactggctgtgggcccacttgtcacgggagaagcgaccccgcttgtgcactaaggaagaa
ttcataaagaaagtcaacagcaacgcagctctcggagcagtgttcgctgaacagaatcaa
tggagcacggcgcgggaagccgtggacgaccctctgttctgggagatggtcaatgaagaa
agggaaaaccatttgcgaggggagtgccacacgtgcatctacaacgtgatgggaaaaaga
gagaaaaaacccggagagttcggaaaggctaaagggagtagggctatttggttcatgtgg
ctcggagctcggtacctagagttcgaagccctaggatttctaaatgaagaccattggctg
agccgagagaactcaggaggtggggtggaaggttcaggcgtccaaaagttgggatacatt
ctccgtgacatagcagggaagcaaggaggtaaaatgtatgccgatgacaccgccgggtgg
gacaccagaatcactagaaccgacttggaaaatgaagccaaagtgctggagcttttggat
ggtgaacaccgcatgctcgcccgagccataattgaactaacgtacaggcacaaagtggtc
aaggttatgagacctgcagcaggaggaaagacagtgatggacgtgatatcacgagaagac
caaagagggagtgggcaggtggtgacctacgctctcaatacattcacgaacattgccgtc
cagcttgtccgcttgatggaggctgagggggtcattggaccacaacacttggaacagctg
cccaggaaaaacaaaatatctgttaggacctggctctttgagaatggagaggagagagtg
actaggatggcgatcagtggagacgactgtgtcgtcaagccgctggatgacagattcgcc
acggctctccatttcctcaacgcaatgtcgaaggtcagaaaagatatccaagaatggaag
ccttcgcatggttggcacgactggcagcaggttcccttttgctccaatcattttcaggag
attgtgatgaaagatggaaggagcatagtcgtcccgtgcagagggcaggatgagctgatt
ggcagggcgcgcatctccccaggagctggatggaatgtgaaggacacagcttgcctggcc
aaagcgtatgcacagatgtggctgcttctatacttccatcgtagggacctacgcctcatg
gcaaatgcaatctgctcagcagttccagtggactgggtgcccacaggcagaacatcctgg
tcaatacactcaaaaggagagtggatgaccactgaagacatgctgcaagtttggaacagg
gtatggattgaagaaaatgaatggatgatggacaagaccccaatcacaagctggacagac
gttccgtacgtgggaaagcgtgaggacatctggtgtggcagtctcatcggaacgcgatcc
agggcaacatgggctgagaacatctacgcggcaataaaccaagtgagggccatcattgga
aaagaaaattatgttgattacatgacttccctcagaagatatgaggatgtattgatccag
gaggacagggtcatttag-----------------------acag--gat--aaagtcat
gtgtgtaatgtga-ataagaaaatg--tgcatgtggagtcaggccagcaaaagctgccac
cggatactgagtagacggtgctgcctgcgcctcagtcccaggaggactgggttaacaaat
ctgacaacggaaggtgggaaagccctcagaaccgtctcggaagcaggtccctgctcaccg
gaagttggaagaccaacgtcaggccacaattccgtgccactccgctggggagtgcggcct
gcgcagccccaggaggactgggttaacaaagccgttgaggcccccacggcccaagcctcg
tctaagatgcaatagactaggtgtaaggactagaggttagaggagaccccgtggaaacaa
catcatgcggcccaagccccctcgaagctgtagaggaggtggaaggactagaggttagag
gagaccccgcatttgcatcaaaacagcatattgacacctgggaatagactgggagatctt
ctgctctatctcaacatc-agctactaggcacagagcgccgaagtatgtagctggtggtg
aggaagaacacaggatct---------------
>3KP_U_CV569_TH_85
agaagtttatctgtgtgaacttcttggcttagtatcgttgagaagaatcgagagattagt
gcagtttaaacagttttttagaacggaagaacaaccatgactaaaaaaccaggagggccc
ggaaaaaaccgggccatcaatatgctgaaacgcggattaccccgcgtattcccactagtg
ggagtgaagagggtagtgatgagcttgttggacggcagagggccagtgcgatttgtgctg
gctcttatcacgttcttcaagttcacagcattagccccgaccaaggcgcttttgggccga
tggagagcagtggagaagagtgtggcaatgaaacatcttaccagtttcaaacgagaactt
ggaacactcatcgacgccgtgaacaaacggggcaaaaaacaaaacaaaagaggagggaat
gagagctcgatcatgtggcttgccagcttggcaatcgtaacagcttgtgccggagctatg
aagctgtcaaactttcaaggaaagcttctgatgaccatcaacaacacggacattgcggac
gtcatcgtgatccccacctcaaaaggcgaaaacagatgctgggtccgagcaatcgacgtt
ggttacatgtgtgaagacaccatcacgtacgaatgtccgaagctagcagtgggcaacgac
ccagaagacgtggattgctggtgtgacaatcaagaagtcttcgtgcagtatggtcgctgc
acacggaccaggcattccaaacgaagcagaagatccgtttcggtccaaacgcatggggaa
agctcactagtgaacaaaaaagaggcttggctggattcaacgaaggccacgcgatacctc
atgaaaacggagaattggatcataaggaaccctggttatgctttcctggcggcggcactt
ggctggatgcttggcagtaatagtggtcaacgtgtggtgttcaccatcctcctgctgttg
gtcgctccggcttacagtttcaactgtctgggaatggggaatcgagatttcatagaagga
gccagtggagccacttgggtggatctggtattagaaggagacagttgtttgacaatcatg
gcaaacgacaaaccaacactagatgtccgcatgatcaacattgaagccagccaacttgct
gaagttaggagctactgctatcacgcttcagtcactgacatttcaacggtggctcgatgc
cccacgactggagaagctcacaacgagaaacgtgctgacagcagctacgtgtgcaagcaa
ggtttcactgaccgcggatggggaaatggatgtggacttttcgggaaaggaagtattgac
acttgcgcaaagttctcttgtaccagtaaggccattggaagaacaatccaaccagagaac
atcaagtatgaagttggtgtattcgtgcacggaaccaccacctcagaaaaccatgggaac
tactcagcgcaggttggagcgtctcaagcagcaaagtttactgtaactccaaacgctcct
tcaataaccctcaagcttggtgattatggagaagttacactggattgtgaaccaaggagt
ggactgaacactgaagcgttctatgtcatgactgtgggttcgaagtcattcttagtccat
agggaatggttccatgacctttctcttccctggacgtccccctcaagcacggcatggagg
aacagagaactccttatggaatttgaagaggcacatgccacaaaacaatctgtcgtagcc
cttgggtcacaggagggaggtctccatcaagcgttagcaggagccatcgtggtggagtac
tcaagctcggtgaagttgacatcaggtcacctgaaatgcaggctgaaaatggacaaactg
gctctgaagggcacgacttatggtatgtgcacagaaaaattctcgttcgcgaaaaaccca
gcggacacaggccatggaacagttgtcattgagctcacatactctggaagtgatggtccc
tgcaaaattccgattgtttcagtcgcgagtttaaacgacatgacccctgtgggaaggctg
gtaacagtaaaccccttcgtcgcgacatccagctccaactcgaaggtgctggttgagatg
gaacctcctttcggagactcttatatcgtggttggaagaggggacaagcagattaaccat
cactggcacaaagctggaagcacgttgggcaaagccttctcaacaactttgaaaggagct
caaagactggcagcgctaggggacacagcctgggactttggttccattgggggggtattc
aactccatagggaaagctgttcaccaagtatttggcggtgcatttagaacgctctttggg
ggaatgtcttggatcacgcaaggactaatgggggccctacttctctggatgggtgtcaac
gcacgagatcggtcaatcgccctggcttttctggccacgggaggtgtgctcgtcttttta
gcgaccaatgtgcatgctgacactggctgtgccattgacatcacgagaaaagaaatgagg
tgtggaagtggcattttcgtgcacaacgacgtagaggcctgggtagataggtacaaatat
ctgccagagacgcccagatccctagcgaagatcgtccacaaagcacatcaagaaggagtg
tgcggagtcagatccgtcaccagattggaacaccagatgtgggaatctgtgcgggacgaa
ctgaatgtcttgcttaaagagaacgcggtggatctcagtgtggtggttaacaagcctgtg
gggagataccgctcagcccccaaacgcctatccatgactcaagagaagtttgagatgggc
tggaaagcatggggaaaaagcattcttttcgcccccgaactggccaactccacgttcgtc
gtggatggacccgagacaaaggaatgccctgacgagcgcagagcctggaacagcatgcaa
atcgaagacttcggcttcggtatcacatcaacccgcgtgtggctgaaaattagagaggag
gacactgatgagtgtgatggagcgatcatagggacagctgttaaagggcatgtggcagtt
catagtgacttgtcatactggattgagagccgtctcaatgacacctggaaacttgagagg
gctgtcttcggagaggtgaaatcttgcacttggcccgagacacacactctttggggtgac
ggtgttgaggagagcgagctcatcatcccacacaccatagctggaccgaaaagcaagcac
aatcggagagaagggtacaagacacaaaaccagggaccctgggatgagaacggcattgtc
cttgattttgactattgtccaggaacaaaagtcaccatcacagaggattgtggcaagagg
ggtccctcaattagaaccaccactgacagtggaaagctgatcaccgattggtgctgccgc
agctgttctctaccgcccttacggttccggacagaaaatggctgctggtatgggatggaa
atcagacctgttaggcatgatgaaacaacactcgttagatcacaggttgacgctttcaac
ggcgaaatgattgacccttttcagctgggccttctggtgatgtttctggccacccaggag
gtccttcgcaagaggtggacggccagattgacgattcctgcggttttgggggccctactt
gtgctgatgcttgggggcatcacttacactgatctggcaagatatgtggtgctagttgct
gcggctttcgcggaggccaacagtggaggagatgtcctgcacctcgctctgatagccgtc
ttcaagatccaaccagcttttctggtcatgaacatgcttagcgcgagatggacaaatcaa
gaaaatatggttctggtcctgggggcggcttttttccaactagcttcggtggatttacag
atcggagtccacggaatcctgaacgccgcagccatagcatggatgatcgttcgagcgatc
acatttcctacaacttctaccgttaccatgccagtcctagcgctcctaactccgggaatg
agagccttgtatctggacacttacagaatcattcttctcgtcataggaacttgttccctg
ctacaagagaggagaaagaccatggcgaagaagaaaggggccgtgctcttgggcttagcg
ctcacatccaccggatggttttcgcccaccaccatcgcagccggactaatggtctgcaac
ccaaacaagaagagagggtggccagccactgagttcctttcagcagttgggttgatgttt
gccattgtgggaggtttagccgagttggacatcgaatccatgtcaatacccttcatgctg
gcaggtctcatggcagtgtcctacgtggtatcaggaaaggcaactgacatgtggctggac
cgggccgccgacatcagctgggagatggaagctgcaatcacaggaagtagccggaggtta
gatgttaagctggacgacgacggcgactttcatttgattgatgatcccggtgttccatgg
aaagtctggctcttgcgcatgtcctgtatcggtttggccgctctaacaccctgggccatc
gttcccgccgcttttggctattggctcactctgaaaacaacaaaaagagggggcgtgttc
tgggacacgccatctccaaagccttgcttaaagggggacaccactacaggagtttaccga
atcatggctaggggaattctcggcacttaccaggccggcgttggagtcatgtacgaaaat
gttttccacacactgtggcatacaactagaggagcagccattatgagtggagaaggaaaa
ctaacgccatactggggtagtgtgaaggaagaccgcataagctatggaggcccgtggagg
tttgaccggaagtggaatggaacagatgatgtgcaagtgatcgtggtggagccagggaaa
cctgcagtaaacatccagacaaaaccgggagtgtttcgcaccccttttggggagattgga
gcagtcagcctggactacccgcgaggaacatccggctcacccattctggattccaatgga
gacatcataggcttgtatggcaatggagttgaactcggcgatggatcgtacgtcagtgcc
attgtgcagggtgaccgtcaagaggaaccagttccagatgcctacactccaagcatgctg
aaaaagagacagatgactgtgctggatctgcacccaggttcgggaaaaaccaggaagatc
ctaccccaaataatcaaggacgccattcaacagcgcttgagaacagccgtgctggcgccc
acacgagtggtagcagcagaaatggcggaagccttgaggggactcccagtgcgatatcaa
acctcagcagtgcagagggagcatcagggaaatgaaatagtagatgtaatgtgtcatgct
accctgacccatagactaatgtcaccaaacagagtgcccaactacaatttatttgtgatg
gatgaggctcacttcactgacccagctagcatcgccgctcggggctatattgcaaccaag
gtggaactaggggaagcagcagccattttcatgacggcgactccgcccgggactactgat
ccttttcctgactcaaatgccccaattcatgacctgcaggatgagatcccagacagggca
tggagcagtggatacgaatggatcacggaatatgcggggaaaactgtatggttcgtggca
agtgtgaaaatggggaatgagatcgcaatgtgccttcagagagcggggaaaaaggtcatc
caactcaatcgtaaatcttatgacacagaatatccaaaatgcaagaatggagattgggac
tttgtcatcaccactgacatctctgagatgggggccaattttggtgcgagcagggttatt
gactgtagaaagagtgtgaaacccaccatcctagaggagggagaaggtagagtcattctt
ggaaacccatcccccataaccagtgcaagtgcagcccaacggagaggtagagtgggcagg
aatcccaaccaagtcggagatgaataccattacgggggtgccaccagtgaagatgacagc
aacctggcccactggacagaggcaaaaattatgctagacaacatacacatgcccaatgga
ttggtggctcagctgtatgggccagagagggaaaaggctttcacaatggatggagagtac
cgtcttagaggtgaggagaagaagaacttcttggagctgcttaggacggctgacctccca
gtgtggctggcctacaaagtggcgtccaatggcattcagtacactgacagaaaatggtgc
tttgatggaccacgtacaaatgctatactggaagataacactgaggtggagatagttacc
cgaatgggtgagagaaagatcctcaagcccaggtggcttgacgcaagggtttacgcagac
caccaggccctcaagtggtttaaggactttgcagcgggcaagagatcagccgtcagtttc
atagaggtgctcggtcgcatgcctgagcatttcatgggaaagacacgggaagccttagat
acaatgtacctggtggcaacagctgagaaaggaggaaaagcacaccgcatggctcttgaa
gaattgcccgatgcgttggagaccatcacactcatcgttgccatcactgtgatgacagga
ggattcttcctgctcatgatgcagagaaagggtataggaaagatgggtctaggggctcta
gtgctcacgctggctaccttcttcctatgggcggcagaggttcctggaaccaaaatagcg
ggtaccttattggtcgccctgttgctgatggtggtccttattccggaaccagagaaacag
aggtcacagacagacaatcaattggcagtatttcttatctgcgtcctgactgtggtcgga
gtggtggcagcaaatgagtacggaatgctggaaaagaccaaagcagacctcaagagcatg
tttggcggaaggacgcaagcaccaggactgaccgga---ttgccaagtatggcactggac
ttgcgcccagccacagcttgggcgctgtatggggggagcacagttgtgttaacccctctc
ctaaagcacctaatcacctcagaatacgttaccacatcgttagcttcaatcagttcacaa
gcgggctcgctgtttgtcttgccgcgaggcgtgcctttcactgacttggatctaaccgtt
ggcctcgtttttcttggctgttggggccaaatcaccctcacgacgtttctaacagctatg
gtgctagtgacactccactacggatacatgctccctgggtggcaagcagaggcgctcaga
gctgcccagagaagaacagcggctggcataatgaagaatgccgtcgtggacggaatggtc
gccactgatgtgcccgaactggaaagaaccactcctttgatgcagaagaaagtcggtcaa
gtgctcctcataggggtcagcgtggcggcgttcctcgtcaaccccaatgtcaccaccgtg
agagaggcaggggtgttggtgacggcagctacactcaccttgtgggacaatggagccagc
gccgtctggaattccaccaccgccacggggctctgccatgttatgcgaggcagctaccta
gctggcggctccattgcctggactctcatcaagaacgctgacaagccctccttaaaaagg
ggaaggcctgggggcaggacgctaggggagcagtggaaggaaaagttgaatgctatgagc
agggatgagttcttcaaatataggagagaagccataattgaggtggaccgcactgaagca
cgcagggctaggcgtgagaacaacatagtgggaggacacccagtttcgcgagggtcagca
aagctccgctggctcgtggaaaagggatttgtctcgccaataggaaaagtcatagatctg
ggatgtgggcgtggaggctggagctactacgcagcaactctgaaaaaagttcaggaagtc
aaagggtacacgaaaggtggggcgggacacgaagaaccgatgctcatgcagagttacggt
tggaacctggtctcgctaaagagtggggtggacgtgttctacaaaccctcggagcccagt
gacaccctgttctgtgacataggagaatcttccccaagtccagaagtggaggaacaacgc
acgctgcgcgtcttagaaatgacatctgactggctacatcggggacctagagagttctgc
ataaaagtgctttgcccttacatgcccaaagttatagaaaagatggaagtcctgcaacgt
cgcttcgggggagggctggtgcgcctccccttgtcccgaaactccaaccatgagatgtac
tgggtgagtggggctgccggcaatgtggtgcatgcagttaacatgaccagccaagtgctg
ctagggcgaatggatcgcacagtgtggagagggccaaagtatgaagaggatgtcaacctg
ggcagcgggacaagagctgtggggaagggagaggtccatagcaaccaggaaaaaattagg
aagagaatccagaagcttagagaggaatttgccacaacctggcacaaagaccccgagcat
ccataccgaacttggacctatcacggaagctacgaagtgaaggccactggctccgcgagc
tctctcgtcaatggggtggtaaagctcatgagcaaaccctgggatgccatcgccaatgtc
accacaatggccatgaccgacactaccccctttggccagcaaagggtctttaaagagaag
gtcgacacgaaggctccagagccaccagcaggagtcaaggaagtgctcaacgagactacc
aactggctgtgggcccacttgtcacgggagaaacgaccccgcttgtgtaccaaggaagaa
ttcataaagaaagtcaacagcaatgcagctcttggagcagtgttcgctgaacagaatcaa
tggagcacagcgcgggaggccgtgggtgaccctctgttctgggagatggtcgatgaagaa
agggaaaaccatttgcgaggggagtgccacacgtgcatttacaacatgatgggaaaaaga
gagaaaaaacctggagagttcggcaaggctaaaggaagcagggctatctggttcatgtgg
ctcggagcacggtacctagagttcgaagccctaggattcctaaatgaagaccattggctg
agccgagagaattcaggaggcggggtggaaggttcaggcgtccaaaagctgggatacatc
ctccgtgacatagcagggaaacaaggagggaaaatgtatgctgatgacaccgccgggtgg
gacaccagaattactagaactgacttggaaaatgaagccaaagtgctggagcttttggac
ggtgaacaccgcatgctcgcccgagccataattgaactaacgtacaggcacaaagtggtc
aaggtcatgagacctgcagcaggagggaagacagtgatggacgtgatatcacgagaagac
caaagggggagtgggcaggtggtgacctatgctctcaacacattcacgaacattgccgtc
cagcttgtccgcttgatggaggctgagggggtcattggaccacaacacttggaacagttg
cctaggaaaaacaagatagctgttaggacctggctctttgagaatggagaggagagagtg
actaggatggcgatcagtggagacgactgcgtcgtcaagccgctggatgacagattcgcc
acggctctccatttcctcaacgcaatgtcgaaggtcagaaaagatatccaggaatggaag
ccttctcatggttggcatgactggcagcaggtccccttttgctccaatcattttcaggag
attgtgatgaaagatggaaggagcatagtcgtcccgtgcagagggcaggatgagctgatt
ggcagggcgcgcatctccccaggagctggatggaatgtgaaggacacagcttgtctggcc
aaagcgtatgcacagatgtggctgctcctatacttccatcgtagggacctacgcctcatg
gcgaatgcaatctgctcagcagttccagtggactgggtgcccacaggcagaacatcctgg
tcaatacactcaaaaggagagtggatgaccactgaagacatgctgcaagtctggaacagg
gtgtggattgaagaaaatgaatggatgatggacaagaccccaatcacaagctggacagac
gtcccatacgtgggaaagcgtgaggacatctggtgtggcagtctcatcggaacgcgatcc
agggcaacatgggctgagaacatctacgcggcaataaaccaagtgagagccgtcattgga
aaagaaaattatgttgattacatgatttccctcagaagatatgaggatgttttgattcag
gaggacagggttatttag-----------------------acaggagat--taagtcat
gtgtgcaatgtga-ataagaaaatg--tgcatgtggagtcaggccagcaaaagctgccac
cggatactgggtagacggtgctgcctgcgtctcagttccaggaggactgggttaacaaat
ctgacaacggaaggtgggaaagccctcggaaccgtctcggaagtaggtccctgctcaccg
gaagttgaaagaccaacgtcaggccacaattttgtgccactccgctggggagtgcggcct
gcgcagccccaggaggactgggtcaacaaagccgttgaggcccccacggcccaagcctcg
tctaggatgcaatagacgaggtgtaaggactagaggttagaggagaccccgtggaaacaa
caatatgcggcccaaaccccctcgaagctgtagaggaggtggaaggactagaggttagag
gagaccccgcatttgcatcaaaacagcatattgacacctgggaatagactgggagatctt
ctgctctatctcaacatc-agctactaggcacagagcgccgaagtatgtagct-------
---------------------------------
>4790-85_TH_85
agaagtttatctgtgtgaacttcttggcttagtatcgttgagaagaatcgagagattagt
gcagtttaaacagttttttagaacggaagaacaaccatgactaaaaaaccaggagggccc
ggaaaaaaccgggccatcaatatgctgaaacgcggattaccccgcgtattcccactagtg
ggagtgaagagggtagtgatgagtttgttggacggcagagggccagtgcgatttgtactg
gctcttatcacgttcttcaagttcacagcattagccccgactaaggcgcttttgggccga
tggagagcagtggagaagagtgtggcaatgaaacatcttaccagtttcaaacgagaactt
ggaacactcatcgacgccgtgaataaacggggcaaaaaacaaaacaaaagaggagggaat
gagagctcgatcatgtggcttgtcagcttggcaatcgtaacagcttgtgccggagctatg
aagctatcaaactttcaaggaaagcttctgatgaccatcaacaacacggacattgcggac
gtcatcgtgatccctacctcaaaaggcgaaaacagatgttgggtccgagcgatcgacgtt
ggttacatgtgtgaagacaccattacgtacgaatgtccgaagctagcagtgggcaacgac
ccagaagacgtggattgctggtgcgacaatcaagaagtcttcgtgcagtatggtcgctgc
acacggaccaggcattccaaacgaagcagaagatccgtttcggtccaaacgcatggtgaa
agctcactagtgaacaaaaaagaggcttggctggattcaacgaaggccacgcgatacctc
atgaaaacggagaattggatcataaggaaccctggttatgctttcctggcggcggcactt
ggttggatgcttggcagcaatagtggtcaacgtgtggtgttcactatcctcctgctgttg
gtcgctccggcttacagttttaactgtctgggaatggggaatcgagatttcatagaagga
gccagtggagccacttgggtggatctggtattagaaggagacagttgtttgacaatcatg
gcaaacgacaaaccaacactagatgtccgcatgatcaacattgaagccagccaactcgct
gaagttaggagctactgctatcacgcttcagtcactgacatttcaacggtggctcgatgc
cccacgactggagaagctcacaacgagaaacgtgctgacagcagctacgtgtgcaagcaa
ggctttactgaccgcggatggggaaatggatgtggacttttcgggaaaggaagcattgac
acttgcgcaaagtttacttgtactaataaggccattggaagaacaatccaaccagagaac
atcaagtatgaagttggtgtattcgtgcacggaaccaccacctcggaaaaccatgggaat
tactcagcgcaggttggagcgtctcaagcagcaaagtttactgtaactccaaacgctccc
tcaataaccctcaagcttggtgattatggagaagttacactggattgtgaaccaaggagt
ggactgaacactgaagcgttctatgtcatgactgtgggttcgaagtcattcttagtccat
agggaatggttccatgacctttctcttccctggacatccccctcaagcacggcatggagg
aacagagaactccttatggaatttgaagaggcacatgccacaaaacaatctgtcgtagcc
cttgggtcacaggagggaggcctccatcaagcgttagcaggagccatcgtggtggagtac
tcaagctcagtgaagttgacatcaggtcacctgaaatgcaggctgaaaatggacaaactg
gctctgaagggcacgacttatggcatgtgcacagaaaaattctcgttcgcgaaaaaccca
gcggacacaggccatggaacagttgtcattgagctcacatactctggaagcgatggtccc
tgcaaaattccgattgtttcagtcgcgagtttaaacgacatgacccctgtgggaaggctg
gtaacagtaaaccccttcgtcgcgacatccagctccaactcgaaggtgctggttgagatg
gaacctcctttcggagactcttatattgtggttggaagaggggacaagcagattaaccat
cactggcacaaagctggaagcacgttgggcaaagccttctcaacaactttgaaaggagct
caaagactggcagcgctaggggacacagcctgggactttggttccattgggggggtactc
aactccataggaaaagctgttcaccaagtatttggcggtgcatttagaacgctttttggg
ggaatgtcttggatcacgcaagggctaatgggggccctacttctctggatgggtgtcaac
gcacgagatcggtcaatcgccttagcttttttggccacgggaggtgtgctcgtcttttta
gcgaccaacgtgcatgctgacactggctgtgccattgacatcacgagaaaagaaatgagg
tgtggaagtggcattttcgtgcacaacgacgtagaggcctgggtagataggtacaaatat
ctgccagagacgcccagatccctagcgaagatcgtccacaaagcacatcaagaaggagtg
tgcggggtcagatccgtcaccagattggaacaccagatgtgggaatctgtgcgggacgaa
ctgaatgtcttgcttaaagagaatgcggtggatctcagtgtggtggttaacaagcctgtg
gggagataccgctcagcccccaaacgcctatccatgactcaagagaagtttgagatgggc
tggaaagcatggggaaaaagcattctcttcgcccccgaactggccaactccacgttcgtc
gtggatggacccgagacaaaggaatgccctgacgagcgcagagcttggaacagcatgcaa
atcgaagacttcggcttcggtatcacatcaacccgcgtgtggctgaaaattagagaggag
gacactgatgagtgtgatggagcgatcatagggacagctgttaaagggcatgtggcagtt
catagtgacttgtcatactggattgagagtcgtctcaatgacacctggaaacttgagagg
gctgtcttcggagaggtgaaatcttgcacttggcccgagacacacactctttggggtgat
ggtgttgaggagagcgagctcatcatcccacacaccatagctggaccgagaagcaagcac
aatcggagagaagggtacaagacacaaaaccagggaccctgggatgagaacggcattgtc
cttgattttgactattgtccaggaacaaaagtcaccatcacagaggattgtggcaagagg
ggtccctcaatcagaaccaccactgacagtggaaagctgatcaccgactggtgctgccgc
agttgttctctaccgcccttacggtttcggacagaaaatggctgctggtatgggatggaa
atcagacctgttaggcatgatgaaacaacactcgttagatcacaggttgacgctttcaac
ggcgaaatgattgacccttttcagctgggccttctggtgatgtttctggccacccaggag
gtccttcgcaagaggtggacggccagattgacgattcctgcggttttgggggccctactt
gtgctgatgcttgggggcatcacttacactgatctggcaagatatgtggtgctagttgct
gcggctttcgcggaggccaacagtggaggagatgtcctgcacctcgctctgatagccgtc
ttcaagatccaaccagcttttttggtcatgaacatgcttagcacgagatggacaaatcaa
gaaaatatggttctggtcctgggggcggcttttttccaactagcttcggtggatttacag
atcggagtccacggaatcctgaacgccgcagccatagcatggatgatcgttcgagcgatc
acatttcccacaacttctaccgttaccatgccagtcttagcgctcctaactccgggaatg
agagccttgtatctggacacttacagaatcattcttctcgtcataggaatttgttccctg
ctacaagagaggagaaagaccatggcgaagaagaaaggggccgtgctcttgggcttagcg
ctcacatccaccggatggttttcgcccaccaccatcgcagccggactaatggtctgcaac
ccaaacaagaagagagggtggccagccactgagttcctttcagcagttgggttgatgttt
gccattgtgggaggtttagccgagttggacatcgaatccatgtcaatacccttcatgctg
gcaggtctcatggcagtgtcctacgtggtatcaggaaaggcaaccgacatgtggctggac
cgggccgccgacatcagctgggagatggaagctgcaatcacaggaagtagccggaggtta
gatgttaaactggacgacgacggtgacttccatttgattgatgatcccggtgttccatgg
aaagtctggctcttgcgtatgtcctgtatcggtttggccgctctaacaccctgggccatc
gttcccgccgcttttggctattggctcaccctgaaaacaacaaaaagagggggcgtgttc
tgggacacgccatctccaaagccttgcttaaagggggacaccactacaggagtttaccgc
atcatggctaggggaattctcggcacttaccaggccggcgttggagtcatgtacgaaaat
gttttccacacactgtggcatacaactagaggagcagccatcatgagtggagaaggaaaa
ctaacgccatactggggtagtgtgaaggaagaccgcataagctatggaggcccgtggagg
ttcgaccggaagtggaatggaacagatgatgtgcaagtgatcgtggtggagccggggaaa
cctgcagtaaacatccagacaaaaccgggagtgtttcgcaccccttttggggagattgga
gcagtcagcctggactacccgcgaggaacatccggctcacccattctggattccaatgga
gacatcataggcttgtatggcaatggagttgaactcggcgatggatcgtacgtcagtgcc
attgtgcagggtgaccgtcaagaggaaccagttccagatgcctacactccaagcatgctg
aaaaagagacagatgactgtgctggacctgcacccaggttcgggaaaaaccaggaagatc
ctaccccagataatcaaggacgccatccagcagcgcttgagaacagccgtgctggcgccc
acacgagtggtagcagcagaaatggcggaagccttgaggggactcccagtgcgataccaa
acctcagcagtgcagagggagcatcagggaaatgaaatagtagatgtaatgtgtcatgct
accctgacccatagactaatgtcaccaaacagagtgcccaactacaatttatttgtgatg
gatgaggctcacttcactgacccagctagcatcgccgctcggggctatattgcaaccaag
gtggaactaggggaggcagcagccatttttatgacggcgactccgcccgggactactgat
ccttttcctgactcaaatgccccaattcatgacctgcaggatgagatcccagacagggcg
tggagcagtggatacgaatggatcacggaatatgcagggaaaactgtgtggttcgtggca
agtgtgaaaatggggaatgagatcgcaatgtgccttcagagggcggggaaaaaggtcatc
cagctcaatcgtaaatcttatgacacagaatacccaaaatgcaagaatggagattgggac
tttgtcatcaccactgacatctctgagatgggggccaattttggtgcgagcagggttatt
gactgtagaaagagtgtgaaacccaccatcctagaggagggagaaggtagagtcattctt
ggaaacccatcccccataaccagtgcaagtgcagcccaacggagaggtagagtgggcagg
aatcccaaccaagttggagatgaataccattacgggggtgccaccagtgaagatgatagt
aacctggcccactggacagaggcaaaaattatgctagacaacatacacatgcccaatgga
ctagtggcccagctgtatgggccagagagggaaaaggctttcacaatggatggagagtac
cgtcttagaggtgaggaaaagaagaacttcttggagctgcttagaacggccgacctccca
gtgtggctagcctacaaagtggcgtccaatggcattcagtacactgacagaaaatggtgc
tttgatggaccacgcacaaatgctattctggaagataacactgaggtggagatagttacc
cgaatgggtgagagaaagatcctcaagcccaggtggctcgacgcaagggtttacgcagac
caccaggccctcaagtggtttaaggactttgcagcgggcaagagatcagccgtcagtttc
atagaggtgctcggccgcatgcccgagcatttcatgggaaagacacgggaagccttagac
acaatgtacctggtggcaacagctgagaaaggaggaaaagcacaccgcatggctcttgaa
gaactgcccgatgcattggagaccatcacactcatcgttgccatcactgtgatgacagga
ggattcttcctgctcatgatgcagagaaagggtataggaaagatgggtctaggggctcta
gtgctcacgctggctacctttttcctatgggcggcagaggttcctggaaccaaaatagcg
ggaaccttattggtcgccctgttgctgatggtggtcctcattccggaaccagagaaacag
aggtcacagacagacaatcaattggcagtatttcttatctgcgtcctgactgtggtcgga
gtagtggcagcaaatgagtacggaatgctggaaaagaccaaagcagacctcaagagcatg
tttggcggaaggacgcaagcatcaggactgaccgga---ttgccaagcatggcactggac
ttacgcccagccacagcttgggcgctgtatggggggagcacagttgtgttaacccctctc
ctaaagcacctaatcacctcagaatacgtcaccacatcgttagcttcaatcagttcacaa
gccggctcgctgtttgtcttgccgcgaggcgtacctttcactgacttggatctaaccgtt
ggccttgtctttcttggctgctggggccaaatcaccctcacgacgtttctaacagctatg
gtgctagtgacactccactacggatacatgctccctgggtggcaagcagaggcgctcaga
gctgcccagagaagaacagcggctggcataatgaagaatgccgtcgtggacggaatggtc
gccactgatgtgcccgaactggaaagaaccactcctctgatgcaaaagaaagtcggtcaa
gtgctcctcataggggttagcgtggcggcgttcctcgtcaaccccaacgtcaccaccgtg
agagaggcaggggtgttggtgacggcagctacgctcaccttgtgggacaatggagccagc
gccgtctggaattccaccaccgccacggggctctgccatgtcatgcgaggcagctaccta
gctggcggctccattgcctggactctcattaagaacgctgacaagccctccttaaaaagg
ggaaggcctgggggcaggacgctaggggagcagtggaaggaaaagttgaatgccatgagc
agggatgagttcttcaaatataggagagaagccataattgaggtggaccgcactgaagca
cgcagggctaggcgcgagaacaacatagtgggaggacacccagtttcgcgagggtcagca
aagctccgctggctcgtggaaaagggatttgtctcgccaataggaaaagtcatagatctg
gggtgtgggcgcggaggctggagctactacgcagcaactctgaaaaaagttcaggaagtt
aaagggtacacgaaaggtggggtgggacacgaagaaccgatgctcatgcagagttacggt
tggaacctggtctcgctaaagagtggggtggacgtgttctacaaaccctcggagcccagt
gacaccctgttctgtgacataggagaatcttccccaagtccagaagtggaggaacaacgc
acgctgcgcgtcttagaaatgacatctgactggttacatcggggacctagagagttctgc
ataaaagtgctttgcccttacatgcccaaagttatagaaaagatggaagtcctgcaacgt
cgtttcgggggagggctggtgcgcctccctttgtcccgaaactccaaccatgagatgtac
tgggtgagtggggctgccggcaatgtggtgcatgcagttaacatgaccagccaagtgctg
ctagggcgaatggatcgcacagtgtggagagggccaaagtatgaagaggatgtcaacctg
ggcagcgggacaagagctgtggggaagggagaggtccatagcaaccaggaaaaaattagg
aagagaatccagaagcttagagaggaatttgccacaacctggcacaaagaccccgagcat
ccataccgaacttggacctatcacggaagctacgaagtgaaggccactggctctgcgagc
tctctcgtcaatggggtggtgaagctcatgagcaaaccctgggatgccatcgccaatgtc
accacaatggctatgaccgatactaccccctttggccagcaaagggtctttaaagagaag
gtcgacacgaaggctccagagccaccagcaggagtcaaggaagtgctcaacgagactacc
aactggctgtgggcccacttgtcacgggagaaacgaccccgcttgtgtaccaaggaagaa
ttcataaagaaagtcaacagcaacgcagctctcggagcagtgtttgctgaacagaatcaa
tggagcacagcgcgggaggctgtgggtgaccctctgttctgggagatggtcgatgaagaa
agggaaaaccatttgcgaggggagtgccacacgtgcatttacaacatgatgggaaaaaga
gagaaaaaacctggagagttcggcaaggctaaaggaagcagggctatctggttcatgtgg
ctcggagcacggtacctagagttcgaagccctaggattcttaaatgaagaccattggctg
agccgagagaattcaggaggcggggtggaaggttcaggcgtccaaaagctgggatacatc
ctccgtgacatagcagggaagcaaggagggaaaatgtatgccgatgacaccgccgggtgg
gacaccagaattactagaactgacttggaaaatgaagctaaagtgctggagcttttggac
ggtgaacaccgcatgctcgcccgagccataattgaactaacgtacaggcacaaagtggtc
aaggtcatgagacctgcagcaggagggaagacagtgatggacgtgatatcacgagaagac
caaagggggagcgggcaggtggtgacctacgctctcaacacattcacgaacattgccgtc
cagcttgtccgcttgatggaggctgagggggtcattggaccacaacacttggaacagttg
cctaggaaaaacaagatagctgttaggacctggctctttgagaatggagaggagagagtg
acgaggatggcgatcagtggagacgactgcgttgtcaagccgctggatgacagattcgcc
acggctctccatttcctcaacgcaatgtctaaggtcagaaaagacatccaggaatggaag
ccttcgcatggttggcatgactggcagcaggttcccttttgctccaatcattttcaggag
attgtgatgaaagatggaaggagcatagtcgtcccgtgcagagggcaggatgagctgatt
ggcagggcgcgcatctccccaggagctggatggaatgtgaaggacacagcttgcctggcc
aaagcgtatgcacagatgtggctgctcctatacttccatcgtagggacctacgcctcatg
gcgaatgcaatctgctcagcagttccagtggactgggtgcccacaggcagaacatcctgg
tcaatacactcaaaaggagagtggatgaccactgaagacatgctgcaagtctggaacagg
gtatggattgaagaaaatgaatggatgatggacaagaccccaatcacaagctggacagac
gttccgtacgtgggaaagcgtgaggacatctggtgtggcagtctcatcggaacgcgatcc
agggcaacttgggctgagaacatctacgcggcaataaaccaagtgagagccgtcattgga
aaagaaaattatgttgattacatgacttccctcagaagatatgaggatgttttgattcag
gaggacagggtcatttag-----------------------acaggagat--taagtcat
gtgtgcaatgtga-ataagaaaatg--tgcatgtggagtcaggccagcaaaagctgccac
cggatactgggtagacggtgctgcctgcgtctcagttccaggaggactgggttaacaaat
ctgacaacggaaggtgggaaagccctcagaaccgtctcggaagtaggtccctgctcaccg
gaagttgaaagaccaacgtcaggccacaattttgtgccactccgctggggagtgcggcct
gcgcagccccaggaggactgggttaacaaagccgctgaggcccccacggcccaagcctcg
tctaggatgcaatagacgaggtgtaaggactagaggttagaggagaccccgtggaaacaa
caacatgcggcccagaccccctcgaagctgtagaggaggtggaaggactagaggttagag
gagaccccgcatttgcatcaaaacagcatattgacacctgggaatagactgggagatctt
ctgctctatctcaacatc-agctactaggcacagagcgccgaagtatgtagct-------
---------------------------------
>639A37Cx-tri_KH_14
-----------tgtgtcaacttcttggcttagtatcgttgagaagaatcgagagattagt
gcagtttaaacagttttttagaacggaagaacaaccatgactaaaaaaccaggagggccc
ggaaaaaaccgggccatcaatatgctgaaacgcggattaccccgcgtattcccactagtg
ggagtgaagagggtagtgatgagcttgttggacggcagagggccagtgcgatttgtgctg
gctcttgtcgcattcttcaagttcacagcattagccccgaccaaggcgcttttgggccga
tggagagcagtggagaagagtgtggcaatgaaacatcttaccagtttcaaacgagaactt
ggaacactcatcgacgccgtgaacaaacggggcaaaaaacaaaacaaaagaggagggaat
gaaagcttgatcatgtggctcgctagcttggcgatcgtaacagcttgcgtcggagctatg
aagttatcaaactttcaaggaaagcttctgatgaccatcaacaacacggacattgcggac
gtcatcgtgatccccacctcaaaaggcgagaacagatgttgggtccgagcaatcgacgtt
ggttacatgtgtgaagacaccatcacgtacgaatgtccaaagctagcagtgggcaacgac
ccagaggacgtggattgctggtgcgacaatcaggaagtcttcgtgcagtatggtcgctgc
acacggaccaggcattccaaacgaagcagaagatccgtttcggtccaaacgcatggggaa
agctcactagtgaacaaaaaagaggcttggctagattcaacgaaggccactcgatacctc
atgaaaacggagaattggatcataaggaaccctggttatgctttcctggcggcggcactt
ggttggatgcttggtagcaacagtggtcagcgtgtggttttcaccatcctcctgctgcta
gtcgctccggcctacagttttaactgtctgggaatggggaatcgggatttcatagaagga
gtcagtggagccacttgggtggatctggtgttggaaggagacagctgtctaacaatcttg
gcaagcgacaagccaacactagatgtccgcatgatcaacattgaagccagccaacttgct
gaagttaggagctactgctatcacgcttcagtgactgacatttcaacggtggctcgatgc
cccacgactggagaagctcacaacgagaagcgtgctgatagcagctacgtgtgcaagcaa
ggctttactgaccgcggatggggaaatggatgtggactttttgggaaaggaagcattgac
acctgcgcaaagttttcttgtaccagtaaggccactggaaagatgatccaaccagagaac
atcaagtatgaagttggagtattcgtgcacggaaccaccacctcggaaaaccatggaaat
tactcagcgcagattggggcgtctcaagcagcaaagttcactataactccaaatgctcct
tcaataaccctcaagcttggtgattatggggaagtcacactggattgtgaaccaaggagt
ggactgaacactgaagcgttctatgtcatgactgtgggttcgaagtcattcttagtccat
agggaatggtttcatgacctttcccttccctggacgtccccctcaagcacagcatggagg
aatagagaactccttatggaatttgaagaggcacatgccacaaaacagtctgtcgtagcc
ctcgggtcacaggagggaggtctccatcaagcgttagcaggagccatcgtggtggagtac
tcaagctcagtgaagttgacatcaggccacctgaaatgcaggctgaaaatggacaaactg
gctctgaagggcacgacttatggcatgtgcacagaaaaattctcgttcgcgaaaaaccca
gcggacacaggccatggaacagttgtcattgagctcacatactctggaagcgatggtccc
tgcaaaattccgattgtttcagtcgctagtctaaacgacatgactcccgtgggaaggctg
gtgacagtaaaccccttcgtcgcgtcatccagctctaactcgaaggtgctggttgaaatg
gaacctcccttcggagactcttacatcgtggttggaagaggggacaagcagattaaccat
cactggcacaaagctggaagcacgttgggcaaagccttctcaacaactttgaaaggagct
cagagactggcggcgctaggggacacagcctgggactttggttctatcgggggggtattc
aactccatagggaaagctgtccaccaagtattcggcggtgcatttagaacgctctttgga
ggaatgtcttggattacgcaagggctaatgggggctctacttctctggatgggtgtcaac
gcacgagatcggtcaatcgccttggcttttttggccacaggaggtgtgcttgtcttttta
gcgaccaatgtgcatgctgacactggctgtgccattgacatcacgagaaaagaaatgagg
tgtggaagtggcattttcgtgcacaacgacgtggaggcctgggtggataggtacaaatat
ctgccagagacgcccagatccctagcgaagatcgtccacaaagcacatctagaaggagtg
tgtggggtcagatccgttaccagattggaacaccagatgtgggaatctgtacgggacgaa
ctgaatgtcttgcttaaagagaacgcggtggatctgagtgtggtggttaacaagcctgtg
gggagataccgctcagctcccaaacgtctaaccatgactcaagagaggtttgagatgggc
tggaaagcatggggaaagagcattctcttcgcccccgaactagccaactccacgttcgtc
gtggatggacctgagacaaaggaatgtcctgacgagcgcagagcatggaacagcatgcaa
atcgaagacttcggcttcggcatcacatcaacccgcgtgtggctgaagattagagaggag
gacactgatgagtgtgatggtgcgatcataggcacagctgtaaaagggcatgtggcagtt
catagtgacttgtcatactggattgagagccgtttcaatgacacctggaaacttgagagg
gctgtcttcggagaggtgaaatcttgcacttggcccgagacacacactctttggggtgac
ggcgttgaggagagcgagctcatcatcccacacaccatagctggaccgagaagcaagcac
aatcggcgagaagggtacaagacacaaaaccagggaccttgggatgagaacggcattgtc
cttgattttgattattgcccaggaacaaaagtcaccatcacagaggactgtggcaagagg
gggccctcaatcagaaccactactgacagtggaaagctgatcaccgactggtgctgccgc
agctgttctctaccgcccttacggttcaggacagaaaatggctgctggtatgggatggaa
atcagacctgttaggcatgatgaaacaacactcgttagatcacaggttgatgctttcaac
ggtgaaatgattgacccttttcagttgggccttctggtgatgtttctggccacccaggag
gtccttcgcaagaggtggacggccagattgacgattcctgcggttttgggagccctactt
gtactgatgcttgggggcatcacttacactgatctggcaagatatgtggtgctagttgct
gcggctttcgcggaggccaacagtggaggagacgtcctgcacctcgctctgatagccgtc
ttcaagatccaaccagcttttctggtcatgaacatgcttagcgcgagatggacaaatcaa
gagaacatggttctggtcttaggggcggcttttttccaactagcttcggtggatttacag
atcggaatccacggaatcctgaacgccgcagctatagcatggatgatcgttcgagcgatc
acctttcccacaacttctaccgtcaccatgccagtcttagcgctcctaactccgggaatg
agagccttgtatctggacacctacaggatcattcttctcgtcataggaatttgctccttg
ctacaagagaggagaaagaccatggcgaagaagaaaggggccgtgcttttgggcctagca
ctcacatccaccggatggttttcgcctaccaccatcgcagctggactaatggtctgcaac
ccaaacaagaagagagggtggccagccactgagttcctttcagcagttgggttgatgttt
gccattgtgggaggtctagccgagttagacatcgaatccatgtcaatacccttcatgctg
gcaggtcttatggcagtgtcctacgtggtatcaggaaaggcaaccgacatgtggctggac
cgggccgccgacatcagctgggagatggaagctgcaattacaggaagtagccggaggttg
gacgtcaagctggacgacgacggtgactttcacttgattgatgatcccggtgttccgtgg
aaagtctggctcttgcgcatgtcctgtatcggcttggccgctctaacaccctgggccatc
atccccgccgcttttggctactggctcactctgaaaacaacaaaaagaggaggcgtgttc
tgggacacgccatctccaaagcctagcttgaagggggacaccactacaggagtttaccga
atcatggctaggggaattctcggcacttaccaggccggcgttggagttatgtacgaaaat
gttttccacacactgtggcatacaactcgaggagcagccattatgagtggagaaggaaaa
ctaacgccatactggggtagtgtgaaagaggatcgcataagctatggaggcccttggagg
ttcgaccggaagtggaatggaacagatgacgtgcaagtgatcgtggtggagccggggaaa
cctgcagtaaacatccagacaaaaccgggagtgtttcgcactccttttggggagattgga
gcagtcagcctggactacccgcgaggaacatccggctcacccattctggattccaatgga
gacatcataggcttgtatggcaatggagttgaactcggcgatggatcgtacgtcagtgcc
atcgtgcagggtgaccgtcaagaggaaccagttccagatgcctacactccaaccatgctg
aaaaagagacagatgactgtgctggacctgcacccaggttcgggaaaaaccagaaagatc
ctaccccaaataatcaaggacgccatccagcagcgcttgagaacagccgtgctggcgccc
acacgagtggtagcagcagaaatggcagaagccttgaggggactcccaatacggtaccaa
acctcagcagtgcagagggagcatcagggaaatgaaatagtggacgtaatgtgtcatgct
accctgacccatagactaatgtcaccaaacagagtgcccaattacaatttatttgtgatg
gatgaggctcacttcactgacccagccagcatcgccgcccggggttatattgcaaccaag
gtggaactaggggaggcagcagccattttcatgacggcgactccgcctggaactactgat
ccctttcctgactcaaatgccccaattcatgacctgcaggatgagatcccagacagggca
tggagcagcggatacgaatggatcacggactatgcggggaaaactgtatggttcgtggca
agtgtgaaaatggggaatgaaatcgcaatgtgtcttcagagagcaggaaaaaaggtcatc
cagcttaatcgcaaatcttatgacacagaatacccaaaatgcaagaatggagattgggac
tttgtcatcaccaccgacatctctgagatgggagccaattttggtgcgagcagggtcatt
gactgtagaaagagtgtgaaacccaccatcctagaggagggagaaggtagagtcattctt
ggaaacccatcccccataaccagtgcaagtgcagcgcaacggaggggtagagtgggtaga
aatcccaaccaagtcggagatgaataccattatgggggtgctaccagtgaagatgacagt
aacctggcccactggacagaggcaaaaattatgctagacaacatacacatgcccaatgga
ctagtggcccagctgtatgggccagagagggaaaaggctttcacaatggatggggagtac
cgtcttagaggtgaggagaagaagaacttcttggagctgcttagaacggctgacctccca
gtgtggctggcctacaaagtggcgtccaatggtattcagtacactgatagaaaatggtgc
tttgatggaccacgcacaaatgccatactggaagataacactgaggtggagatagtcacc
cgaatgggtgagagaaagatcctcaagcccagatggctcgacgcaagggtttatgcagac
caccaggccctcaagtggtttaaggactttgcagcgggcaagagatcagccgtcagtttc
atagaggtgctcggtcgcatgcctgagcatttcatgggaaaaacacgggaagccttagac
acaatgtacctggtggcaacagctgagaaaggaggaaaagcacaccgcatggctcttgaa
gaactgcccgatgcgttggagaccatcacactcatcgttgccatcactgtgatgacagga
ggattcttcctgctcatgatgcagagaaagggtataggaaagatgggtctaggggcccta
gtgctcacgctggctacctttttcctatgggccgcagaggttcctggaaccaaaatagcg
ggtaccttattggtcgcccttttgctgatggtggtcctcattccggaaccagagaaacag
aggtcacagacagacaatcaattggcagtgtttctcatctgcgtcctgactgtggtcgga
gtggtggcagcaaatgagtacggaatgttggaaaagaccaaagcagaccttaagagcata
tttggcggaaggacgcaagcaccaggactgaccgga---ttgccaagcatggcactggac
ttgcgcccagccacagcttgggcgctgtatggggggagcacagttgtgttaactcctctc
ctaaagcacctgattacctcagaatacgtcaccacatcgctagcttcaatcagttcacaa
gcgggctcgctgtttgtcttgccgcgaggcgtgcctttcactgacttggatctaaccgtt
ggccttgtttttctcggctgctggggccaaatcaccctcacgacgtttctaacagccatg
gtgctagtgacactccactacggatacatgctccctgggtggcaggcagaggcgctcaga
gcagcccagagaagaacagcggctggcataatgaagaatgccgtcgtggacgggatggtc
gccactgatgtgcccgaactggaaagaaccactcctttgatgcaaaagaaagtcggtcaa
gtgctcctcataggggtcagcgtggcggcgttcctcgtcaaccccaatgtcaccaccgtg
agagaggcaggggtgttggtgacggcagccacactcaccttgtgggataatggagccagc
gccgtctggaactccaccacagccacggggctctgccatgtcatgcgaggcagctaccta
gctggcggctccattgcctggactctcatcaagaacgctgacaagccctccttaaaaagg
ggaaggcctgggggcaggacgctaggggagcagtggaaggaaaagttgaacgcaatgagc
agggacgagttcttcaaatacaggagagaagccataattgaagtggaccgcactgaagca
cgcagggctaggcgtgagaacaacatagtgggaggacacccagtttcgcgagggtcagca
aagctccgttggcttgtggaaaaaggatttgtctcgccaataggaaaagtcatagacctg
ggatgtgggcgcggaggctggagctactacgcagcaaccttgaagaaagttcaggaagtt
aaagggtacacgaaaggtggtgcgggacacgaagaaccgatgctcatgcagagttacggt
tggaacttggtctcgctaaagagtggggtggacgtgttctacagaccctcggagcccagt
gacaccctgttctgtgacataggagaatcttccccaagtccagaagtggaggaacaacgc
acgctgcgtgtcctagaaatgacatctgactggctacatcggggacctagagagttctgc
ataaaagtgctttgcccttacatgcccaaagtcatagaaaagatggaagtcctgcaacgt
cgtttcgggggagggctggtgcgcctccccttgtcccgaaactccaaccatgagatgtac
tgggtgagtggagctgctggcaatgtggtgcacgcagttaacatgaccagccaagtgctg
ctagggcgaatggatcgcacagtgtggagagggccaaagtatgaagaggatgtcaacctg
ggtagcgggacaagagctgtggggaagggagaggtccatagcaaccaggaaaaaatcagg
aagagaatccaaaagcttaaagaggaatttgccacgacctggcataaagaccccgagcac
ccataccgaacttggacctaccacggaagctacgaagtgaaggccactggctccgcgagc
tctctcgttaacggggtggtaaagctcatgagcaaaccctgggatgccatcgccaatgtc
accacaatggccatgactgatactaccccctttggccagcaaagggtcttcaaagagaag
gtcgacacgaaagctccagagccaccagcaggagttagggaagtgctcaacgaaactacc
aattggctgtgggcccacttgtcacgggagaaacgacctcgcttgtgttccaaggaagaa
ttcataaagaaagtcaacagcaacgcggctcttggagctgtgttcgctgaacagaatcaa
tggagcacggcgcgggaggccgtgggtgaccctctgttctgggagatggtcgatgaagaa
agggaaaaccacttgcgaggggagtgccacacgtgcatctacaacatgatgggaaaaaga
gagaaaaaacctggagagttcggcaaggctaaaggaagtagggctatttggtttatgtgg
ctcggagcacggtacctagagtttgaagccctaggatttctaaatgaagaccattggctg
agccgagagaattcaggaggcggggtggaaggttcaggcgtccaaaagctgggatacatc
ctccgtgacattgcagggaagcaaggaggaaaaatgtatgccgatgacaccgccgggtgg
gacaccagaattaccagaactgatctggaaaatgaggctaaagtgctagagcttctggac
ggtgaacaccgcatgctcgcccgagccataattgaactaacgtacaggcacaaagtggtc
aaggtcatgagacctgcagcaggagggaagacagtgatggacgtgatatcacgagaagac
cagagggggagtggacaggtagtgacttacgctctcaacacattcacgaacattgccgtc
caacttgtccgcttgatggaagctgaaggggtcattggaccacaacacttggaacagttg
cctaggaaaaacaagatagctgtcaggacctggctctttgagaatggagaggagagagtg
accaggatggcgatcagtggagacgactgcgtcgtcaagccactggatgacagattcgcc
acggctctccatttcctcaacgcaatgtcgaaggtcagaaaagacatccaagaatggaag
ccttcgcatggttggcatgactggcagcaggtccccttttgctccaatcattttcaggag
attgtgatgaaagatggaaggagcatagtcgtcccgtgcagggggcaggatgagctgatt
ggcagggcgcgcatctccccaggagctggctggaatgtgaaggacacagcttgcctggct
aaagcgtatgcacagatgtggctgctcctatacttccatcgtagggacctacgtctcatg
gcaaatgcaatctgctcagcagttccagtggactgggtgcctacaggccgaacatcctgg
tcaatacactcaaaaggagagtggatgaccactgaagacatgctgcaagtctggaacagg
gtatggattgaagaaaatgaatggatgacggacaagaccccaatcacaagctggacggac
gttccgtacgtgggaaagcgtgaggacatctggtgtggcagcctcatcggaacgcgatct
agggcaacttgggctgaaaacatctacgcggcaataaaccaagtgagagccgtcattgga
aaagaaaattatgttgactacatgacttccctcagaagatatgaggatgttttgacccag
gaggacagggttatttag-----------------------acaggaaat--taagtcat
gtgtgtgaagtga-gtaagaaaatg--tgcatgtggagtcaggccagcaaaagctgccac
cggatactgagtagacggtgctgcctgcgtctcagttccaggaggactgggttaacaaat
ctgacaacggaaggtgggaaagccctcagaaccgtctcggaagtaggtccctgctcaccg
gaagttgaaagaccgacgtcaggccacaattttgtgccactccgctggggagtgcggcct
gcgcagccccaggaggactgggtaaacaaagccgttgaggcccccacggcccaaacctcg
tctaggatgcaatagacgaggtgtaaggactagaggttagaggagaccccgtggaaacaa
caatatgcggcccaaaccccctcgaagctgtagaggaggtggaaggactagaggttagag
gagaccccgcatttgcatcaagacagcatattgacacctgggaatagactgggagatctt
ctgctctatctcaacatc-agctactaggcacagagcgccgaagtatgtagct-------
---------------------------------
>JEV/Bo/Aichi/1/2010_JP_10
agaagtttatctgtgtgaacttcttggcttagtatcgttgagaagaatcgagagattagt
gcagtttaaacagttttttagaacggaagaacaaccatgactaaaaaaccaggagggccc
gggaaaaaccgggccatcaatatgctgaaacgcggattaccccgcgtattcccactagtg
ggagtgaagagggtagtgatgagcttgttggacggcagagggccagtacgatttgtgctg
gctcttatcacgttcttcaagtttacagcattagccccgaccaaggcgcttgtgggccgc
tggagagcagtggaaaaaagtgtggcaatgaaacatcttaccagtttcaaacgagaactt
ggaacactcattgacgccgtgaacaagcggggcaaaaaacaaaacaaaagaggagggaac
gaaagctcgattatgtggcttgccagcttggcaatcgtaacagcctgtgccggagccatg
aagctatcaaactttcaaggaaagcttctgatgaccatcaacaacacggacattgcggac
gtcatcgtgatccccacctcaaaaggtgaaaacagatgctgggtccgagcaatcgacgtt
ggttacatgtgtgaagacaccatcacgtatgaatgtccgaagcttgccgtgggcaacgat
ccggaagacgtggactgctggtgcgacaatcaggaagtctacgtgcagtatggtcgctgc
acacggaccaggcattccaaacgaagcagaagatccgtttcggttcaaacgcatggggaa
agctcactagtgaacaaaaaagaggcttggctggattcaacgaaggccacgcgatacctc
atgaaaacggagaactggatcataaggaaccctggttatgctttcctggcggcggcactt
ggatggatgcttggcagcaacagtggtcaacgtgtggtgttcactattctcttgctattg
gtcgctccagcttacagttttaattgtctgggaatggggaatcgggatttcatagaagga
gccagtggagccacttgggtggatctggtgttggaaggagatagctgtttgacaatcatg
gcaaacgacaaaccaacactagatgtccgcatgatcaacattgaagctagccagcttgct
gaagtcaggagttactgctatcacgcttcagtcactgacatttcaacggtggctcgatgc
cccacaactggagaagcccacaacgaaaaacgtgctgacagcagctacgtgtgcaaacaa
ggctttaccgatcgcggatggggaaatggatgtggacttttcgggaaaggaagcattgac
acatgcgcaaaattttcttgtaccagtaaggccattggaagaatgatccaaccagagaac
atcaagtacgaggttggcatattcgtgcacggaactaccacctcggaaaaccatgggaat
tactcagcgcaagtaggagcgtctcaagcagcaaagtttactgtaactccaaatgctcct
tcaataaccctcaagcttggtgattatggagaagtcacactggattgtgaaccaaggagt
ggactgaacaccgaagcgttctatgtcatgaccgtgggttcgaagtcattcttagtccat
agggaatggttccatgacctttctcttccctggacgtccccctcaagcacggcatggaga
aacagagaactcctcatggaatttgaagaggcacatgccacaaaacaatccgtcgtagct
cttgggtcacaggagggaggcctccatcaagcgttggcaggagccatcgtggtggagtac
tcgagctcagtgaagttgacatcaggtcacctgaaatgcaggctaaaaatggacaaactg
gctctgaagggcacgacctatggcatgtgtacagaaaaattctcgttcgcgaaaaatcca
gcggacacaggccatggaacagttgtcattgagctcacatattctggaagtgatggtccc
tgtaaaattccgattgtctcagtcgcgagtttaaacgacatgacccctgtggggaggctg
gtaacagtaaaccccttcgtcgcgacatctagctccaactcaaaggtgctggtcgagatg
gaacctcccttcggagactcttatatcgtggttggaagaggagacaagcagattaaccat
cactggcacaaagctggaagcacgctgggcaaagctttctcaacaactttgaaaggggct
cagagactagcagcgctaggtgacacagcctgggacttcggctccattggagggttattc
aactccatagggaaagctgttcaccaagtatttggcggtgcattcagaacgctctttggg
ggaatgtcttggatcacacaaggactaatgggggccttacttctttggatgggtgtcaac
gcacgagaccggtcaatcgccctggcttttctggccacgggaggtgtgctcgtgtttcta
gcgaccaatgtgcatgccgacactggctgtgccattgacatcacaagaaaagagatgagg
tgtggaagtggcatcttcgtgcacaacgacgtagaggcttgggtagataggtacaaatat
ctgccagagacgcccagatccttagcgaagatcgtccacaaagcacatcaagaaggagtg
tgcggggtcagatccgtcactagactggaacaccagatgtgggaatctgtgcgggacgaa
ctgaatgtcttgctcaaagagaacgcggtggatctcagtgtggtggtgaacaagcccgtg
gggagatatcgctcagcccccaaacgcctatccatgactcaagaaaagtttgagatgggc
tggaaagcatggggaaaaagtattctcttcgcccctgaattggccaactccacgttcgtc
gtggatggacccgagacaaaggaatgccctgatgagcgcagagcctggaacagcatgcaa
atcgaagatttcggcttcggcatcacatcaacccgagtgtggctgaaaattagagaggag
aacactgatgagtgtgatggagcaatcatagggacagctgttaaagggcatgtggcagtt
catagtgacttgtcatactggattgagagccgtctcaatgacacctggaaacttgagagg
gctgtcttcggagaggtgaaatcttgcacttggcccgagacacacactctttggggtgac
ggtgttgaggagagcgagcttatcatcccacacaccatagccggaccgagaagcaagcac
aaccggagagaagggtataaaacacaaaaccagggaccctgggatgagaacggcattgtc
cttgactttgactattgtccaggaacaaaagtcaccatcacagaggactgtggcaagagg
ggtccctcaatcagaaccactactgacagtggaaagctgatcaccgattggtgctgccgc
agctgttctctaccgcctttacggttccggacagaaaatggttgctggtatgggatggaa
atcagacctgttaggcatgacgaaacaacactcgttagatcacaggtcgacgctttcaac
ggcgaaatgattgacccttttcagctgggccttctggtgatgtttctggccacccaggag
gtccttcgcaagaggtggacggccagattgacgattcctgcggttttgggggctctactt
gtgctgatgcttgggggcatcacttacactgacctggcaagatatgtggtgctagtggct
gcggctttcgcggaggccaacagtggaggagatgttctgcacctcgctctgatagccgtc
ttcaagatccaaccagcttttctggtcatgaacatgcttagcgcgagatggacgaaccaa
gagaacgtggttctggtcctgggggcggcttttttccaactagcttcagtggatctgcag
atcggagtccacggaatcctgaatgccgcagccatagcatggatgatcgttcgagcgatc
acattccccacaacttccaccgttgccatgccagtcttagcgctcctaactccgggaatg
agggctttgtatctggacacttacagaatcattcttcttgtcataggaatttgctctctg
ctgcaagagaggagaaagaccatggcgaagaagaaaggagccgtgctcttgggcttagcg
ctcacatccaccggatggttttcgcccaccactatcgcagccggactaatggtctgcaac
ccaaacaagaagagagggtggccagccactgagttcctttcagcggttgggttgatgttt
gccattgtgggaggtctagccgagttggacatcgaatctatgtcaatacccttcatgctg
gcagggctcatggcagtgtcttacgtggtatcaggaaaggcgaccgacatgtggctggac
cgggctgctgacatcagctgggagatggaagctgcaatcacaggaagtagccggaggcta
gatgttaagttggatgacgacggcgactttcacttgattgatgatcccggtgttccatgg
aaagtctggctcttgcgcatgtcttgtatcggtttagccgctctgacaccctgggctatc
gttcccgccgcttttggctattggctcactctgaaaacaacaaaaagagggggcgtgttc
tgggacacgccatctccaaagccttgcttaaagggggacaccaccacaggagtttaccga
attatggctagggggattctcggcacttaccaggccggcgttggagtcatgtacgagaat
gttttccacacattgtggcacacaactagaggggcagccatcatgagtggagaaggaaag
ctaacgccatactggggtagtgtgaaggaagatcgcataagctatggaggcccgtggagg
ttcgaccggaagtggaatggaacagatgatgtgcaagtgatcgtggtggaaccagggaaa
cctgcagtaaacatccagacaaaaccgggagtgtttcgcacccctttcggggaggttgga
gcagtcagcttggactacccacggggaacatccggctcacccatcctagattccaatgga
gacatcataggcttgtatggcaatggggttgaactcggcgatggatcgtacgtcagcgcc
attgtgcaaggcgaccgtcaagaggaaccagttccggatgcttacactccaagtatgctg
aaaaagagacagatgactgtgctggacctgcacccaggatcgggaaaaaccaggaagatc
ctgccccaaataatcaaggacgccatccagcagcgcttgaggacagccgtgctggcaccc
acacgagtggtagcagcagaaatggcggaagctttgagaggactcccagtacgatatcaa
acctcagcagtgcagagggagcatcagggaaatgaaatagtagacgtaatgtgccatgcc
actctgacccatagactaatgtcaccaaacagggtgcccaactacaatttatttgtgatg
gatgaggctcacttcactgacccagctagcatcgccgctcggggttatattgcaaccaag
gtggaactgggggaggcagcagccatttttatgacggcgaccccgcccgggaccactgat
ccctttcccgactcaaatgccccaattcatgacctgcaggatgagatcccagacagggca
tggagcagtggatacgaatggatcacggactatgcgggaaaaactgtgtggttcgtggca
agtgtgaaaatggggaatgagatcgcaatgtgcctccaaagagcagggaaaaaggtcatc
cagctcaatcgtaagtcatatgacacagaatacccaaaatgcaaaaatggagattgggac
tttgttgtcaccactgacatgtctgagatgggggccaattttggtgcaagcagggtcatt
gactgcagaaagagtgtgaaacccaccatcctagaggagggagaaggtagagtcattctt
ggaaatccatcccccataaccagcgcaagtgcagcccaacggagaggtagagtgggcagg
aatcccaaccaagttggagatgaataccattacgggggggccaccagtgaagatgacagc
aacttagcccactggacagaggcaaaaatcatgctagacaacatacacatgcctaatgga
ttagtggctcagctgtacgggccagagagggaaaaggctttcacaatggatggagagtac
cgtctcagaggtgaggagaagaagaactttctggagctgctaagaacggctgacctccca
gtatggctagcctacaaggtggcgtccaatggcattcagtacactgacagaaaatggtgc
tttgatggaccacgcacaaatgccatactagaagacaacactgaggtggagatagtcacc
cgaatgggtgagagaaagatcctcaagccgagatggctcgatgcgagggtttatgcagac
caccaggccctcaagtggtttaaggattttgcagcgggcaagagatcagccatcagtttc
atagaggtgctcggtcgcatgcctgagcatttcatgggaaagacgcgggaagccttagac
acaatgtatctggtggcaacagctgagaaaggtggaaaggcacaccgcatggctcttgaa
gaactgcccgacgcattggagaccatcacactcatcgttgccatcactgtgatgacagga
ggattcttcctgctcatgatgcagagaaagggtataggaaaaatgggtctaggggctcta
gtgctcacgctggccacctttttcctatgggcggcagaggttcctggaaccaaaatagcg
ggcaccttactggtcgccctgttgctgatggtggtcctcatcccggaaccagaaaaacag
aggtcacagacagacaatcagttggcggtgtttcttatctgcgtcctgaccgtggtcgga
gtggtggcagcaaatgagtacggtatgctggaaaaaaccaaagcagaccttaagagcatg
tttggcggaaggacgcaagcaccaggactgaccgga---ttgcctagcatggcactggac
ttgcgcccagccacagcttgggcgctgtatggggggagcacagttgtgttaacccctctc
ctaaagcacctaatcacctcagaatacgtcaccacatcgttagcttcaatcagttcacaa
gcgggttcgctgtttgttttgccgcgaggcgtgcctttcactgacttggatctaaccgtt
ggccttgtctttcttggctgttggggccaaatcaccctcaccacgttcctaacagctatg
gtgctagtgacactccattacggatacatgctccctgggtggcaagcagaggcactcaga
gctgctcagagaagaacagcggctggcataatgaagaatgccgtcgtggacggaatggtc
gccaccgatgtgcccgaactggaaaggactactcctttgatgcaaaagaaagtcggccaa
gtgctcctcataggggtcagcgtggcggcgtttctcgtcaacccaaatgtcaccaccgtg
agagaggcaggtgtgttggtgacggcagccacactcaccttgtgggacaatggagccagt
gccgtctggaattccaccaccgctacggggctctgccatgtcatgcgaggcagctaccta
gctggcggctccattgcctggactctcatcaagaacgctgacaagccctccttaaaaagg
gggaggcctggaggcaggacgctaggggagcagtggaaggaaaagttgaatgccatgagc
agggatgagttcttcaaatacagaagagaggccataattgaggtggaccgcactgaagca
cgcagggctaggcgcgagaataacatagtgggaggacatccagtctcgcgagggtcagca
aagctccgctggctcgtggaaaaaggatttgtctcgccaataggaaaagtcatagatctg
ggatgcgggcgcggaggctggagctactacgcagcaactctgaaaaaagttcaggaagtc
aaagggtacacgaaaggtggggcgggacacgaagaaccgatgctcatgcagagttacggt
tggaacctggtctcgttaaaaagtggggtggacgtgttctacaaaccctcggagcctagt
gacaccctgttctgtgacataggagaatcttccccaagtccggaggtggaggaacaacgc
acgctgcgcgtcctagaaatgacatctgactggttacatcggggacctagagagttctgc
ataaaagtgctctgcccttacatgcccaaagttatagaaaagatggaagtcctgcaacgt
cgtttcggcggcgggctggtgcgccttcccctgtctcgaaactccaaccatgagatgtac
tgggtgagtggagctgctggcaatgtggtgcatgcggtcaacatgaccagccaagtgctg
ctagggcgaatggatcgcacagtgtggagagggccaaagtatgaagaggatgtcaacctg
ggtagcgggacgagagctgtggggaagggagaggtccatagcaaccagggaaaaattagg
aagagaatccagaaacttagagaggaattcgctacaacctggcacaaagaccccgagcat
ccataccgaacttggacctatcatggaagctacgaagtgaaggccactggctcagcaagc
tctctcgtcaatggggtggtaaagctcatgagcaaaccctgggacgccatcgccaatgtc
accacaatggccatgaccgacaccaccccctttggccagcagagggtctttaaagagaag
gttgacacgaaggctccagagccaccagcgggagtcaaggaagtgctcaacgagaccacc
aactggctgtgggcccacttgtcacgggagaaacgaccccgcttgtgcactaaggaagaa
ttcataaagaaagtcaacagcaacgcagctctcggagcagtgttcgctgaacagaatcaa
tggagcacggcgcgggaagccgtgggcgaccctctgttctgggagatggttaatgaagaa
agggaaaaccatttgcgaggggagtgccacacgtgcatttacaacatgatgggaaaaaga
gagaaaaaacccggagagttcggaaaggcaaaagggagtagggctatttggttcatgtgg
ctcggagctcggtacctagagttcgaagccctaggatttctaaatgaagaccattggctg
agccgagagaattcaggaggtggggtggaaggttcaggcgtccaaaagctgggatacatc
ctccgtgacatagcagggaagcaaggaggtaaaatgtatgccgatgacaccgccgggtgg
gataccagaatcactagaaccgacttggaaaatgaagccaaggtgctggagcttttggat
ggtgaacaccgcatgctcgcccgagccataattgaactaacgtacaggcacaaagtggtc
aaggttatgagacctgcagcaggaggaaagacagtgatggacgtgatatcacgagaagac
caaagggggagtgggcaggtggtgacctacgctctcaacacattcacgaacattgccgtc
cagcttgtccgcttgatggaggctgagggggtcatcggaccacaacacttggaacagctg
cccaggaaaaacaaaatagctgttaggacctggctctttgagaatggagaggagagagtg
actaggatggcgatcagtggagacgactgcgtcgtcaagccgctggatgacagattcgcc
acggctctccatttcctcaacgcaatgtcgaaggtcagaaaagatatccaagaatggaag
ccttcgcatggttggcacgactggcagcaggttcccttttgctccaatcattttcaggag
attgtgatgaaagatggaaggagcatagtcgtcccgtgcagagggcaggatgagctgatt
ggcagggcgcgcatctccccaggtgctggatggaatgtgaaggacacagcttgcctggcc
aaagcgtacgcacagatgtggctgcttctatacttccatcggagggacctacgcctcatg
gcaaatgctatctgctcagcagttccagtggactgggtgcccacaggcagaacatcctgg
tcaatacactcaaaaggagagtggatgaccaccgaagacatgctgcaagtctggaacagg
gtatggattgaagaaaatgaatggatgatggacaagaccccaatcacaagctggacagac
gttccgtacgtgggaaagcgtgaggacatctggtgtggcagtctcatcggaacgcgatcc
agggcaacatgggctgagaacatctacgcggcaataaaccaagtgagggctatcattgga
aaagaaaattatattgattacatgacttccctcagaagatatgaggatgtgttgattcag
gaggacagggtcatttag-----------------------acag--gat--tgagtcat
gtgtgtaatgtga-------aaatg--ggcatgtggagtcaggccagcaaaagctgccac
cggatactgagtagacggtgctgcctgcgtctcagtcccaggaggactgggttaacaaat
ctgacaacggaaggtgggaaagccctcagaaccgtctcggaagcaggtccctgctcaccg
gaagttgaaagaccaacgtcaggccacaattttgtgccactccgctggggagtgcggcct
gcgcagccccaggaggactgggttaacaaagccgttgaggcccccacggcccaagcctcg
tctaagatgcaatagactaggtgtaaggactagaggttagaggagaccccgtggaaacaa
cattatgcggcccaagccccctcgaagctgtagaggaggtggaaggactagaggttagag
gagaccccgcatttgcatcaaaacagcatattgacacctgggaatagactgggagatctt
ctgctctatctcaacatc-agctactaggcacagagcgccgaagtatgtagctggtggtg
aggaagaacacaggatct---------------
>BL06-50_GX_06
agaagtttatctgtgtgaacttcttggcttagtatcgttgagaagaatcgagagattagt
gcagtttaaacagttttttagaacggaagaacaaccatgactaaaaaaccaggagggccc
ggaaaaaaccgggccatcaatatgctgaaacgcggattaccccgcgtattcccactagtg
ggagtgaagagggtagtgatgagcttgttggacggcagagggccagtacgatttgtgctg
gctcttatcacgttcttcaagtttacagcattagccccgaccaaggcgcttttgggccgc
tggagagcagtggaaaaaagtgtggcaatgaaacaccttaccagtttcaaacgagaactt
gggacactcatcgacgccgtgaacaagcggggcaaaaaacaaaacaaaagaggagggagt
gaaagctcgattatgtggcttgccagcctggcaatcgtaacagcctgtgccggagccatg
aagctatcaaactttcaaggaaagcttctaatgaccatcaacaacacggacattgcggac
gtcatcgtgatccccacctcaaaaggtgaaaacagatgttgggtccgagcaatcgacgtt
ggttacatgtgtgaagataccatcacgtacgaatgcccgaagcttgccgtgggcaacgat
ccggaagacgtggactgctggtgcgacaatcaagaagtttacgtgcagtacggtcgctgc
acacggaccaggcattccaaacgaagcagaagatccgtttcggtccaaacgcatggggaa
agctcgctagtgaacaaaaaagaggcatggctggattcaacgaaggccacgcgatatctc
atgaaaacggagaactggatcataaggaaccctggttatgccttcctggcggcggcactt
ggatggatgcttggcagcaacagtggccaacgtgtggtgttcactattctcttgctgttg
gtcgctccggcttacagttttaactgtctgggaatggggaatcgggatttcatagaagga
gccagtggagccacttgggtggatctggtgttagaaggagatagctgtttgacaatcatg
gcaaacgacaaaccaacactagatgtccgcatgatcaacattgaagctagccaactcgct
gaagtcaggagttactgctatcacgcttcagtcactgacatttcaacggtggcccgatgc
cccacgactggagaggctcacaacgaaaaacgtgctgacagcagctacgtgtgcaaacaa
ggctttactgaccgcggatggggaaatggatgtggacttttcgggaaaggaagcattgac
acatgcgcaaaattttcttgtaccagtaaggccattggaagaatgatccaaccagagaac
atcaagtacgaggttggcatattcgtgcacggaaccaccacttcggaaaaccatgggaat
tactcagcgcaagtaggagcgtctcaagcagcaaagtttactgtaactccaaatgctccc
tcaataaccctcaagcttggtgattatggagaagtcacactggattgtgaaccaaggagt
ggactgaacactgaagcgttctatgtcatgaccgtgggttcgaagtcattcttagtccat
agggaatggttccatgacctctctcttccctggacgtccccctcaagcacggcatggaga
aacagagaactcctcatggaatttgaagaggcacatgccacaaaacaatctgtcgtagct
cttggatcacaggagggaggcctccatcaagcgttggcaggagccatcgtggtggagtac
tcgagctcagtgaagttgacatcaggtcacctgaaatgcaggctgaaaatggacaaactg
gctctgaagggtacgacttatggcatgtgtacagaaaaattctcgttcgcgaaaaatcca
gcggacacaggccatggaacagttgtcattgagctcacatactctggaagtgatggtccc
tgtaaaattccgattgtctcagtcgcgagtttaaacgacatgacccctgtggggaggctg
gtaacagtaaaccccttcgtcgcgacatctagctccaactcaaaggtgctggttgagatg
gaacctcccttcggagactcttatatcgtggttggaagaggggacaagcagattaaccat
cactggcacaaagctggaagcacgctgggtaaagccttctcaacaactttaaaaggggct
cagagactagcagcgctaggtgacacagcctgggacttcggctccattggaggggtattc
aactccatagggaaagctgttcaccaagtatttggcggtgcattcagaacgctctttggg
ggaatgtcttggatcacacaaggactaatgggggccttacttctttggatgggtgtcaac
gcacgagaccggtcaatcgccctggcttttctggccacgggaggtgtgctcgtgttttta
gcgaccaatgtgcatgccgacactggctgtgccattgacatcacaagaaaagagatgagg
tgtggaagtggcatcttcgtgcacaacgacgtagaggcttgggtagataggtacaaatat
ctgccagagacgcccagatccttagcgaagatcgtccacaaagcacatcaagaaggagtg
tgcggggtcagatccgtcactagattggaacaccagatgtgggaatctgtgcgggacgaa
ctgaatgtcttgctcaaagagaacgcggtggatctcagtgtggtggtgaacaagcccgcg
gggagatatcgctcagcccccaaacgcctatccatgactcaagaaaagtttgagatgggc
tggaaagcatggggaaaaagcattctcttcgcccccgaattggccaactccacgttcgtc
gtggatggacccgagacaaaggaatgccctgatgagcgcagagcctggaacagcatgcaa
atcgaagatttcggcttcggcatcacatcaacccgagtgtggctgaaaattagagaggag
aacactgatgagtgtgatggagcaatcatagggacagctgttaaagggcatgtggcagtt
catagtgacttgtcatactggattgagagccgtctcaatgacacctggaaacttgagagg
gctgtcttcggagaggtgaaatcttgcacttggcccgagacacacactctttggggtgac
ggtgttgaggagagcgagctcatcatcccacacaccatagctggaccgagaagcaagcac
aaccggagagaagggtataaaacacaaaaccagggaccctgggatgagaacggcatcgtc
cttgactttgactattgtccaggaacaaaagtcaccatcacagaggattgtggcaagagg
ggtccctcaatcagaaccactactgacagtggaaagctgatcaccgattggtgctgccgc
agctgttctctaccgcctttacggttccggacagaaagtggttgctggtatgggatggaa
atcagacctgttaggcatgatgaaacaacactcgttagatcacaggttgacgctttcaac
ggcgaaatgattgatccttttcagctgggccttctggtgatgtttctggccacccaggag
gtccttcgcaagaggtggacggccagattgacgattcctgcggttttgggggctctactt
gtgctgatgcttgggggcatcacttacactgacctggcaagatatgtggtgctagttgct
gcggctttcgcggaggccaacagtggaggagatgttctgcacctcgctctgatagccgtc
ttcaagatccaaccagcttttctggtcatgaacatgcttagcgcgagatggacgaaccaa
gagaacgtggttctggtcctgggggcggcttttttccaactagcttcagtggacttacag
atcggagtccacggaatcctgaatgccgcggccatagcatggatgatcgttcgagcgatc
acatttcccacaacttctaccgttgccatgccagtcttagcgctcctaactccgggaatg
agggccttgtatctggacacttacagaatcattcttcttatcataggaatttgttccctg
ctgcaagagaggagaaagaccatggcgaaaaagaaaggagccgtgctcttgggcttagcg
ctcacatccaccggatggttttcgcccaccactatcgcagccggactaatggtctgcaac
ccaaacaagaagagagggtggccagccaccgagttcctgtcagcggttgggttgatgttt
gccattgtgggaggtctagccgagttggacatcgaatctatgtcaatacccttcatgctg
gcagggctcatggcagtgtcctacgtggtatcaggaaaggcaaccgacatgtggctggac
cgggctgccgacatcagctgggagatggaagctgcaatcacaggaagtagccggaggcta
gatgttaagttggatgacgacggcgactttcacttgattgatgatcccggtgttccatgg
aaagtctggctcttgcgtatgtcttgtatcggtttagccgctctgacaccctgggctatc
gttcccgccgcttttggctattggctcactctgaaaacaacaaaaagagggggcgtgttc
tgggacacgccatctccaaagccttgcttaaagggggacaccaccacaggagtttaccga
attatggctagggggattctcggcacttaccaggccggcgttggagtcatgtacgagaat
gttttccacacattgtggcacacaactagaggagcagccatcatgagtggagaaggaaag
ctaacgccatactggggtagtgtgaaggaagaccgcataagctatggaggcccgtggagg
ttcgaccggaagtggaatggaacagatgatgtgcaagtgatcgtggtggaaccagggaaa
cctgcagtaaacatccagacaaaaccgggagtgtttcgcacccctttcggggaggttgga
gcagtcagcttggactacccacggggaacatccggctcacccatcctagattccaatgga
gacatcataggcttgtatggcaatggagttgaactcggtgatggatcgtacgtcagcgcc
attgtgcagggcgaccgtcaagaggaaccagttccagatgcctacactccaagcatgctg
aaaaagagacagatgactgtgctggacctgcacccaggttcaggaaaaaccaggaagatc
ctaccccaaataatcaaggacgccatccagcagcgcttgagaacagccgtgctggcaccc
acacgagtggtagcagcagaaatggcggaagctttgagaggactcccagtacgctatcaa
acctcagcagtgcagagggagcatcagggaaatgaaatagtagacgtaatgtgtcatgcc
actctgacccatagactaatgtcaccaaacagggtgcccaactacaatttattcgtgatg
gatgaggctcacttcactgacccagctagcatcgccgctcggggttatattgcaaccaag
gtggaactgggggaggcagcagccatttttatgacggcgaccccgcccgggaccactgat
ccctttcccgactcaaatgccccaattcatgacctgcaggatgagatcccagacagggca
tggagtagtggatacgaatggatcacggactatgcggggaaaactgtgtggttcgtggca
agtgtgaaaatggggaatgagatcgcaatgtgccttcaaagagcggggaaaaaggtcatc
cagctcaatcgtaagtcttatgacacagaatacccaaaatgcaaaaatggagattgggac
tttgttatcaccactgacatctctgagatgggggccaattttggtgcgagcagggtcatt
gactgcagaaagagtgtgaaacccaccatcctagaggagggagaaggtagagtcattctt
ggaaacccatcccccataaccagtgcaagtgcagcccaacggagaggtagagtgggcagg
aatcccaaccaagttggagatgaataccattacgggggggccaccagtgaagatgacagc
aacttagcccactggacagaggcaaaaattatgctagacaacatacacatgcctaatgga
ttagtggctcagttgtacgggccagagagggaaaaggctttcacaatggatggagagtac
cgtctcagaggtgaggagaagaagaacttcttggagctgcttagaacggctgacctccca
gtatggctagcctacaaggtggcgtccaatggcattcagtacactgacagaaaatggtgc
tttgatggaccacgcacaaatgccatactagaagataacactgaggtggagatagtcacc
cgaatgggtgagagaaagatcctcaagccgagatggctcgatgcgagggtttatgcggat
caccaggccctcaagtggtttaaggattttgcagcgggcaagagatcagccgtcagtttc
atagaggtgctcggtcgcatgcctgagcatttcatgggaaagacacgggaagccttagac
acaatgtatctggtggcaacagctgagaaaggtggaaaggcacaccgcatggctcttgaa
gaactgcccgacgcactggagaccatcacactcattgttgccatcactgtgatgacagga
ggattcttcctgctcatgatgcagagaaagggcatagggaaaatgggtctaggggctcta
gtgctcacgctggccacctttttcctatgggcggcagaggttcctggaaccaaaatagcg
ggtaccttactggtcgccctgttgctgatggtggtcctcattccggaaccagaaaaacag
aggtcacaaacagacaaccagttggcagtgtttcttatctgcgtcctgaccgtggtcgga
gtggtggcagcaaatgagtacggaatgctggaaaaaaccaaagcagaccttaagagcatg
tttggcggaaggacgcaagcatcaggactgaccgga---ttgccaagcatggcactggac
ttgcgcccagccacagcttgggcgctgtatggggggagcacagttgtgttaacccctctc
ctgaagcacctaatcacctcagaatacgtcaccacatcgttagcttcaatcagttcacag
gcgggttcgctgtttgtcttgccgcgaggcgtgcctttcactgacttggatctaaccgtt
ggccttgtctttcttggctgttggggccaaatcaccctcaccacgtttctaacagctatg
gtgctagtgacactccactacggatacatgctccctgggtggcaagcagaggcactcaga
gctgctcagagaagaacagcggctggcataatgaaaaatgctgtcgtggacggaatggtc
gccactgatgtgcccgaactggaaagaaccactcctttgatgcaaaagaaagtcggccaa
gtgctcctcataggggtcagcgtggcggcgtttctcgtcaaccccaatgtcaccaccgtg
agagaggcaggtgtgttggtgacggcagccacactcaccttgtgggacaatggagccagt
gccgtctggaattccaccaccgctactgggctctgccatgtcatgcgaggcagctaccta
gctggcggctccattgcctggactctcatcaagaacgctgacaagccctccttaaaaagg
gggaggcctggaggcaggacgctaggggagcagtggaaggaaaagttgaatgctatgagc
agggatgagttcttcaaatacagaagagaggccataattgaggtggaccgcactgaagca
cgcagggctagacgcgagaacaacatagtgggaggacatccagtctcgagagggtcagca
aagctccgctggctcgtggaaaaaggatttgtctcgccaataggaaaagtcatagatctg
ggatgcgggcgcggaggctggagctactacgcagcaactctgaaaaaagttcaggaagtc
aaagggtacacgaaaggtggggcgggacacgaagaaccgatgctcatgcagagttacggt
tggaacctggtctcgctaaagagtggggtggacatattctacaaaccctcggagcctagt
gacaccctgttctgtgacataggagaatcttccccaagtccggaggtggaggaacaacgc
acgctgcgcgtcttagaaatgacatctgactggttacatcggggacctagagagttctgc
ataaaagtgctctgcccttacatgcctaaagttatagaaaagatggaagtcctgcaacgc
cgtttcggtggcgggctggtgcgccttcccctgtctcgaaactccaaccatgagatgtac
tgggtgagtggagctgctggcaatgtggtgcatgcggtcaacatgaccagccaagtgctg
ctagggcgaatggatcgcacagtgtggagagggccaaagtatgaagaggatgtcaacctg
ggcagcgggacgagagccgtggggaagggagaggtccatagcaaccaggaaaaaattaag
aagagaatccagaaactcagagaggaattcgctacaacctggcacaaagaccccgagcat
ccataccgaacttggacctaccacggaagctacgaagtgaaggccactggctcagcaagc
tctctcgtcaatggggtggtaaagctcatgagcaaaccctgggacgccatcgccaatgtc
accacaatggccatgaccgacaccaccccctttggccagcagagggtctttaaagagaag
gttgacacgaaggctccagagccaccagcaggagtcaaggaagtgctcaacgagactacc
aactggctgtgggcccacttgtcacgggagaaacgaccccgcttgtgcactaaggaagaa
ttcataaagaaagtcaacagcaatgcagctctcggagcagtgttcgctgaacagaatcaa
tggagcacggcgcgggaagccgtgggtgaccctctgttctgggagatggtcaatgaagaa
agggaaaaccatttgcgaggggagtgccacacgtgcatttacaacatgatgggaaaaaga
gagaaaaaacccggagagttcggaaaggcaaaagggagtagggctatctggttcatgtgg
ttaggagctcggtacctagagttcgaagccctaggatttctaaatgaagaccattggctg
agccgagagaattcaggaggtggggtggaaggttcgggcgtccaaaagctgggatacatt
ctccgtgacatagcagggaagcaaggaggaaaaatgtatgccgatgacaccgccgggtgg
gacaccagaatcactagaaccgacttggaaaatgaagccaaagtgctggagctcttggat
ggtgaacaccgcatgctcgcccgagccataattgaactaacgtacaggcacaaagtggtc
aaggttatgagacctgcagcaggaggaaagacagtgatggacgtgatatcacgagaagac
caaagggggagcgggcaggtggtgacctacgctctcaacacattcacgaacattgccgtc
cagcttgtccgcttgatggaggctgagggggtcattggaccacaacacttggaacagctg
cccaggaaaaacaagatagctgttaggacctggctctttgagaatggagaggagagagtg
actaggatggcgatcagtggagacgactgcgtcgtcaagccgctggatgacagattcgcc
acggctctccattttctcaacgcaatgtcgaaggtcagaaaagatatccaagaatggaag
ccttcgcatggttggcacgactggcagcaggttcccttttgctccaatcattttcaggag
attgtgatgaaagatggaaggagcatagtcgtcccgtgcagagggcaggatgagctgatt
ggcagggcgcgcatctccccaggagctggatggaatgtgaaagacacagcttgcctggcc
aaagcgtatgcacagatgtggctgcttctatacttccataggagggacctacgcctcatg
gcaaatgcaatctgctcagcagttccagtggactgggtgcccacaggcagaacatcctgg
tcaatacactcaaaaggagagtggatgaccactgaagacatgctgcaagtctggaacagg
gtatggattgaagaaaatgaatggatgatggacaagaccccaatcacaagctggacagac
gttccgtacgtgggaaagcgtgaggacatctggtgtggcagcctcatcggaacgcgatcc
agggcaacatgggctgagaacatctacgccgcaataaaccaagtgagggccatcattgga
aaagaaaactatgttgattacatgacttcccttagaagatatgaggatgtattgattcag
gaggacagggtcatttag-----------------------acag--gat--taagtcat
gtatgtaatgtga-ataagaaaatg--tgcatgtggagtcaggccagcaaaagctgccac
cggatactgagtagacggtgctgcctgcgtctcagttccaggaggactgggtcaacaaat
ctgacaacggaaggtgggaaagccctcagaaccgtctcggaagcaggtccctgctcaccg
gaagttgaaagaccaacgtcaggccacaattctgtgccactccgctggggagtgcggcct
gcgcagccccaggaggactgggttaacaaagccgttgaggcccccacggcccaagcctcg
tctaagatgcaatagactaggtgtaaggactagaggttagaggagaccccgtggaaacaa
cattatgcgccccaagccccctcgaagctgtggaggaggtggaaggactagaggttagag
gagaccccgcatttgcatcaaaacagcatattgacacctgggaatagactgggagatctt
ctgctctatctcaacatc-agctactaggcacagagacccgaagtatgtagctggtggtg
aggaagaacacaggatct---------------
>C081_KH_15
-----------tgtgtcaacttcttggctaagtatcgttgagaagaatcgagagattagt
gcagtttaaacagttttttagaacggaagaacaaccatgactaaaaaaccaggagggccc
ggaaaaaaccgggccatcaatatgctgaaacgcggattaccccgcgtattcccactagtg
ggagtgaagagggtagtgatgagcttgttggacggcagagggccagtgcgatttgtgctg
gctcttgtcgcattcttcaagttcacagcattagccccgaccaaggcgcttttgggccga
tggagagcagtggagaagagtgtggcaatgaaacatcttaccagtttcaaacgagaactt
ggaacactcatcgacgccgtgaacaaacggggcaaaaaacaaaacaaaagaggagggaat
gagagcttgatcatgtggctcgctggcttggcaatcgtaacagcttgcgtcggagctatg
aagttatcaaactttcaaggaaagcttctgatgaccatcaacaacacggacattgcggac
gtcatcgtgatccccacctcaaaaggcgagaacagatgttgggttcgagcaatcgacgtt
ggttacatgtgtgaagacaccatcacgtacgaatgtccaaagctagcagtgggcaacgac
ccagaagacgtggattgctggtgcgacaatcaagaagtcttcgtgcagtatggtcgctgc
acacggaccaggcattccaaacgaagcagaagatccgtttcggtccaaacgcatggggaa
agctcactagtgaacaagaaagaggcttggctggattcaacgaaggccacgcgatacctc
atgaaaacggagaattggatcataaggaaccctggttatgctttcctggcagcggcactt
ggttggatgctcggcagcaacagtggtcagcgtgtagttttcaccatcctcctgctgctg
gtcgctccggcctacagttttaactgtctgggaatggggaatcgggatttcatagaagga
gtcagtggagccacttgggtggatctggtgttggaaggagacagctgtctaacaatcatg
gcaagcgataagccaacactagatgtccgcatgatcaacatagaagccagtcaacttgct
gaagttaggagctactgctatcacgcttcagtgactgacatttcaactgtggctcgatgc
cccacgactggagaagctcacaacgagaagcgtgctgacagcagctacgtatgcaagcaa
ggctttactgaccgcggatggggaaatggatgtggactttttgggaaaggaagcattgac
acctgcgcaaagttttcttgtaccagtaaggccactgggaaaatgatccagccagagaac
atcaagtatgaagttggagtattcgtgcacggaaccaccacctcggaaaaccatggaaat
tactcagcacagattggggcgtctcaagcagcaaagttcactataactccaaatgctcct
tcaataacccttaagcttggtgattatggggaagttacactggattgtgaaccaaggagt
ggactgaacactgaagcgttctatgtcatgactgtgggttcgaagtcattcttagtccat
agggaatggtttcatgacctttctcttccctggacgtccccctcaagcacagcatggagg
aatagagaactccttatggaatttgaagaggcacacgccacaaaacagtctgtcgtagcc
ctcgggtcacaggagggaggtctccatcaagcgttagcaggagccatcgtggtggagtac
tcaagctcagtgaagttgacatcaggccacctgaaatgcaggctgaaaatggacaaactg
gctctgaagggcacgacttatggcatgtgcacagaaaaattctcgttcgcgaaaaaccca
gcggacacaggccatggaacagttgtcattgagctcacatattctggaagtgatggtccc
tgcaaaattccgattgtttcagtcgctagtctaaacgacatgactcccgtgggaaggcta
gtgacagtaaaccccctcgtcgcgtcatccagctctaactcgaaggtgctggttgagatg
gaacctcctttcggagactcttacattgtggttggaagaggggacaagcagattaaccat
cactggcacaaagctggaagcacgttgggcaaagccttctcaacaaccttgaaaggagct
cagagactggcagcgctaggggacacagcctgggactttggttctattgggggggtattc
aactccatagggaaagctgttcaccaagtattcggcggtgcatttagaacgctctttgga
ggaatgtcttggattacgcaagggctaatgggggctctacttctctggatgggtgtcaac
gcacgagatcggtcaatcgccttggcttttttggccacaggaggtgtgcttgtcttttta
gcgaccaatgtgcatgctgacactggctgtgctattgacatcacgagaaaagaaatgagg
tgtggaagtggcatcttcgtgcacaacgacgtagaggcctgggtagataggtacaaatat
ctgccagagacgcccagatccctagcgaagatcgtccacaaagcacatctagaaggagtg
tgtggggtcagatccgttaccagattggaacaccagatgtgggaatctgttcgggacgaa
ttgaatgtcttgcttaaagagaacgcggtggatctgagtgtggtggtcaacaagcctgtg
gggagataccgctcagctcccaaacgtctaaccatgactcaagagaagtttgagatgggc
tggaaagcatggggaaagagcattctcttcgcccccgaactagccaactccacgttcgtc
gtggatggacctgagacaaaggaatgtcctgacgagcgcagagcatggaacagcatgcaa
atcgaagacttcggcttcggcatcacatcaacccgcgtgtggctgaagattagagaggag
gacactgatgagtgtgatggcgcgatcataggcacagctgtaaaagggcatgtggcagtt
catagtgacttgtcatactggattgagagccgtttcaatgacacctggaaacttgagagg
gctgtcttcggagaggtgaaatcttgcacttggcccgagacacacactctttggggtgac
ggcgttgaggagagcgagctcatcatcccacacaccatagctggaccgagaagcaagcac
aatcggagagaagggtacaagacacagaaccagggaccttgggatgagaacggcattgtc
cttgattttgactattgcccaggaacaaaagtcaccatcacagaggattgtggcaagagg
gggccctcaatcagaaccactactgacagtggaaagctgatcaccgactggtgctgccgc
agctgttctctaccgcccttacggttcaggacagaaaatggctgctggtatgggatggaa
atcagacctgtcaggcatgatgaaacaacactcgttagatcacaggttgatgctttcaac
ggcgaaatgattgacccttttcagctgggccttctggtgatgtttctggccacccaggag
gtccttcgcaagaggtggacggccagattgacgattcctgcggttttgggagccctactt
gtactgatgcttgggggcatcacttacactgatctggcaagatatgtggtgctagttgct
gcggctttcgcggaggccaacagtggaggagacgtcctgcacctcgctctgatagccgtc
ttcaagatccaaccagcttttctggtcatgaacatgcttagcgcgagatggacaaatcaa
gaaaacatggttctggtcttaggggcggcttttttccaactagcttcggtggatttacag
atcggaatccacggaatcctgaacgccgcagctatagcatggatgatcgttcgagcgatc
acatttcccacaacttctaccgtcaccatgccagtcttagcgctcctaactccgggaatg
agagccttgtatctggacacctacaggatcattcttctcgtcataggaatttgttccttg
ctacaagagaggagaaagaccatggcgaagaagaaaggggccgtgcttttgggcctagcg
ctcacatccaccggatggttctcgcctaccaccatcgcagctggactaatggtctgcaac
ccaaacaagaagagagggtggccagccactgagttcctttcagcagttgggttgatgttt
gccattgtgggaggtctagccgagttggacatcgaatccatgtcaatacccttcatgctg
gcaggtcttatggcagtgtcctacgtggtatcaggaaaggcaaccgacatgtggctggac
cgggccgccgacatcagctgggagatggaagctgcaatcacaggaagtagccggaggttg
gacgtcaagctggacgacgacggtgacttttacttgatcgatgatcccggtgttccgtgg
aaagtctggctcttgcgcatgtcctgtatcggtttggccgctctaacaccctgggccatc
atccccgccgcttttggctactggctcaccctgaaaacaacaaaaagaggaggcgtgttc
tgggacacgccatctccaaagcctagcttaaagggggacaccactacaggagtttaccga
atcatggctaggggaattctcggcacttaccaggccggcgttggagttatgtacgaaaat
gttttccacacactgtggcatacaacccgaggagcagccattatgagtggagaaggaaaa
ctaacgccatactggggtagtgtgaaagaggaccgcataagctatggaggcccttggagg
ttcgaccggaagtggaatggaacagatgacgtgcaagtgatcgtggtggagccggggaaa
cctgcagtaaacatccagacaaaaccgggagtgtttcgcactccttttggggagattgga
gcagtcagcctggactacccgcgaggaacatccggctcacccattctggattccaatgga
gacatcataggcttgtatggcaatggagttgaactcggcgatggatcgtacgtcagtgcc
atcgtgcagggtgaccgtcaagaggagccagttccagatgcctacactccaaccatgcta
aaaaagagacagatgactgtgctggacctgcacccaggttcggggaaaaccaggaagatc
ctaccccaaataatcaaggacgccatccagcagcgcttgagaacagccgtgctggcgccc
acacgagtggtagcagcagaaatggcagaagctttgaggggactcccaatacgataccaa
acctcagcagtgcagagggaacatcaaggaaatgaaatagtggacgtaatgtgtcatgct
accctgacccatagactaatgtcaccaaacagagtgcccaattacaatttgtttgtgatg
gatgaggctcacttcaccgacccagcaagcatcgccgcccggggttatattgcaaccaag
gtggaactaggggaggcagcagccattttcatgacggcgactccgcctggaactactgat
ccctttcctgactcaaatgccccaattcatgacctgcaggatgagatcccagacagggca
tggagcagcggatacgaatggatcacggactatgcggggaaaactgtatggttcgtggca
agtgtgaaaatggggaatgaaatcgcaatgtgccttcagagagcaggaaaaaaggtcatc
cagcttaatcgcaaatcttatgacacagaatacccaaaatgcaagaatggagattgggac
tttgtcatcaccaccgacatctctgagatgggagccaattttggtgcgagcagggtcatt
gactgtagaaagagtgtgaaacccaccatcctagaggagggagaaggtagagtcattctt
ggaaacccatcccccataaccagtgcaagtgcagcgcaacggaggggtagagtgggtaga
aatcccaaccaagtcggagatgaataccattatgggggtgctaccagtgaagatgacagt
aacctggcccactggacagaggcaaaaattatgctagacaacatacacatgcccaatgga
ctagtggcccagctgtatgggccagagagggaaaaggctttcacaatggatggagagtac
cgtcttagaggtgaggagaagaagaacttcctggagctgcttagaacggctgacctccca
gtgtggctggcctacaaagtggcgtccaatggtattcagtacactgatagaaaatggtgc
tttgatggaccacgcacaaatgccatactggaagataacactgaggtggagatagttacc
cgaatgggtgagagaaagatcctcaagcccaggtggctcgacgcaagggtttatgcagac
caccaggccctcaagtggtttaaggactttgcagcgggcaagagatcagccgtcagtttc
atagaggtgctcggtcgcatgcctgagcatttcatgggaaaaacacgggaagccttagac
acaatgtacctggtggcaacagctgagaaaggaggaaaagcacaccgcatggctcttgaa
gaactgcccgatgcgttggagaccattacactcatcgttgccatcacagtgatgacagga
ggattcttcctgctcatgatgcagagaaagggtataggaaagatgggtctaggggcccta
gtgctcacgctggctacctttttcctatgggccgcagaggttcctggaaccaaaatagcg
ggtaccttattggtcgcccttttgctgatggtggtccttattccggaaccagagaaacag
aggtcacagacagacaatcaattggcagtgtttctcatctgcgtcctgactgtggtcgga
gtggtggcagcaaatgagtacggaatgttggaaaagaccaaagcagacctcaagagcatg
tttggcggaaggacgcaagcaccaggactgaccgga---ttgccaagcatggcactggac
ttgcgcccagccacagcctgggcgctgtatggggggagcacagttgtgttaactcctctc
ctaaagcacctgattacctcagaatacgtcaccacatcgctagcttcaatcagttcacaa
gcgggctcgctgtttgtcttgccgcgaggcgtgcctttcactgacttggatctaaccgtt
ggccttgtttttcttggctgctggggccaaatcaccctcacgacgtttctaacagccatg
gtgctagtgacactccactacggatacatgctccctgggtggcaggcagaggcgctcaga
gcagcccagagaagaacagcggctggcataatgaagaatgccgtcgtggacggaatggtc
gccactgatgtgcccgaactggaaagaaccactcctctgatgcaaaagaaagtcggtcaa
gtgcttctcataggggtcagcgtggcggcgttcctcgtcaaccccaatgtcaccaccgtg
agagaggcaggggtgttggtgacggcagccacactcaccttgtgggacaatggagccagc
gccgtctggaattccaccacagccacggggctctgccatgtcatgcgaggcagctaccta
gctggcggctccattgcctggactctcattaagaacgctgacaagccctccttaaaaagg
ggaaggcctgggggcaggacgctaggggagcagtggaaggaaaagttgaatgcaatgagc
agggacgagttcttcaaatacaggagagaagccataattgaagtggaccgcactgaagca
cgcagggctaggcgcgagaataacatagtgggaggacacccagtttcgcgagggtcagca
aagcttcgttggcttgtggaaaaaggatttgtctcgccaataggaaaagtcatagatctg
ggatgtgggcgcggaggctggagctactacgcagcaactctgaagaaagttcaggaagtc
aaagggtacacgaaaggtggtgcgggacacgaagaaccgatgctcatgcagagttacggt
tggaacttggtctcgctaaagagtggggtggacgtgttctacaaaccctcggagcccagt
gacaccctgttctgtgacataggagaatcttccccaagtccagaagtggaggaacaacgc
acgctgcgtgtcctagaaatgacatctgactggctacatcggggacctagagagttctgc
ataaaagtgctttgcccttacatgcccaaagtcatagaaaagatggaagtcctgcaacgt
cgcttcgggggagggctggtgcgcctccccttgtcccgaaactccaaccatgagatgtac
tgggtgagtggagctgctggcaatgtggtgcacgcagtcaacatgaccagccaagtgctg
ctagggcgaatggatcgcacagtgtggagagggccaaagtatgaagaggatgtcaacctg
ggtagcgggacaagagctgtggggaagggagaggtccatagcaatcaggaaaaaatcagg
aagagaatccaaaagctcaaagaggaatttgccacgacctggcataaagaccccgagcac
ccataccgaacttggacctaccacggaagttacgaagtgaaggccactggctccgcgagc
tctctcgttaatggggtggtaaagctcatgagcaaaccctgggatgccatcgccaatgtc
accacaatggccatgactgatactaccccctttggccagcaaagggtcttcaaagagaag
gtcgacacgaaagctccagagccaccagcaggagttagggaagtgctcaacgaaaccacc
aattggctgtgggcccacttgtcacgggagaaacgacctcgtttgtgttccaaggaagaa
ttcataaagaaagttaacagcaacgcggctcttggagctgtgttcgctgaacagaatcaa
tggagcacggcacgggaggccgtgggtgaccctctgttctgggagatggtcgatgaagaa
agggaaaaccacttgcgaggggagtgccacacgtgcatctacaacatgatgggaaaaaga
gagaaaaaacctggagagttcggcaaggctaaaggaagcagggctatttggttcatgtgg
ctcggagcacggtacctagagtttgaagccctaggatttctaaatgaagaccattggctg
agccgagagaattcaggaggcggggtggaaggttcaggcgtccaaaagctgggatacatc
ctccgtgacattgcagggaagcaaggaggaaaaatgtatgccgatgacaccgccgggtgg
gacaccagaattaccagaactgacctggaaaatgaggctaaagtgctagagcttctggac
ggtgaacaccgcatgctcgcccgagccataattgaactaacgtacaggcacaaagtggtc
aaggtcatgagacctgcagcaggagggaagacagtgatggacgtgatatcacgagaagac
cagaggggaagtggacaggtagtgacttacgccctcaacacattcacgaacattgccgtc
caacttgtccgcttgatggaagctgaaggggtcattggaccacaacacttggaacagttg
cctaggaaaaacaagatagctgtcaggacctggctctttgagaatggagaggaaagagtg
accaggatggcgatcagtggagacgactgcgtcgtcaagccactggatgacagattcgcc
acggctctccatttcctcaacgcaatgtcgaaggtcagaaaagacatccaagaatggaag
ccttcgcatggttggcatgactggcagcaggtccccttttgctccaatcactttcaggag
attgtgatgaaagatggaaggagcatagtcgtcccgtgcagggggcaggatgagctgatt
ggcagggcgcgcatctccccaggagctggatggaatgtgaaggacacagcttgcctggct
aaagcgtatgcacagatgtggctgctcctatacttccatcgtagggacctacgtctcatg
gcaaatgcaatctgctcagcagttccagtggactgggtgcctacaggccgaacttcctgg
tcaatacactcaaaaggagagtggatgaccactgaagacatgctgcaagtctggaacagg
gtatggattgaagaaaatgaatggatgacggacaagaccccaatcacaagctggacggac
gttccgtacgtgggaaagcgtgaggacatctggtgtggcagcctcatcggaacgcgatct
agggcaacttgggctgaaaacatctacgcggcaataaaccaagtgagagccgtcattgga
aaagaaaattatgttgactacatgacttccctcagaagatatgaggatgttttgatccag
gaggacagggttatttag-----------------------acagggaat--caagtcat
gtgtgtgaagtga-gtaagaaaatg--tgcatgtggagtcaggccagcaaaagctgccac
cggatactgagtagacggtgctgcctgcgtctcagttccaggaggactgggttaacaaat
ctgacaacggaaggtgggaaagccctcagaaccgtctcggaagtaggtccctgctcaccg
gaagttgaaagaccaacgtcaggccacaattttgtgccactccgctggggagtgcggcct
gcgcagccccaggaggactgggtaaacaaagccgttgaggcccccacggcccaaacctcg
tctaggatgcaatagacgaggtgtaaggactagaggttagaggagaccccgtggaaacaa
caatatgcggcccaaaccccctcgaagctgtagaggaggtggaaggactagaggttagag
gagaccccgcatttgcatcaaaacagcatattgacacctgggaatagactgggagatctt
ctgctctatctcaacatc-agctactaggcacagagcgccgaagtatgta----------
---------------------------------
>C14-B3_HK_15
-----------------------ttggcttagtatcgttgagaagaatcgagagattagt
gcagtttaaacagttttttagaacggaagaacaaccatgactaaaaaaccaggagggccc
gggaaaaaccgggccatcaatatgctgaaacgcggattaccccgcgtattcccactagtg
ggagtgaagagggtagtgatgagcttgttggacggcagagggccagtgcgatttgtgctg
gctcttatcacgttcttcaagtttacagctttagccccgaccaaggcgcttttgggccgc
tggagagcagtggaaaagagtgtggcaatgaaacatcttaccagtttcaaacgagaactt
ggaacactcatcgacgccgtgaacaagcggggcaaaaaacaaaacaaaagaggagggaat
gaaagctcgatcatgtggcttgccagcttggcaatcgtgacagcctgtgccggagccatg
aagctatcaaactttcaaggaaagcttctgatgaccatcaacaacacggacatcgcggac
gttatcgtgatccccacctcaaaaggtgaaaacagatgttgggttcgagcaatcgatgtt
ggttacatgtgtgaagacaccatcacgtacgaatgtccgaagcttgccgtgggtaacgat
ccggaagacgtggactgctggtgcgacaatcaagaggtctacgtgcagtatggccgctgc
acacgaaccaggcattccaaacggagcagaagatccatttcggtccagacgcatggggaa
agctcactagtgaacaaaaaagaggcttggctggattcaacgaaggccacgcgatacctc
atgaaaacggagaattggatcataaggaaccctggctatgctttcctggcggcggcactt
ggatggatgcttggcagcaacaacggccaacgtgtggtgttcaccattctcttgctgttg
gtcgctccggcctacagtttcaactgtttgggaatggggaaccgggatttcatagaagga
gccagtggagccacttgggtggacctggtgttggaaggagatagttgtttgacaatcatg
gcaaacgacaaaccaacactagatgtccgcatgatcaacattgaagctagccaacttgct
gaagtcaggagttactgctatcacgcttcaatcactgacatttcaacggtggctcgatgc
cccacgaccggagaagcccacaacgacaaacgtgctgacagcaattacgtgtgcaaacaa
ggctttactgaccgtggatggggaaatggatgtggacttttcgggaaaggaagcattgac
acatgcgcaaaattttcttgcaccaataaggccattggaagaatgatccaaccagagaac
atcaagtacgaggtcggcatattcgtgcatggaactaccacctcggaaaatcatgggaac
tactcagtgcaagtaggagcgtctcaggcagcaaagtttactgtgactccaaacgctccc
tcaataaccctcaagcttggtgattatggagaagtcacattggattgtgaaccaaggagt
ggactgaacactgaagcgttctatgttatgaccgtgggttcgaagtcattcttagtccat
agggaatggttccatgacctttcccttccctggacgtccccctcaaacacggcatggaga
aacagagaactcctcatggaatttgaagaggcacatgccacaaaacaatctgtcgtggct
cttgggtcacaggagggaggcctccatcaagcgctggcaggagccatcgtggtggagtac
tcgagctctgtgaagttgacatcaggtcacctgaaatgcaggctaaaaatggacaaactg
gctctgaagggtacgacttatggcatgtgcacagagaaattctcgttcgcgaaaaatcca
gcggacacaggccatggaacagttgtcattgagctcacatattctggaagtgatggtccc
tgtaaaatcccgatcgtctcagtcgcgagtttaaacgacatgactcccgtggggaggctg
gtgacagtaaaccccttcgtcgcgacatccagctccaactcaaaggtgctggttgagatg
gaacctcccttcggagactcttatatcgtggttggaagaggggacaagcagatcaaccat
cactggcacaaagctggaagcacgctaggtaaagccttctcaacaaccttgaaaggggct
cagagactggcagcgctaggtgacacggcctgggacttcggctctgttggaggggtattt
aactccatagggaaagctgttcaccaagtatttggcggagcatttagaacgctctttgga
ggaatgtcttggatcacacaaggactgatgggggccttgcttctttggatgggtgtcaac
gcaagagaccggtcaatcgccctggcctttttggccacgggaggtgtgcttgtgttttta
gcgaccaatgtgcatgctgacactggctgtgccattgacattacaaggaaagagatgagg
tgtggaagtggcattttcgtgcacaacgacgtggaggcttgggtagacaggtacaaatat
ctgccagagacacccagatccttagcgaagatcgtccacaaagcacatcaagaaggagtg
tgcggggtcagatccgtcactagactggaacaccagatgtgggaatctgtgcgggacgaa
ctgaatgtcttgctcaaggaaaatgcggtagatctcagtgtggtggtaaacaagcctgtg
gggagatatcgctcagcccccaaacgcctatccatgactcaggaaaagtttgagatgggc
tggaaagcatggggaaaaagcattctcttcgcccccgaattggccaactccacgttcgtc
gtggatggacccgagacaaaggaatgccctgatgagcgcagagcctggaacagcatgcaa
atcgaagacttcggcttcggcatcacatcaacccgagtgtggctgaaaattagagaggag
gacactgatgagtgtgatggagcaatcatagggacagctgttaaagggcatgtggcagtt
catagtgacttgtcatactggattgagagccgtctcaatgacacctggaaacttgagagg
gctgtcttcggagaggtgaaatcctgcacctggcccgagacacacaccctttggggtgac
ggtgttgaggagagcgagcttatcattccacacaccatagctggaccaagaagcaagcac
aaccggagagaaggatacaaaacacaaaaccagggaccctgggatgagaacggcatcgtc
cttgactttgactattgtccaggaacaaaagtcaccatcacagaggattgtggcaagagg
ggtccctcaatcagaaccaccactgacagtgggaagctgatcaccgattggtgctgccgc
agctgttctctaccgcctttacggttccggacagaaaatggttgctggtatgggatggaa
atcagacctgttaggcatgatgaaacaacactagttagatcacaggttgacgctttcaac
ggcgaaatgattgacccttttcagctgggccttctggtgatgtttctggccacccaggag
gtccttcgcaagaggtggacggccagattgacgattcctgcggttttgggggctctactt
gtgctgatgcttgggggcatcacttacactgatctggcaagatatgtggtactagttgct
gcggctttcgcggaggccaacagtggaggagatgttttgcacctcgctctgatagccgtc
ttcaagatccaaccggcttttctggtcatgaacatgcttagtgcaagatggacgaaccaa
gagaacgtggttctggtcctgggggcggctttcttccaattagcttcagtggatttacag
atcggagtccacggaatcctgaatgccgcagccatagcatggatgatcgtccgagcgatc
acattccccacaacttctaccgttaccatgccagtcttagcgctcctaactccgggtatg
agggccttgtatctggacacctacagaatcattcttcttgtcataggaatttgttccctg
ctgcaagagaggagaaagaccatggcaaagaaaaaaggagccgtgctcctgggcttggcg
ctcacatccaccggatggttttcgcccaccactatcgcagccggattaatggtctgcaac
ccaaacaagaagagagggtggccagccaccgagttcctttcagcggttgggttgatgttt
gccattgtgggaggtctagccgagttggacattgagtccatgtcaatacccttcatgctg
gcagggctcatggcagtgtcctacgtggtgtcgggaaaggcaaccgacatgtggttggac
cgagctgccgacatcagctgggagatggaagctgcgatcacaggaagtagccggaggcta
gatgttaagttggatgacgacggtgactttcacttgattgacgaccccggtgttccatgg
aaagtctggctcttgcgtatgtcttgtatcggtttggccgctctgacaccctgggctatc
gttcccgccgcttttggctattggctcactctgaaaacaacaaaaagagggggtgtgttc
tgggacacgccatctccgaagccttgcttaaagggggacaccaccacaggagtttaccga
atcatggctaggggaatcctcggcacttaccaggccggcgttggggtcatgtacgagaat
gtttttcacactttgtggcatacaactagaggagcagccatcatgagtggagagggaaag
ctaacgccatactggggtagtgtgaaggaagaccgcataagctatggaggtccgtggagg
ttcgaccgaaagtggaatggaacagatgatgtgcaagtgatcgtggtggaaccagggaaa
cctgcagtgaacatccagacaaaaccaggagtgtttcgcacccctttcggggaggttgga
gcagtcagcttggattacccacgggggacatccggctcacctatcctggattccaatgga
gatgtcataggcttgtatggcaatggagttgaactcggcgatggatcgtatgtcagcgcc
attgtgcagggcgaccgtcaagaggaaccagttccagatgcctacactccaagcatgctg
aaaaagagacagatgaccgtgctggacctgcacccaggttcgggaaaaaccaggaagatt
ctaccccaaataatcaaggacgccatccagcagcgcttgagaacagccgtgctggcaccc
acacgagtggtagcagcagaaatggcggaagctttgagaggactcccagtgcgatatcaa
acctcagcagtgcagagggagcatcagggaaatgaaatagtagatgtaatgtgccatgcc
actctgacccatagactaatgtcaccaaacagggtgcccaactacaatttatttgtgatg
gatgaagctcacttcactgacccagccagcatcgccgctcggggttacattgcgaccaag
gtggaactgggggaggcggcagccattttcatgacggcgaccccgcccgggaccactgat
ccttttcccgactcaaacgccccaattcacgacctgcaggatgagatcccagacagggca
tggagcagtggatacgaatggatcacggactatgcggggaaaaccgtgtggttcgtggca
agtgtgaaaatggggaatgagatcgcaatgtgccttcaaagagcggggaaaagggtcatc
cagctcaatcgtaagtcctatgacacagaatacccaaaatgcaagaatggagattgggac
tttgttatcaccactgacatttctgagatgggggccaattttggtgcgagcagggtcatt
gactgcagaaagagtgtgaaacccaccatcctagaggagggagaaggtagagtcattctt
ggaaacccatcccccataaccagtgcaagtgcagcccaacgaagaggtagagtgggcagg
aatcccaaccaagttggagatgaatatcactatgggggggccaccagtgaagatgacagc
aatttagcccactggacagaggcaaaaatcatgctagacaacatacacatgcctaatgga
ttagtggctcagctgtacgggccagagagggaaaaggctttcacaatggatggagagtat
cgtctcagaggtgaggagaagaaaaacttcttggagctgcttagaacggctgacctccca
gtatggctcgcctacaaggtggcgtccaatggaattcagtacactgacagaaaatggtgc
tttgatggaccacgtacaaatgccatactagaagataacaccgaggtggagatagtcacc
cgaatgggtgagagaaagatcctcaagccgagatggctcgatgcgagggtttatgcagac
caccaggccctcaagtggttcaaggatttcgcagcgggcaagagatcagccgtcagtttc
atagaggtgcttggccgtatgccagagcatttcatgggaaagacacgggaagccttagac
acaatgtacctggtggcaacagccgagaaaggtggaaaggcacaccgcatggctcttgaa
gaactgcccgacgcattggagaccattacactcatcgttgccatcactgtgatgacagga
ggattcttcctgctcatgatgcagagaaagggcataggaaaaatgggtctaggggctcta
gtgctcacgctggccacttttttcttatgggcggcagaggttcctgggaccaaaatagcg
ggtaccttactggtcgccctgttgttgatggtggtcctcattccggagccagaaaaacag
aggtcacagacagacaaccagttggcagtgtttcttatctgcgtcctgaccgtggtcgga
gtggtagcagcaaatgagtatgggatgctggaaaaaaccaaagcagatctcaagagcatg
tttggcggaaggtcgcagtcaccaggactgaccgga---ttgccaagcatggcactggac
ttacgtccagccacagcttgggcgctgtatggggggagcacagttgtgttaacccctctc
ctgaagcacctcatcacctcagaatacgtcaccacatcgttagcttcaatcagttcacaa
gcgggttcgctgtttgtcttgccgcgaggcgtgcctttcactgacttggatctaaccgtc
ggccttgtctttcttggctgctggggccaaatcaccctcaccacattcctaacagctatg
gtgctggtgactctccactacggatacatgctccctgggtggcaagcagaggcgctcaga
gctgctcagagaagaacagcggctggcataatgaagaatgccgtcgtggacggaatggtc
gccactgatgtgcccgaactggaaagaactactcctttgatgcaaaagaaggtcggccaa
gtgctcctcataggggtcagtgtggcggcgtttcttgtcaaccccaatgtcaccaccgtg
agagaggcaggcgtgctggtgacggcagccacactcaccttgtgggacaatggagccagt
gccgtctggaattccaccaccgctacggggctctgccatgtcatgcgaggcagctaccta
gctggcggttccattgcctggactctcatcaagaacgctgacaagccttccttgaaaagg
gggaggcctggaggcaggacgttaggggagcagtggaaggagaagttgaatgctatgagc
agggatgagttcttcaaatacagaagagaggccataattgaggtggaccgcactgaagca
cgcagggctagacgcgagaacaacatagtgggaggacacccagtctcgcgagggtcagca
aagctccgctggctcgtggaaaaaggatttgtctcgccaataggaaaagtcatagatctg
ggatgtgggcgcggaggttggagctactacgcggcaaccctgaaaaaagtccaggaggtc
aaagggtacacgaaaggtggggcgggacacgaagaaccgatgcttatgcagagttacggt
tggaacctggtctcgctaaagagtggggtggacgtgttctacaaaccctcggagcctagt
gacaccctattctgtgacataggagaatcttccccaagtccagaggtggaggaacaacgc
acgctgcgtgtcttagaaatgacatctgattggttacatcggggacctagagagttctgc
ataaaagtgctctgcccttacatgcccaaagttatagaaaagatggaagtcctgcaacgt
cgtttcggtggcgggttggtacgcctccccctgtctcgaaactccaaccatgagatgtac
tgggtgagtggagctgctggcaatgtggtgcatgcggtcaacatgaccagccaagtgctg
ctagggcgaatggatcgcacagtgtggagaggtccaaagtatgaagaggacgtcaatctg
agcagcgggacgagagccgtggggaagggagaggtccatagtaaccaggaaaaaattagg
aagagaatccagaagcttagagaggaattcgccacaacctggcacaaagaccccgagcat
ccataccgaacttggacctaccacggaagctatgaagtgaaggccactggctcagcaagc
tccctcgtcaatggggtggtaaagctcatgagcaaaccctgggacgctatcgctaatgtt
accacaatggccatgaccgacaccaccccctttggccagcagagggtcttcaaagagaag
gttgacacgaaggctccagaaccaccagcaggagtcaaggaagtgctcaacgagactacc
aactggctgtgggcccacttgtcacgggaaaaacgaccccgcttgtgcaccaaggaagaa
ttcataaagaaagtcaacagcaacgcagctctcggagccgtgttcgctgagcagaatcaa
tggagcacagcgcgggaagccgtgagcgaccctctgttctgggagatggtcaatgaagaa
agggaaaaccatttgcgaggggagtgccacacgtgcatttacaacatgatggggaaaaga
gagaaaaaacccggagaattcggaaaggctaaagggagcagggctatctggttcatgtgg
ctcggagctcggtacctagagttcgaagccctaggattcctaaatgaagatcattggctg
agccgagaaaattcaggaggcggggtggaaggttcaggcgtccaaaagctgggatacatt
ctccgtgacatagcagggaagcaaggagggaaaatgtatgccgatgacaccgctgggtgg
gacaccagaatcactagaaccgacttggaaaatgaagccaaagtgctggagctcttggat
ggtgaacatcgcatgctcgcccgagccataattgaattaacgtacaggcacaaagtggtc
aaggtcatgagacccgcagcaggaggaaagacagtgatggacgtgatatcacgagaagac
caaagggggagcgggcaggtggtgacctacgctctcaacacattcacgaacattgccgtc
cagcttgtccgtttgatggaggctgagggggtcattggaccacaacacttggaacagctg
cctaggaaaagtaagatagctgttaggacctggctctttgagaatggagaggagagagtg
actaggatggcgatcagtggagacgactgcgtcgtcaagccgctggatgacaggttcgcc
acggccctccatttcctcaacgcgatgtcgaaggtcagaaaagatatccaagaatggaag
ccttcgcatggttggcacgactggcagcaggtccccttttgctccaatcattttcaggag
attgtgatgaaagatggaaggagcatagtcgtcccgtgcagagggcaggatgagctgatt
ggcagggcgcgcatctccccaggagctggatggaatgtgaaggacacagcttgcctagcc
aaagcgtatgcacagatgtggctgcttctatacttccataggagggacctacgcctcatg
gcaaatgctatctgctcggcagtaccagtggactgggtgcccacaggcagaacatcttgg
tcaatacactcaaaaggagagtggatgaccactgaagacatgctgcaagtctggaacagg
gtgtggattgaagaaaatgaatggatgatggacaagaccccaatcacaagttggacagac
attccgtacgtgggaaaacgtgaggacatctggtgtggcagtctcatcggaacgcgatcc
agggcgacatgggctgaaaacatctacgcggcaataaaccaagtgagagccatcattgga
aaagaaaactatgttgattacatgacttccctcagaagatatgaggatgtgttgattcag
gaggatagagtcatttag-----------------------acag--gat--caagtcat
gtgtgtaatgtga-ataagaaaatg--tgcatgtggagtcaggccagcaaaagctgccac
cggatactgagtagacggtgctgcctgcgtctcagttccaggaggactgggttaacaaat
ctgacaacggaaggtgggaaagccctcagaaccgtctcggaagcaggtccctgctcaccg
gaagttgaaagaccaacgtcaggccacaattctgtgccactccgctggggagtgcggcct
gcgcagccccaggaggactgggttaacaaagccgttgaggcccccacggcccaagcctcg
tctaagatgcaatagactaggtgtaaggactagaggttagaggagaccccgtggaaacaa
catcatgcggcccaagccccctcgaagctgtagaggaggtggaaggactagaggttagag
gagaccccgcatttgcatcaaaacagcatattgacacctgggaatagactgggagatctt
ctgctctatctcaacatc-agctactaggcaca---------------------------
---------------------------------
>JEV/CNS769/Laos/2009_LA_09
agaagtttatctgtgtgaacttcttggcttagtatcgttgagaagaatcgagagattagt
gcagtttaaacagttttttagaacggaagaacaaccatgactaaaaaaccaggagggccc
ggaagaaaccgggccatcaatatgctgaaacgcggattaccccgcgtattcccactagtg
ggagtgaagagggtagtaatgagcttgttggacggcagagggccagtacgatttgtgctg
gctcttatcacgttcttcaagtttacagcattagccccgaccaaggcgcttttgggccgc
tggagagcagtggaaaaaagtgtggcaatgaaacatctcaccagtttcaaacgagaactt
ggaacactcattgacgccgtgaacaagcggggcaaaaaacaaaacaaaagaggagggaat
gaaagctcgattatgtggcttgccagcttggcaatcgtaacagcctgtgccggagccatg
aagctatcaaactttcaaggaaagcttctgatgaccatcaacaacacggacattgcggac
gtcatcgtgatccccacctcaaaaggtgaaaacagatgttgggtccgagcaatcgacgtt
ggttacatgtgtgaagacaccatcacgtatgaatgtccgaagcttgccgtgggcaacgat
ccggaagacgtggactgctggtgcgacaatcaggaagtctacgtgcagtatggtcgctgc
acacggaccaggcattccaaacgaagcagaagatccgtttcggtccaaacgcatggggaa
agctcactagtgaacaaaaaagaggcttggctggattcaacgaaggccacgcgatacctc
atgaaaacggagaactggatcataaggaaccctggttatgctttcctggcggcggcactt
ggatggatgcttggcagcaacagtggccaacgtgtggtgttcactattctcttgctattg
gtcgctccggcttacagttttaactgtctgggaatggggaatcgggatttcatagaagga
gccagtggagccacttgggtggatctggtgttggaaggagatagctgtttgacaatcatg
gcaaacgacaagccaacactagatgtccgcatgatcaacattgaagctagccaacttgct
gaagtcagaagttactgctatcacgcttcagtcactgacatttcaacggtggctcgatgc
cccacgactggagaagcccacaacgagaaacgtgccgacagcagctacgtgtgcaaacaa
ggctttactgatcgcggatggggaaatggatgtggacttttcgggaaaggaagcattgac
acatgcgcaaaattttcttgtaccaataaggccattggaagaatgatccaaccagagaac
atcaagtacgaggttggcatattcgtgcacggaaccaccacctcggaaaaccatggaaat
tactcagcgcaagtaggagcgtctcaagcagcaaagtttactgtaactccaaatgctcct
tcaataaccctcaagcttggtgattatggagaagtcacactggattgtgaaccaaggagt
ggactgaacactgaagcgttctatgtcatgaccgtgggttcgaagtcattcttagtccat
agggaatggttccatgacctttctcttccctggacgtccccctcaagcacggcatggaga
aacagagaactcctcatggaatttgaagaggcacatgccacaaaacaatctgtcgtagct
cttgggtcacaggagggaggcctccatcaagcgctggcaggagccatcgtggtggagtac
tcgagctcagtgaagttgacatcaggtcacttgaaatgcaggctgaaaatggacaaactg
gctctgaagggcacgacttatggcatgtgtacagaaaaattctcgttcgcgaaaaatcca
gcggacacaggccatggaacagttgtcattgagctcacatattctggaagtgatggtccc
tgcaaaattccgattgtctcagtcgcgagtttaaacgacatgacccctgtggggaggctg
gtaacagtaaaccccttcgtcgcaacatctagctccaactcaaaggtgctggttgagatg
gaacctcccttcggagactcttatatcgtggtcggaagaggggacaagcagattaaccat
cactggcacaaagctggaagcacgctgggcaaagctttctcaacaaccttgaaaggggct
cagagactagcagcgctaggtgacacagcctgggacttcggctccattggaggggtattc
aactccatagggaaagctgttcaccaagtattcggcggtgcattcagaacgctctttggg
ggaatgtcttggatcacacaaggactaatgggggccttacttctttggatgggtgtcaac
gcacgagaccggtcaatcgccctggcttttctggccacgggaggtgtgctcgtgttttta
gcgaccaatgtgcatgccgacactggctgcgccattgacatcacaagaaaagagatgagg
tgtggaagtggcatcttcgtgcacaacgacgtagaggcttgggtagataggtacaaatat
ctgccagagacgcccagatccctagcgaagatcgttcacaaagcacatcaagaaggagtg
tgcggggtcagatccgtcactagattggaacaccagatgtgggaatctgtgcgggacgaa
ctgaatgtcttgctcaaagagaacgcggtggatctcagtgtggtggtgaacaagcccgtg
gggagatatcgctcagcccccaaacgcctatccatgactcaagaaaagtttgagatgggc
tggaaagcatggggaaaaagcattctcttcgcccctgaattggccaactccacattcgtc
gtggatggacccgagacaaaggaatgccctgatgagcgcagagcctggaacagcatgcaa
atcgaagatttcggcttcggcatcacatcaacccgagtgtggctgaaaattagagaggag
aacactgatgagtgtgatggagcaatcatagggacagctgttaaagggcatgtggcagtt
catagtgacttgtcatactggattgagagccgtctcaatgacacctggaaacttgagagg
gctgtcttcggagaggtgaaatcttgcacttggcccgagacacacactctttggggtgac
ggtgttgaggagagcgagcttatcatcccacataccatagctggaccgagaagcaagcac
aaccggagagaagggtacaaaacacaaaaccagggaccctgggatgaaaacggcatcgtc
cttgactttgactattgtccaggaacaaaagtcaccatcacagaggactgtggcaaaagg
ggtccctcaatcagaaccactactgacagtggaaagctgatcaccgattggtgctgccgt
agctgttctctaccgcctttacggttccggacagaaaatggttgctggtacgggatggaa
atcagacctgttaggcatgacgaaacaacactcgttagatcacaggttgacgctttcaac
ggcgaaatgattgacccttttcagctgggccttctggtgatgtttctggccacccaggag
gtccttcgcaagaggtggacggccagattgacgattcctgcggttttgggggctctactt
gtgctgatgcttgggggcatcacttacactgacctggcaagatatgtggtgctagttgct
gcggctttcgtggaggccaacagtggaggagatgttctgcacctcgctctgatagccgtc
ttcaagatccagccagcttttctggttatgaacatgcttagcgcgagatggacgaaccaa
gagaacgtggttctggtcctgggggcggcttttttccaactagcttcagtggatttacag
atcggagtccacggaatcctgaatgccgcagccatagcatggatgatcgttcgagcgatc
acatttcccacaacttctaccgttgccatgccaatcttagcgctcctaactccgggaatg
agggctttgtatctggacacttacagaatcattcttcttgtcataggaatttgttccctg
ctgcaagagaggagaaagaccatggcgaagaagaaaggagccgtgctcttgggcttagcg
ctcacatccaccggatggttttcgcccaccactatcgcagccggactaatggtctgcaac
ccaaacaagaagagagggtggccagccaccgagttcctttcagcggttgggttgatgttt
gccattgtgggaggtctagccgagttggacatcgaatctatgtcaatacccttcatgctg
gcagggctcatggcagtgtcctacgtggtatcaggaaaggcaaccgacatgtggctggac
cgggctgctgatatcagctgggagatggaggctgcaatcacaggaagtagccggaggcta
gatgttaagttggatgacgacggcgactttcacctgattgatgatcccggcgttccatgg
aaagtctggctcttgcgcatgtcttgtatcggtttagccgctctgacaccctgggctatc
gttcccgccgcttttggctattggctcactctgaaaacaacaaaaagagggggcgtgttc
tgggacacgccatctccaaagccttgcttaaaaggggacaccaccacaggagtttaccga
attatggccagggggattctcggcacttaccaggccggcgttggagtcatgtacgagaat
gttttccacacattgtggcacacaactagaggagcagccatcatgagcggagaaggaaag
ctaacgccatactggggtagtgtgaaggaagaccgcataagctatggaggcccgtggagg
ttcgaccggaagtggaatggaacagatgatgtgcaagtgattgtggtggaaccagggaaa
cctgcagtaaacatccagacaaaaccgggagtgtttcgcaccccttttggggagattgga
gcagtcagcctggactacccacggggaacatccggctcacccatcctagattccaatgga
gacatcataggcttgtatggcaatggggttgaactcggcgatggatcgtacgtcagcgcc
attgtgcagggcgaccgtcaagaggaaccagttccagatgcctacactccaagcatgcta
aaaaagagacagatgactgtgctggacctgcacccaggttcgggaaaaaccaggaagatc
ctaccccaaataatcaaggacgccatccagcagcgcttgagaacagccgtgctggcaccc
acacgagtggtagcagctgaaatggcggaagctttgagaggacttccagtacgatatcaa
acctcagcagtgcagagggagcatcagggaaatgaaatagtagacgtaatgtgccatgcc
actctgacccatagactaatgtcaccaaacagggtgcccaactacaatttattcgtgatg
gatgaggctcacttcactgacccagctagcatcgccgctcggggttatattgcgaccaag
gtggaactgggggaggcagcagccatttttatgacggcgaccccgcccgggaccactgat
ccctttcccgactcaaatgccccaattcatgacctgcaggatgagatcccagacagggca
tggagcagtggatacgaatggatcacggactatgcgggaaaaactgtgtggttcgtggca
agtgtgaaaatgggaaatgagatcgcaatgtgcctccaaagagcggggaaaaaggtcatc
cagctcaatcgtaagtcatatgacacagaatatccaaaatgcaaaaatggagactgggac
tttgttatcaccactgacatctctgagatgggggccaattttggtgcgagcagggtcatt
gactgcagaaagagtgtgaaacccaccatcctagaggagggagaaggtagagtcattctt
ggaaacccatcccccataaccagtgcaagtgcagcccaacggagaggtagagtgggcagg
aatcccaaccaagttggagatgaataccattacggaggggccaccagtgaagatgacagc
aacttagcccactggacagaggcaaaaattatgctagacaacatacacatgcctaatgga
ttagtggctcagctgtacgggccagagagggaaaaggctttcacaatggatggagagtac
cgtctcagaggtgaggagaagaagaacttcttggagctgcttagaacggctgacctccca
gtatggctagcctacaaagtggcgtccaatggcattcagtacactgacagaaaatggtgc
tttgatggaccacgcacaaatgccatactagaagataacactgaggtggagatagtcacc
cgaatgggtgagagaaagatcctcaagccgagatggctcgatgcgagggtttatgcagac
caccaggctctcaagtggtttaaggattttgcagcgggcaagagatcagccgtcagtttc
atagaggtgctcggtcgcatgcctgagcatttcatgggaaagacacgggaagccttagac
acaatgtacctggtggcaacagctgagaaaggtggaaaggcacaccgcatggctcttgaa
gaactgcccgacgcattggagaccatcacactcatcgttgccatcactgtgatgacagga
ggattcttcctgctcatgatgcagagaaagggtataggaaaaatgggtctaggggctcta
gtgctcacgctggccacctttttcctatgggcggcagaggttcctggaaccaaaatagcg
ggcaccctactggtcgccctgttgctgatggtggtcctcatcccggaaccagaaaaacag
aggtcacagacagacaaccagttggcagtgtttcttatctgcgtcctgaccgtggtcgga
gtggtggcagcaaatgagtatggaatgctggaaaaaaccaaagcagaccttaagagcatg
tttggtggaaggacgcaagcaccaggactgaccgga---ttgcctagcatggcactggac
ttgcgcccagccacagcttgggcgctgtatggggggagcacagttgtgttaacccctctc
ctgaagcacctaatcacctcagaatacgtcaccacatcgttagcttcaatcagttcacaa
gcgggttcgctgtttgttttgccgcgcggcgtgccttttactgacttggatctaaccgtt
ggccttgtctttcttggctgttggggccaaatcaccctcaccacgttcctaacagctatg
gtgctagtgacactccactacggatacatgctccctgggtggcaagcagaggcactcaga
gctgctcagagaagaacagcggctggcataatgaagaatgccgtcgtggacggaatggtc
gccaccgatgtgcccgaactggaaagaactactcccttgatgcaaaagaaagtcggccaa
gtgctcctcataggggtcagcgtggcggcgtttctcgtcaaccccaatgtcaccaccgtg
agagaggcaggtgtattggtgacggcagccacactcaccttgtgggacaatggagccagt
gccgtctggaattccaccaccgccacggggctctgccatgtcatgcgaggcagctaccta
gctggcggctccattgcctggactctcatcaagaacgctgataagccctccttaaaaagg
gggaggcctggaggcaggacgctaggggagcagtggaaggaaaagctgaatgctatgagc
agggatgagttcttcaaatacagaagagaggccataattgaggtggaccgcactgaagca
cgcagggctaggcgcgagaacaacatagtgggaggacatccagtctcgcgagggtcagca
aagctccgctggctcgtggaaaaaggatttgtctctccaataggaaaagtcatagatctg
gggtgcgggcgcggaggctggagctactacgcagcaactctgaagaaagttcaggaagtc
aaagggtacacgaaaggtggggcgggacacgaagaaccgatgctcatgcagagttacggt
tggaacctggtctcgttaaagagtggggtggacgtattctacaaaccctcggagcctagt
gacaccctgttctgtgacataggagaatcttccccaagtccagaggtggaggaacaacgc
acgctgcgcgtcctagaaatgacatctgactggttacatcggggacctagagagttctgc
ataaaagtgctctgcccttacatgcctaaagttatagaaaagatggaagtcctgcaacgt
cgtttcggtggcgggctggtgcgccttcccctgtctcgaaactctaaccatgagatgtac
tgggtgagtggagctgccggcaatgtggtgcatgcggtcaacatgaccagccaagtgctg
ctaggacgaatggatcgcacagtgtggagagggccaaagtatgaagaggatgtcaacctg
ggcagcgggacgagagctgtggggaagggagaggtccatagcaaccaggaaaaaattagg
aagagaatccagaaacttagagaggaattcgctacaacctggcacaaagaccccgagcat
ccataccgaacttggacctatcacggaagctacgaagtgaaggccactggctcagcaagc
tctctcgtcaatggggtggtaaagctcatgagcaaaccctgggacgccatcgccaatgtc
accacaatggccatgaccgacaccaccccctttggccagcagagggtcttcaaagagaag
gttgacacgaaggctccagagccaccagcaggagtcaaggaagtgctcaacgagaccacc
aactggctgtgggcccatttgtcacgggagaaacgaccccgcttgtgcactaaggaagaa
ttcataaagaaagtcaacagcaacgcagctctcggagcagtgttcgctgaacagaatcaa
tggagcacggcgcgggaagctgtgggcgaccctctgttctgggagatggtcaatgaagaa
agggaaaaccatttgcgaggggagtgccatacgtgcatctacaacatgatgggaaaaaga
gagaaaaaacccggagagttcggaaaggctaaagggagtagggctatttggttcatgtgg
ctcggagctcggtacctagagttcgaagccctaggatttctaaatgaagaccattggctg
agccgagagaattcaggaggtggggtggaaggttcaggcgtccaaaagttgggatacatt
ctccgggacatagcagggaagcaaggaggtaaaatgtatgctgatgacaccgccgggtgg
gacaccagaatcactagaaccgacttggaaaatgaagccaaagtgctggagcttttggat
ggtgaacaccgcatgctcgcccgagccataattgaactaacgtacaggcacaaagtggtc
aaggttatgagacctgcagcaggaggaaagacagtgatggacgtgatatcacgagaagac
caaagggggagtggacaggtggtgacctacgctctcaacacattcacgaacattgccgtc
cagcttgtccgcttgatggaggctgagggggtcattggaccacaacacttggaacagctg
cccaggaaaaacaaaatagctgttaggacctggctctttgagaatggagaggagagagtg
actaggatggcgatcagtggagacgactgtgtcgtcaagccgctggatgacagattcgcc
acggctctccatttcctcaacgcaatgtcgaaggtcagaaaagatatccaagaatggaag
ccttcgcatggttggcacgactggcagcaggttcccttttgctccaatcatttccaggag
attgtgatgaaagatggaaggagcatagtcgtcccgtgcagagggcaggatgagctgatt
ggcagggcgcgcatttccccaggagctggatggaatgtgaaggacacagcttgtctggcc
aaagcgtatgcacagatgtggctgctcctatacttccatcggagggacctacgcctcatg
gcaaatgcaatctgctcagcagttccagtggactgggtgcccacaggcagaacatcctgg
tcaatacactcaaaaggagagtggatgaccactgaagacatgctgcaagtctggaacagg
gtatggattgaagaaaatgaatggatgatggacaaaaccccaatcacaagctggacagac
gttccgtacgtgggaaagcgcgaggacatctggtgtggcagtctcatcggaacgcgatcc
agggcaacatgggctgagaacatccacgcggcaataaaccaagtgagggccatcattgga
aaagaaaattatgttgattacatgacttccctcaaaagatatgaggatgtattgattcag
gaggacagggtcatttag-----------------------acag--gat--aaagtcat
gtgcgtaatgtga-ataagaaaatg--tgcatgtggagtcaggccagcaaaagctgccac
cggatactgagtagacggtgctgcctgcgcctcagtcccaggaggactgggttaacaaat
ctgacaacggaaggtgggaaagccctcagaaccgtctcggaagcaggtccctgctcaccg
gaagttgaaagaccaacgtcaggccacaattctgtgccactccgctggggagtgcggcct
gcgcagccccaggaggactgggttaacaaagccgttgaggcccccacggcccaagcctcg
tctaagatgcaatagactaggtgtaaggactagaggttagaggagaccccgtggaaacaa
catcatgcggcccaagccccctcgaagctgtagaggaggtggaaggactagaggttagag
gagaccccgcatttgcatcaaaacagcatattgacacctgggaatagactgggagatctt
ctgctctatctcaacatc-agctactaggcacagagcgccgaagtatgtagctggtggtg
aggaagaacacaggatct---------------
>D03-B9_KH_15
------------------------tggcttagtatcgttgagaagaatcgagagattagt
gcagtttaaacagttttttagaacggaagaacaaccatgactaaaaaaccaggagggccc
gggaaaaaccgggccatcaatatgctgaaacgcggattaccccgcgtattcccactagtg
ggagtgaagagggtagtgatgagcttgttggacggcagagggccagtgcgatttgtgctg
gctcttatcacgttcttcaagtttacagcattagccccgaccaaggcgcttttgggccgc
tggagagcagtggaaaagagcgtggcaatgaaacatcttaccagtttcaaacgagaactt
ggaacactcatcgacgccgtgaacaagcggggcaaaaaacaaaacaaaagaggagggaat
gaaagctcgatcatgtggcttgccagcttggcaatcgtgacagcctgtgccggagctatg
aagctatcaaactttcaaggaaagcttctgatgaccatcaacaacacggacatcgcggac
gttatcgtgatccccacctcaaaaggtgaaaacagatgttgggttcgagcaatcgatgtt
ggttacatgtgtgaagacaccatcacgtacgaatgtccgaagcttgccgtgggtaacgat
ccggaagacgtggactgctggtgcgacaatcaagaggtctacgtgcagtatggccgctgc
acacgaaccaggcattccaaacggagcagaagatccatttcggtccagacgcatggggaa
agctcactagtgaacaaaaaagaggcttggttggattcaacgaaggccacgcgatacctc
atgaaaacggagaattggatcataaggaaccctggttatgctttcctggcggcggcactt
ggatggatgcttggcagcaacaacggccaacgtgtggtgttcaccattctcttgctgttg
gtcgctccggcctacagtttcaactgtttgggaatggggaaccgggatttcatagaaggg
gccagtggagccacttgggtggatctggtgttggaaggagatagttgtttgacaatcatg
gcaaacgacaaaccaacactagatgtccgcatgatcaacattgaagctagccaacttgct
gaagtcaggagttactgctatcacgcttcagtcactgacatttcaacggtggctcgatgc
cccacgactggagaagcccacaacgacaaacgtgctgacagcaactacgtgtgcaaacaa
ggctttactgaccgtggatggggaaatggatgtggacttttcgggaaaggaagcattgac
acatgcgcaaaattttcttgcaccaataaggccattggaagaatgatccaaccagagaac
atcaagtacgaggtcggcatattcgtgcatggaactaccacctcggaaaaccatgggaac
tactcagtgcaagtaggagcgtctcaggcagcaaagtttactgtgactccaaacgctccc
tcaataaccctcaagcttggtgattatggagaagtcacactggattgtgaaccaaggagt
ggactgaacactgaagcgttctatgttatgaccgtgggttcgaagtcattcttagtccat
agggaatggttccatgacctttcccttccctggacgtccccctcaaacacggcatggaga
aacagagaactcctcatggaatttgaagaggcacatgccacaaaacaatctgttgtggct
cttgggtcacaggagggaggcctccatcaagcgctggcaggagctatcgtggtggagtac
tcgagctctgtgaagttgacatcaggtcacctgaaatgcaggctaaaaatggacaaattg
gctctgaaaggtacgacttatggcatgtgcacagagaaattctcgttcgcgaaaaatcca
gcggacacaggccatggaacagttgtcattgagctcacatattctggaagtgatggtccc
tgtaaaatcccgatcgtctcagtcgcgagtttaaacgacatgactcccgtggggaggctg
gtgacagtaaaccctttcgtcgcgacatccagctccaactcaaaggtgctggttgagatg
gaacctcccttcggagactcttacatcgtggttggaagaggggacaagcagatcaaccat
cactggcacaaagctggaagcacgctaggtaaagccttctcaacaaccctgaaaggggct
cagagactggcagcgctaggtgacacggcctgggacttcggctctgttggaggggtattc
aactccatagggaaagctgttcaccaagtatttggcggagcatttagaacgctctttgga
ggaatgtcttggatcacacaaggactgatgggggccttgctcctttggatgggtatcaac
gcaagagaccggtcaatcgccctggcctttttggccacgggaggtgtgcttgtgttttta
gcgaccaatgtgcatgctgacactggctgtgccattgacattacaaggaaagagatgagg
tgtggaagtggcattttcgtgcacaacgacgtggaggcttgggtagacaggtacaaatat
ctgccagagacacccagatccttagcgaagatcgtccacaaagcacatcaagaaggagtg
tgcggggtcagatccgtcaccagactggaacaccagatgtgggaatctgtgcgggacgaa
ctgaatgtcttgctcaaggaaaatgcggtagatctcagtgtggtggtaaacaagcctgtg
gggagatatcgctcagcccccaaacgcctatccatgactcaggaaaagtttgagatgggc
tggaaagcatggggaaaaagcattctcttcgcccccgaattggccaactccacgttcgtc
gtggatggacccgagacaaaggaatgccctgatgagcgcagagcctggaacagcatgcaa
atcgaagacttcggcttcggcatcacatcaacccgagtgtggctgaaaattagagaggag
gacactgatgagtgtgatggagcaatcatagggacagctgttaaagggcatgtggcagtt
catagtgacttgtcatactggattgagagccgcctcaatgacacctggaaacttgagagg
gctgtcttcggagaggtgaaatcttgcacctggcccgagacacacaccctttggggtgac
ggtgttgaggagagcgagcttatcattccacacaccatagccggaccaagaagcaagcac
aaccggagagaagggtacaagacacaaaaccagggaccctgggatgagaacggcatcgtc
cttgactttgactattgtccaggaacaaaagtcaccatcacagaggattgtggcaagagg
ggtccctcaatcagaaccaccactgacagtgggaagctgatcaccgattggtgctgccgc
agctgttctctaccgcctttacggttccggacagaaaatggttgctggtatgggatggaa
atcagacctgttaggcatgatgaaacaacactagttagatcacaggttgacgctttcaac
ggcgaaatgattgacccttttcagctgggccttctggtgatgtttctggccacccaggag
gtccttcgcaagaggtggacggccagattgacgattcctgcggttttgggggctctactt
gtgctgatgcttgggggcatcacttacactgatctggcaagatatgtggtactagttgct
gcggctttcgcggaggccaacaatggaggagatgttttgcacctcgctctgatagccgtc
ttcaagatccaaccggcttttctggtcatgaacatgcttagtgcgagatggacgaaccaa
gagaacgtggttctggtcctgggggcggctttcttccaactagcttcagtggatttacag
atcggagtccacggaatcctgaatgccgcagccatagcatggatgatcgtccgagcgatc
acattccccacaacttccaccgttaccatgccagtcttagcgctcctaactccgggtatg
agggccttgtatctggacacctacagaatcattcttcttgtcataggaatttgttccctg
ctgcaagagaggagaaagaccatggcaaagaaaaaaggagctgtgctcctgggcttggcg
ctcacatccaccggatggttttcgcccaccactatcgcagccggactaatggtctgcaac
ccaaacaagaagagagggtggccagccaccgagttcctttcagcggttgggttgatgttt
gccattgtgggaggtctagccgagttggacattgagtccatgtcaatacccttcatgctg
gcagggctcatggcagtgtcctacgtggtgtcgggaaaggcaaccgacatgtggttggac
cgagctgccgacatcagctgggagatggaagctgcgatcacaggaagtagccggaggcta
gatgttaagttggatgacgacggtgactttcacttgattgacgaccccggtgttccatgg
aaagtctggctcctgcgtatgtcttgtatcggtttggccgctctgacaccctgggctatc
gttcccgccgcttttggctattggctcactctgaaaacaacaaaaagagggggtgtgttc
tgggacacgccatctccgaagccttgcttaaagggggacaccaccacaggagtttaccga
atcatggctaggggaatcctcggcacttaccaggccggcgttggggtcatgtacgagaat
gtttttcacactttgtggcacacaactagaggagcagccatcatgagtggagagggaaag
ctaacgccatactggggtagtgtgaaggaagaccgcataagctatggaggtccgtggagg
ttcgaccgaaagtggaatggaacagatgatgtgcaagtgatcgtggtggaaccagggaaa
cctgcagtgaacatccagacaaaaccgggagtgtttcgcacccctttcggggaggttgga
gcagtcagcttggattacccacgggggacatccggctcacccatcctggattccaatgga
gatgtcataggcttgtatggcaatggagttgaactcggcgatggatcgtatgtcagcgcc
attgtgcagggcgaccgtcaagaggaaccagttccagatgcctacactccaagcatgctg
aaaaagagacagatgaccgtgctggacctgcacccaggttcgggaaaaaccaggaagatt
ctaccccaaataatcaaggacgccatccagcagcgcttgagaacagccgtgctggcaccc
acacgagtggtagcagcagaaatggcggaagctttgagaggactccccgtgcgatatcaa
acctcagcagtgcagagggagcatcagggaaatgaaatagtagatgtaatgtgccatgcc
actctgacccatagactaatgtcaccaaacagggtgcccaattacaatttatttgtgatg
gatgaagctcacttcactgacccagccagcatcgctgctcggggttatattgcgaccaag
gtggaactgggggaggcggcagccattttcatgacggcgaccccgcccgggaccactgat
ccttttcccgactcaaatgccccaattcacgacctgcaggatgagatcccagacagggca
tggagcagtggatacgaatggatcacggactatgcggggaaaaccgtgtggttcgtggca
agtgtgaaaatggggaatgagatcgcaatgtgccttcaaagagcggggaaaagggtcatc
cagctcaatcgtaagtcttatgacacagaatacccaaaatgcaaaaatggagattgggac
tttgttatcaccactgacatctctgagatgggggccaattttggtgcgagcagggtcatt
gactgcagaaagagtgtgaaacccaccatcctagaggagggagaaggtagagtcattctt
ggaaacccatcccccataaccagtgcaagtgcagcccaacgaagaggtagagtgggcagg
aatcccaaccaagttggagatgaatatcactatgggggggccaccagtgaagatgacagc
aacttagcccactggacagaggcaaaaatcatgctagacaacatacacatgcctaatgga
ttagtggctcagctgtacgggccagagagggaaaaggctttcacaatggatggagagtat
cgtctcagaggtgaggagaagaaaaacttcttggagctgcttagaacggctgacctccca
gtatggctcgcctacaaggtggcgtccaatggaattcagtacactgacagaaaatggtgc
tttgatggaccacgtacgaatgccatactagaagataacaccgaggtggagatagtcacc
cgaatgggtgagagaaagatcctcaagccgagatggctcgatgcgagggtttatgcagac
caccaggccctcaagtggttcaaggatttcgcagcgggcaagagatcagccgtcagtttc
atagaggtgcttggccgtatgccagagcatttcatgggaaagacacgggaagccttagat
acaatgtacctggtggcaacagccgagaaaggtggaaaggcacaccgcatggctcttgaa
gaactgcccgacgcattggagaccattacactcatcgttgccatcactgtgatgacagga
ggattcttcctgctcatgatgcagagaaagggcataggaaaaatgggtctaggggctcta
gtactcacgctggccacttttttcctatgggcggcagaggttcctgggaccaaaatagcg
ggtaccttactggtcgccctgttgttgatggtggtcctcatcccggagccagaaaaacag
aggtcacagacagacaaccagttggcagtgtttcttatctgcgtcctgaccgtggtcgga
gtggtagcagcaaatgagtatgggatgctggaaaaaaccaaagcagatctcaagagcatg
tttggcggaaggtcgcaagcaccaggactgaccgga---ttgccaagcatggcactggac
ttgcgtccagccacagcttgggcgctgtatggggggagcacagttgtgttaacccctctc
ctgaagcacctcatcacctcagaatatgtcaccacatcgttagcttcaatcagttcacaa
gcgggttcgctgtttgtcttgccgcgaggcgtgcctttcactgacttggatctaaccgtc
ggccttgtctttcttggctgctggggccaaatcaccctcaccacattcctaacagctatg
gtgctggtgactctccactacggatacatgctccctgggtggcaagcagaggcgctcaga
gctgctcagagaagaacagcggctggcataatgaagaatgccgtcgtggacggaatggtc
gccactgatgtgcccgaactggaaagaaccactcctttgatgcaaaagaaggtcggccaa
gtgctcctcataggggtcagtgtggcggcgtttcttgtcaaccccaatgtcaccaccgtg
agagaggcaggcgtgctggtgacggcagccacactcaccttgtgggacaatggagccagt
gccgtctggaattccaccaccgctacggggctctgccatgtcatgcgaggcagctaccta
gctggcggttccattgcctggactctcatcaagaacgctgacaagccttccttgaaaagg
gggaggcctggaggcaggacgttaggggagcagtggaaggagaagttgaatgctatgagc
agggatgagttcttcaaatacagaagagaggccataactgaggtggaccgcactgaagca
cgcagggctagacgcgagaacaacatagtgggaggacacccagtctcgcgagggtcagca
aagctccgttggctcgtggaaaaaggatttgtctcgccaataggaaaagtcatagatctg
ggatgtgggcgcggaggttggagctactacgcggcaaccctgaaaaaagtccaggaggtc
aaagggtacacgaaaggtggggcgggacacgaagaaccgatgcttatgcagagttacggc
tggaacttggtctcgctaaagagtggggtggacgtgttctacaaaccctcggagcctagt
gacaccctattctgtgacataggagaatcttccccaagtccagaggtggaggaacaacgc
acgctgcgcgtcttagaaatgacatctgattggttacatcggggacctagagagttctgc
ataaaagtgctctgcccttacatgcccaaagttatagaaaagatggaagtcctgcaacgt
cgtttcggtggcgggttggtacgcctccccctgtctcgaaactccaaccatgagatgtac
tgggtgagtggagctgctggcaatgtggtgcatgcggtcaacatgaccagccaagtgctg
ctagggcgaatggatcgcacagtgtggagaggtccaaagtatgaagaggacgtcaatctg
ggcagcgggacgagagccgtggggaaaggagaggtccatagtaaccaggaaaaaattagg
aagagaatccagaagcttagagaggaattcgccacaacctggcacaaagaccccgagcat
ccataccgaacttggacctaccacggaagctatgaagtgaaggccactggctcagcaagc
tccctcgtcaatggggtggtaaagctcatgagcaaaccctgggacgctatcgctaatgtt
accacaatggccatgaccgacaccaccccctttggccagcagagggtcttcaaagagaag
gttgacacgaaggctccagaaccaccagcaggagtcaaggaagtgctcaacgagactacc
aactggctgtgggcccacttgtcacgggaaaaacgaccccgcttgtgcaccaaggaagaa
ttcataaagaaagtcaacagcaacgcagctctcggagccgtgttcgctgagcagaatcaa
tggagcacagcgcgggaagccgtgagcgaccctctgttctgggagatggtcaatgaagaa
agggaaaaccatttgcgaggggagtgccacacgtgcatttacaacatgatggggaaaaga
gagaaaaaacccggagaattcggaaaggctaaagggagcagggctatctggttcatgtgg
ctcggagctcggtacctagagttcgaagccctagggttcctaaatgaagatcattggctg
agccgagagaattcaggaggcggggtggaaggttcaggcgtccaaaagctgggatacatt
ctccgtgacatagcagggaagcaaggagggaaaatgtatgccgatgacaccgctgggtgg
gacaccagaatcactagaaccgacttggaaaatgaagccaaagtgctggagctcttggat
ggtgaacatcgcatgctcgcccgagccataattgaattaacgtacaggcacaaagtggtc
aaggtcatgagacccgcagcaggaggaaagacagtgatggacgtgatatcacgagaagac
caaagggggagcgggcaggtggtgacctacgctctcaacacattcacgaacattgccgtc
cagcttgtccgtttgatggaggctgagggggtcattggaccacaacacttggaacagctg
cctaggaaaagtaagatagctgttaggacctggctctttgagaatggagaggagagagtg
actaggatggcgatcagtggagacgactgcgtcgtcaagccgctggatgacagattcgcc
acggccctccatttcctcaacgcgatgtcgaaggtcagaaaagatatccaagaatggaag
ccttcgcatggttggcacgactggcagcaggttcccttttgctccaatcattttcaggag
attgtgatgaaagatggaaggagcatagtcgtcccgtgcagagggcaggatgagctgatt
ggcagggcgcgcatctccccaggagctggatggaatgtgaaggacacagcttgcctagcc
aaagcgtatgcacagatgtggctgcttctatacttccataggagggacctacgcctcatg
gcaaatgcaatctgctcagcagttccagtggactgggtgcccacaggcagaacatcttgg
tcaatacactcaaaaggagagtggatgaccactgaagacatgctgcaagtctggaacagg
gtgtggattgaagaaaatgaatggatgatggacaagaccccaatcacaagttggacagac
gttccgtacgtgggaaaacgtgaggacatctggtgtggcagtctcatcggaacgcgatcc
agggcgacatgggctgaaaacatccacgcggcaataaaccaagtgagagccatcattgga
aaagaaaactatgttgattacatgacttccctcagaagatatgaggatgtgttgattcag
gaggatagagtcatttag-----------------------acag--gat--caagtcat
gtgtgtaatgtga-ataagaaaatg--tgcatgtggagtcaggccagcaaaagctgccac
cggatactgagtagacggtgctgcctgcgtctcagttccaggaggactgggttaacaaat
ctgacaacggaaggtgggaaagccctcagaaccgtctcggaagcaggtccctgctcaccg
gaagttgaaagaccaacgtcaggccacaattctgtgccactccgctggggagtgcggcct
gcgcagccccaggaggactgggttaacaaagccgttgaggcccccacggcccaagcctcg
tctaagatgcaatagactaggtgtaaggactagaggttagaggagaccccgtggaaacaa
caacatgcggcccaagccccctcgaagctgtagaggaggtggaaggactagaggttagag
gagaccccgcatttgcatcaaaacagcatattgacacctgggaatagactgggagatctt
ctgctctatctcaacatc-agctactaggcaca---------------------------
---------------------------------
>DH10M585_YN_10
agaagttttaacgtgtgaacttcttggcttagtatcgtcgagagagatcgagagattagt
gcagtttaaacagttttttagaacggaagaacaaccatgactaaaaaaccaggagggccc
ggaaaaaaccgggccatcaatatgctgaaacgcggattaccccgcgtattcccactagtg
ggagtgaagagggtagtgatgagcttgctggacggcagagggccagtacgatttgtgctg
gctcttatcacgttcttcaagtttacagcattagccccgaccaaggcgcttttgggccgc
tggagagcagtggaaaaaagtgtggcaatgaaacatcttaccagtttcaaacgagaactt
ggaacactcattgacgccgtgaacaagcggggcaaaaaacaaaacaaaagaggagggaat
gaaagctcgattatgtggcttgccagcttggcaatcgtaacagcctgtgccggaaccatg
aagctatcaaactttcaaggaaagcttctgatgaccatcaacaacacggacatagcggac
gtcatcgtgatccccacctcaaaaggtgaaaacagatgctgggtccgagcaatcgacgtt
ggttacatgtgtgaagacaccatcacgtatgaatgtccgaagcttgccgtgggcaacgat
ccggaagacgtggactgctggtgcgataatcaggaagtctacgtgcagtatggtcgctgc
acacggaccaggcattccaaacgaagcagaagatccgtttcggtccaaacgcatggggaa
agctcactaatgaacaaaaaagaagcttggctggattcaacgaaggccacgcgatacctc
atgaaaacggaaaactggatcataaggaaccctggttatgctttcttggcggcggcactt
ggatggatgcttggcagcaacagtggccaacgtgtggtgttcactattctcttgctattg
gtcgctccagcttacagttttaattgtctgggaatggggaatcgggatttcatagaagga
gccagtggagccacttgggtggatctggtgttggaaggagatagctgtttgacaatcatg
gcaaacgacaaaccaacactagatgtccgcatgatcaacattgaagctagccaacttgct
gaagtcaggagttactgctatcacgcttcagtcactgacatttcaacggtggctcgatgc
cccacgactggagaagcccacaacgacaaacgtgctgacagcagctacgtgtgcaaacaa
ggctttactgatcgcggatggggaaatggatgtggacttttcggaaaaagaagcattgac
acatgtgcaaaattttcttgtaccagtaaggccattggaagaatgatccaaccagagaac
attaagtacgaggttggcatattcgtgcacggaaccaccacctcggaaaaccatgggaat
tactcagcgcaagtaggagcgtctcaagcagcaaagtttactgtaactccaaatgctcct
tcaataaccctcaagcttggtgattatggagaagtcacactggattgtgaaccaaggagt
ggactgaacactgaagcgttctatgtcatgaccgtgggttcgaagtcattcttagtccat
agggaatggttccatgacctttctcttccctggacgtccccctcaagcacggcatggaga
aacagagaactcctcatggaatttgaagaggcacatgccacaaaacaatctgtcgtagct
cttgggtcacaggaggggggtctccatcaagcgctggcaggagccatcgtggtggagtac
tcgagctcagtgaagttaacatcatgtcacctgaaatgcacgctaaaaatggacaaactg
gctctgaagggcacgacttatggcatgtgtacagaaaaattctcgttcgcgaaaaatcca
gcggacacaggccatggaacagttgtcattgagctcacatattctggaagtgatggtccc
tgtaaaattccgattgtctcagtcgcgagtttaaacgacatgacccctgtggggaggctg
gtgacagtaaaccccttcgttgcgacatctagctccaactcaaaagtgttagttgagatg
gaacctcccttcggagactcctatatcgtggttggaagaggggacaagcagattaaccat
cactggcataaagctggaagcacgctgggcaaagctttctcaacaactttgaaaggggct
cagagactagcagcgctaggtgacacagcctgggatttcggctccattggaggggtattc
aactccatagggaaagctgttcaccaagtatttggcggtgcattcagaacgctctttggg
ggaatgtcttggatcacacaaggactaatgggtgccttacttctttggatgggtgtcaac
gcacgagaccggtcaatcgccctggcttttctggccacgggaggtgtactcgtgtttcta
gcgaccaatgtgcatgccgacactggctgtgccattgacatcacaagaaaagagatgagg
tgtggaagtggcatcttcgtgcacaacgacgtagaggcttgggtagacaggtacaaatat
ctgccagagacgcccagatccttagcgaagatcgtccacaaagcacatcaagaaggagtg
tgcggggtcagatccgtcactagactggaacaccagatgtgggaatctgtgcgggacgaa
ctgaatgtcctgcttaaagagaacgcggtggatctcagtgtggtggtgaacaagcccgtg
gggagatatcgctcagcccccaaacgcctatccatgactcaagaaaagtttgagatgggc
tggaaagcatggggaaaaagcattctcttcgcccccgaattggccaactccacgtttgtc
gtggatggacccgaaacaaaggaatgccctgatgagcgcagagcctggaacagcatgcaa
atcgaagatttcggcttcggcatcacatcaacccgagtgtggctgaaaattagagaggag
aacactgatgagtgtgatggagcaatcatagggacagctgttaaagggcatgtggcagtt
catagtgacttgtcatactggattgagagccgtctcaatgacacctggaaacttgagagg
gctgtcttcggagaggtgaaatcttgcacttggcccgagacacacactctttggggtgac
ggtgttgaggagagtgagcttatcatcccacacaccatagctggaccgagaagcaagcac
aaccggagagaagggtataaaacacaaaaccagggaccctgggatgagaacggcatcgtc
cttgactttgactattgtccaggaacaaaagtcaccatcacagaggactgtggcaagagg
ggtccctcaatcagaaccaccactgacagtggaaagctgatcaccgattggtgctgccgc
agctgttctctaccgcctttacggttccggacagaaaatggttgctggtatggaatggaa
atcagacctgttaggcatgacgaaacaacactcgttagatcacaggttgacgctttcaac
ggcgaaatgattgacccttttcagctgggccttctggtgatgtttctggccacccaggag
gtccttcgcaagaggtggacggccagattgacgattcctgcggttttgggggctctactt
gtactgatgcttgggggcatcacttacactgacctggcaagatatgtggtgctagttgct
gcggctttcacggaggccaacagtggaggagatgttctgcacctcgccctgatagccgtc
ttcaagatccaaccagcttttctggtcatgaacatgcttagcgcgagatggacgaaccaa
gagaacgtggttctggtcctgggggcggcttttttccaactagcttcagtggatctgcag
atcggagtccacggaatcctgaatgccgcagccatagcatggatgatcgttcgagcgatc
acatttcccacaacttctaccgttgccatgccagtcttagcgctcctaactccgggaatg
agggctttgtatctggacacttacagaatcattcttcttgtcataggaatttgttccctg
ctgcaagagaggagaaagaccatggcgaagaagaaaggagccgtgctcttgggcttagcg
ctcacatccaccggatggttttcgcccaccactatcgcagccggactaatggtctgcaac
ccaaacaagaagagagggtggccagccacagagttcctttcagcggttgggttgatgttt
gccattgtgggaggtctagccgagttggacatcgaatctatgtcaatacccttcatgctg
gcagggctcatggcagtgtcttacgtggtatcaggaaaggcaaccgacatgtggctggac
cgggctgccgatatcagctgggagatggaagctgcaatcacaggaagtagccggaggcta
gatgttaagttggatgatgacggcgactttcacttgattgatgaccccggtgttccatgg
aaagtctggctcttgcgcatgtcttgtatcggtttagccgctctgacaccctgggctatc
gttcccgccgcttttggctattggctcactctgaaaacaacaaaaagagggggcgtgttc
tgggacacgccatctccaaagccttgcttaaagggggacaccaccacaggagtttaccga
attatggctagggggattcttggcacttaccaggccggcgttggagtcatgtacgagaat
gttttccacacattgtggcacacaactagaggagcagccatcatgagtggagaaggaaag
ctaacgccatactggggtagtgtgaaggaagatcgcataagctatggaggcccgtggagg
ttcgaccggaagtggaatggaacagatgatgtgcaagtgattgtggtggagccagggaaa
cctgcagtgaacattcagacaaaaccgggagtgtttcgcacccctttcggggaggttgga
gcagtcagcttggactacccacggggaacatccggctcacccatcctagattccaatgga
gacatcataggcttgtatggcaatggggttgaactcggcgatggatcgtacgtcagcgcc
attgtgcagggcgaccgtcaagaggaaccagttccagatgcctacactccaagcatgctg
aaaaagagacagatgactgtgctggacctgcacccaggttcggggaaaaccaggaagatc
ctaccccaaataatcaaggacgccatccagcagcgcttgagaacagccgtgctggcaccc
acacgagtggtagcagcagaaatggcggaagctttgagaggactcccagtacgatatcaa
acctcagcagtgcagagggagcatcagggaaatgaaatagtagacgtaatgtgccatgcc
actctgactcatagactaatgtcaccaaacagggtgcccaactacaatttattcgtgatg
gatgaggctcacttcactgacccagctagcatcgccgctcggggttatattgcaaccaag
gtggaactgggggaggcagcagccatttttatgacggcgaccccgcccgggaccactgat
ccctttcccgactcaaatgccccaattcatgacctgcaggatgagatcccagacagggca
tggagcagtggatacgaatggatcacggactatgcgggaaaaactgtgtggttcgtggca
agtgtgaaaatggggaatgagatcgcaatgtgcatccaaagagcggggaaaaaggtcatc
cagctcaatcgcaagtcatatgacacagaatacccaaaatgcaaaaatggagattgggac
tttgttatcaccactgacatctctgagatgggggccaattttggtgcgagcagggtcatt
gactgcagaaagagtgtgaaacccaccatcctagaggagggagaaggtagagtaattctt
ggaaatccatcccccataaccagcgcaagtgcagcccaacggagaggtagagtgggcagg
aatcccaaccaagttggagatgaataccattacgggggggccaccagtgaagatgacagc
aatttagcccactggacagaggcaaaaattatgctagacaacatacacatgcctaatgga
ttagtggctcagctgtacgggccagagagggaaaaggcttacacaatggatggagagtac
cgtctcagaggtgaggagaagaagaacttcttggagctgcttagaacggctgacctccca
gtatggctagcctacaaggtggcgtccaatggcattcagtacactgacagaaaatggtgc
tttgatggaccacgcacaaatgccatactagaagataacactgaggtggagatagtcacc
cgaatgggtgagagaaagatcctcaagccgagatggctcgatgcgagggtttatgcagac
caccaggccctcaagtggtttaaggattttgcagcgggcaagagatcagccatcagtttc
atagaggtgctcggtcgcatgcctgagcatttcatgggaaagacacgggaagccttagac
acaatgtatttggtggcaacagctgagaaaggtggaaaggcacaccgcatggctcttgaa
gaactgcccgacgcattggagaccatcacactcatcgttgccatcactgtgatgacagga
ggattcttcttgctcatgatgcagagaaagggcataggaaaaatgggtctaggggctcta
gtgctcacgctggccacctttttcctatgggcggcagaggttcctggaaccaaaatagcg
ggcaccttactggtcgccctgttgctgatggtggtcctcatcccggaaccagaaaaacag
aggtcacagacagacaaccagttggcagtgtttcttatctgcgtactgaccgtggtcgga
gtggtggcagcaaatgagtacggaatgctggaaaaaaccaaagcagaccttaagagcatg
tttggcggaaggacgcaagcaccaggactgaccgga---ttgcctagcatggcactggac
ttgcgcccagccacagcttgggcgctgtatggggggagcacagttgtgttaacccctctc
ctgaagcacctaatcacctcagaatacgttaccacatcgttagcttcaatcagttcacaa
gcgggttcgctgtttgttttgccgcgaggcgtgccttttaccgacttggatctaaccgtt
ggtcttgtctttcttggctgttggggccaaatcaccctcaccacgttcctaacagctatg
gtgctagtgatactccactacggatacatgctccctgggtggcaagcagaggcactcaga
gctgctcagagaagaacagcggctggcataatgaagaatgccgtcgtggacggaatggtc
gccaccgacgtgcccgaactggaaagaactactcctttgatgcaaaagaaagtcggccaa
gtgctcctcataggggtcagcgtggcggcgtttctcgtcaaccccaatgtcaccaccgtg
agagaggcaggtgtgttggtgacggcagccacactcaccttgtgggacaatggagccagt
gccgtctggaattccaccaccgctacggggctctgccatgtcatgcgaggcagctaccta
gctggcggctccattgcctggactctcatcaagaacgctgacaagccctccttaaaaagg
gggaggcctggaggcaggacgctaggggagcagtggaaggaaaagttgaatgctatgagc
agggatgagttcttcaaatacagaagagaggccataattgaggtggaccgcactgaagca
cgcagggctaggcgcgagaacaacatagtgggaggacatccagtctcgcgagggtcagca
aagctccgctggctcgtggaaaaaggattcgtctcgccaataggaaaagtcatagatctg
ggatgcgggcgcggaggctggagctactatgcagcaactctgaaaaaagttcaggaagtc
aaagggtacacgaaaggtggggcgggacacgaagaaccgatgctcatgcagagttacggt
tggaacctggtctcgttaaagagtggggtggacgtgttctacaaaccctcggagcctagt
gacaccctgttctgtgacataggagaatcttccccaagtccagaggtggaggaacaacgc
acgctgcgcgtcctagaaatgacatctgactggttacatcggggacctagagagttctgc
ataaaagtgctctgcccttacatgcctaaagttatagaaaagatggaagtcctgcaacgt
cgtttcggtggcgggctggtgcgccttcccctgtctcgaaactccaaccatgagatgtac
tgggtgagtggagctgctggcaatgtggtgcatgcggtcaacatgaccagccaagtgctg
ctagggcgaatggatcgcacagtgtggagagggccaaagtatgaagaggatgtcaatctg
ggtagcgggacgagagctgtggggaagggagaggtccatagcaaccaggaaaaaattaga
aagagaatccagaaacttagagaggaattcgctacaacctggcacaaagaccccgagcac
ccataccgaacttggacctatcatggaagctacgaagtgaaggccactggctcagcaagc
tctctcgtcaatggggtggtaaagctcatgagcaaaccctgggacgccatcgctaatgtc
accacaatggccatgaccgacaccaccccctttggccagcagagggtctttaaagagaag
gttgacacgaaggctccagagccaccagcaggagtcaaggaagtgctcaacgagaccacc
aactggctgtgggcccacttgtcacgggagaaacgaccccgcttgtgcactaaggaagaa
ttcataaagaaagtcaacagcaacgcagctctcggagcagtgttcgctgaacagaatcaa
tggagcacggcgcgggaagccgtgggcgaccctctgttctgggagatggtcaatgaagaa
agggaaaaccatctgcgaggggagtgccacacgtgcatttacaacatgatgggaaaaaga
gagaaaaaacccggagagttcggaaaggctaaagggagtagggctatttggttcatgtgg
ctcggagctcggtacctagagttcgaagccctaggatttctaaatgaagaccattggctg
agccgagagaattcaggaggtggggtggaaggttcaggcgtccaaaagctgggatacatt
ctccgtgacatagcagggaagcaaggaggtaaaatgtatgccgatgacaccgccgggtgg
gataccagaatcactagaaccgacttggaaaatgaagccaaagtgctggagcttttggat
ggtgaacaccgcatgctcgcccgagccataattgaactaacgtacaggcataaagtggtc
aaggttatgagacctgcagcaggaggaaagacagtgatggacgtgatatcacgagaagat
caaagggggagtgggcaggtggtgacctacgctctcaacacattcacgaacattgccgtc
cagcttgtccgcttgatggaggctgagggggtcatcggaccacaacacttggaacagctg
cccagaaaaaacaaaatagctgttaggacctggctctttgagaatggagaggagagagtg
actaggatggcgatcagtggagacgactgtgtcgtcaagccgctggatgacagattcgcc
acggctctccatttcctcaacgcaatgtcgaaggtcagaaaagatatccaagaatggaag
ccttcgcatggttggcatgactggcagcaggttcccttttgctccaatcattttcaggag
attgtgatgaaagatggaaggagcatagtcgtcccgtgcagagggcaggatgagctgatt
ggcagggcgcgcatctccccaggtgctggatggaatgtgaaggacacagcctgcctggcc
aaagcgtatgcacagatgtggctgcttctatacttccatcggagggacctacgcctcatg
gcaaatgcaatctgctcggcagttccagtggattgggtgcccacaggcagaacatcttgg
tcaatacactcaaaaggagagtggatgaccactgaagacatgctgcaagtctggaacagg
ttatggattgaggaaaatgaatggatgatggacaagaccccaatcacaagctggacagac
gttccgtacgtgggaaagcgtgaggacatctggtgtggcagtctcatcggaacgcgatcc
agggcaacatgggctgagaacatctacgcggcaataaaccaagtgagggctatcattgga
aaagaaaattatgttgattacatgacttccctcagaagatatgaggatgtattgattcag
gaggacagggtcatttag-----------------------acag--gat--taagtcat
gtgtgtaatgtga-ataagaaaatg--tgcatgtggagtcaggccagcaaaagctgccac
cggatactgagtagacggtgctgcctgcgtctcagtcccaggaggactgggttaacaaat
ctgacaacggaaggtgggaaagccctcagaaccgtctcggaagcaggtccctgctcactg
gaagttgaaagaccaacgtcaggccacaattctgtgccactccgctggggagtgcggcct
gcgcagccccaggaggactgggttaacaaagccgttgaggcccccacggcccaagcctcg
tctaagatgcaatagactaggtgtaaggactagaggttagaggagaccccgtggaaacga
cattatgcggcccaagccccctcgaagctgtagaggaggtggaaggactagaggttagag
gagaccccgcatttgcatcaaaacagcatattgacacctgggaatagactgggagatctt
ctgctctatctcaacatc-agctactaggcacagagcgccgaagtatgtagctggtggtg
aggaagaacacaggatct---------------
>DH10M865_YN_10
gaagttttaactgtgtg-acttcttggcttagtatcgttgagaagaatcgagagattagt
gcagtttaaacagttttttagaacggaagaacaaccatgactaaaaaaccaggagggccc
ggaaaaaaccgggccatcaatatgctgaaacgcggattaccccgcgtattcccactagtg
ggagtgaagagggtagtgatgagcttgttggacggcagagggccagtacgatttgtgctg
gctcttatcacgttcttcaagtttacagcattagccccgaccaaggcgcttttgggccgc
tggagagcagtggaaaaaagtgtggcaatgaaacatcttaccagtttcaaacgagaactt
ggaacactcattgacgccgtgaacaagcggggcaaaaaacaaaacaaaagaggagggaat
gagagctcaattatgtggcttgccagcttggcaatcgtaatagcctgtgccggaaccatg
aagctatcaaactttcaaggaaaacttctgatgaccatcaacaacacggacattgcggac
gtcatcgtgatccccacctcaaaaggtgaaaacagatgttgggtccgaacaatcgacgtt
ggttacatgtgtgaagacaccatcacgtatgaatgtccgaagcttgccgtgggcaacgat
ccggaagacgtggactgctggtgcgacaatcaggaagtctacgtgcagtatggtcgctgc
acacggaccaggcattccaaacgaagcagaagatccgtttcggtccaaacgcatggggaa
agctcactagtgaacaaaaaagaggcttggctggattcaacgaaagccacgcgatacctc
atgaaaacggagaactggatcataaggaaccctggttatgctttcctggcggcggcactt
ggatggatgcttggcagcaacaatggccaacgtgtggtgttcactattctcttgctattg
gtcgctccggcttacagttttaactgtctgggaatggggaatcgggatttcatagaagga
gccagtggagccacttgggtagatctggtgttggaaggagatagctgtttgacaatcatg
gcaaacgacaaaccaacactagatgtccgcatgatcaacattgaagctagccaacttgct
gaagttaggagttactgctatcacgcttcagtcactgacatttcaacggtggctcgatgc
cccacgactggagaagcccacaacgaaaaacgtgccgacagcagctacgtgtgcaaacaa
ggctttactgatcgcggatggggaaatggatgtggacttttcgggaaaggaagcattgac
acatgcgcaaaattttcttgtaccaataaggccattggaagaatgatccaaccagaaaac
atcaagtacgaggttggcatattcgtgcacggaactaccacctcggaaaaccatgggaat
tactcagcgcaagtaggagcgtctcaagcagcaaagtttactgtgactccaaatgctcct
tcaataaccctcaagcttggtgattatggagaagtcacactggattgtgaaccaaggagt
ggactgaacactgaagcgttctatgtcatgaccgtgggttcgaagtcattcttagtccat
agggaatggttccatgacctttctcttccctggacgtccccctcaagcacggcatggaga
aacagagaactcctcatggaatttgaagaggcacatgccacaaaacaatctgtcgtagct
cttgggtcacaggagggaggcctccatcaagcgctggcaggagccatcgtggtggagtac
tcgagctcagtgaagttgacatcaggtcacctgaaatgcaggctaaaaatggacaaactg
gctctgaagggcacgacttatggcatgtgtacagaaaaattctcgttcgcgaaaaatcca
gcggacacaggccatggaacagttgtcattgagctcacatattctggaagtgatggtccc
tgcaaaattccgattgtctcagtcgcgagcttaaacgacatgacccctgtggggaggttg
gtaacagtaaaccccttcgtcgcaacatctagctccaactcaaaggtgctggttgagatg
gaacctcccttcggagactcttatatcgtggttggaagaggggacaagcagattaaccat
cactggcacaaagctggaagcacgctgggcaaagctttctcaacaactttgaaaggggct
cagagactagcagcgctaggtgacacagcctgggacttcggctccattggaggagtattc
aactccatagggaaagctgtccaccaagtatttggcggtgcattcagaacgctctttggg
gggatgtcttggatcacacaaggactaatgggagccttacttctttggatgggtgtcaac
gcacgagaccggtcaatcgccctggcttttctggccacgggaggtgtgctcgtgttttta
gcgaccaatgtgcatgccgacactggctgtgccattgacatcacaagaaaagagatgagg
tgtggaagtggcatcttcgtgcacaacgacgtagaggcttgggtggataggtacaaatat
ctgccagagacgccccgatccttagcgaagatcgtccacaaagcacatcaagaaggagtg
tgcggggtcagatccgtcactagattggaacaccagatgtgggaatctgtgcgggacgaa
ctgaatgtcttgctcaaagagaacgcggtggatctcagtgtggtggtgaacaagcccgtg
gggagatatcgctcagcccctaaacgcctatccatgactcaagaaaagttcgagatgggc
tggaaagcatggggaaaaagcattctcttcgcccccgaattggccaactccacgttcgtc
gtggatgggcccgagacaaaggaatgccctgatgagcgcagagcctggaacagcatgcaa
atcgaagatttcggcttcggcatcacatcaacccgagtgtggctgaaaattagagaggag
aacactgatgagtgtgatggagcaatcatagggacagctgttaaagggcatgtggcagtc
catagtgacttgtcatactggattgagagccgtctcaatgacacctggaaacttgagagg
gctgtcttcggagaggtgaaatcatgcacttggcccgagacacacactctttggggtgac
ggtgttgaggagagcgagcttatcatcccacataccatagctggaccgagaagcaagcac
aaccggagagaagggtataaaacacaaaaccagggaccctgggatgagaacggcatcgtc
cttgactttgactattgtccaggaacaaaagtcaccatcacagaggactgtggcaagagg
ggtccctcaatcagaaccactactgacagtggaaagctgatcaccgattggtgctgccgc
agctgttctctaccgcctttacggttccggacagaaaatggttgctggtatgggatggaa
atcagacctgttaggcatgacgaaacaacactcgttagatcacaggttgacgctttcaac
ggcgaaatgattgacccttttcagctgggccttctggtgatgtttctggccacccaggag
gtccttcgcaagaggtggacggccagattgacgattcctgcggttttgggggctctactt
gtgctgatgcttgggggcatcacttacactgacctggcaagatatgtggtgctggttgct
gcggcttttgcggaggccaacagtggaggagatgttctgcacctcgctctgatagctgtc
ttcaaaatccaaccagcttttctggtcatgaacatgcttagtgcgagatggacgaaccaa
gagaacgtggttctggtcctgggggcggcttttttccaactagcttcagtggatttacag
atcggagtccacggaatcctgaatgccgcagccatagcatggatgatcgttcgagcgatc
acatttcccacaacttctaccgttgccatgccaatcttagcgctcctaactccgggaatg
agggctttgtatctggacacttacagaatcatccttcttgtcataggaatttgttccctg
ctgcaagagaggagaaagaccatggcgaagaagaaaggagccgtgctcttgggcttagcg
ctcacatccaccggatggttttcgcccaccactatcgcagccggactaatggtctgcaac
ccaaacaagaagagagggtggccggccaccgagttcctctcagcggttgggttgatgttt
gccattgtgggaggtctagccgagttggacatcgaatctatgtcaatacccttcatgctg
gcagggctcatggcagtgtcctacgtgatatcaggaaaggcaaccgacatgtggctggac
cgggctgccgatatcagctgggagatggaggctgcaatcacaggaagtagccggaggctg
gatgttaagttggatgacgacggcgactttcacttgattgatgatcccggtgttccatgg
aaagtctggctcttgcgcatgtcttgtatcggtttagccgctctgacaccctgggctatc
gttcccgccgcttttggctattggctcactctgaaaacaacaaaaagaggaggcgtgttc
tgggacacgccatctccaaagccttgcttaaagggggacaccaccacaggagtttaccga
attatggccagggggattctcggcacttaccaggccggcgttggagtcatgtacgagaat
gttttccacacattgtggcacacaactagaggagcagccatcatgagtggagaaggaaag
ctaacgccatactggggcagtgtgaaggaagaccgcataagctatggaggcccgtggagg
ttcgaccggaagtggaatggaacagatgatgtgcaagtgattgtggtggaaccagggaaa
cctgcagtaaacatccagacaaaaccgggagtgtttcgcacccctttcggggaggttgga
gcagtcagcttggactacccacggggaacatccggctcacctatcctagattccaatgga
gacatcataggcttgtatggcaatggggttgaactcggcgatggatcgtacgtcagcgcc
attgtgcagggcgaccgtcaagaggaaccagttccagatgcctacactccaagcatgcta
aaaaagagacagatgactgtgctggacctgcacccaggttcgggaaaaaccaggaagatt
ctaccccaaataatcaaggacgccatccagcagcgcttgagaacagccgtgctggcaccc
acacgagtggtagcagcagaaatggcggaagctttgagaggactcccagtacgatatcaa
acctcagcagtgcagagggagcatcagggaaatgaaatagtagacgtaatgtgccatgcc
actctgacccatagactaatgtcaccaaacagggtgcccaactacaatttattcgtgatg
gatgaggcccacttcactgacccagctagcatcgccgctcggggttatattgcaaccaag
gtggaactgggggaggcagcagccatttttatgacggcgaccccgcccgggaccactgat
ccctttcctgactcaaatgccccaattcatgacctgcaggatgagatcccagacagggca
tggagtagtgggtacgaatggatcacggactatgcgggaaaaactgtgtggttcgtggca
agtgtgaaaatggggaatgagatcgcaatgtgcctccaaagagcggggaaaaaggtcatc
cagctcaatcgtaagtcatatgatacagaatacccaaaatgcaaaaatggagattgggac
tttgttatcaccactgacatctctgagatgggggccaattttggtgcgagcagggtcatt
gactgcagaaagagtgtgaaacccaccatcctagaggagggagaaggtagagtcattctt
ggaaacccatcccccataaccagtgcaagtgcagcccaacggagaggcagagtgggcagg
aatcccaaccaagttggagatgaataccattacggaggggccaccagtgaagatgatagc
aacttggcccactggacagaggcaaaaatcatgctagacaacatacacatgcctaatggg
ttagtggctcagctgtacgggccagagagggaaaaggctttcacaatggatggagagtac
cgtctcagaggtgaggagaagaagaacttcttggaactgcttagaacggctgacctccca
gtatggctagcctacaaggtggcgtccaatggcattcagtacactgacagaaaatggtgc
tttgatggaccacgcacaaatgccatactagaagataacactgaggtggagatagtcacc
cgaatgggtgagagaaagatcctcaagccgagatggctcgatgcgagggtttatgcagac
caccaggccctcaagtggtttaaggattttgcagcgggcaagagatcagccgtcagtttc
atagaggtgcttggtcgcatgcctgagcatttcatgggaaagacacgggaagccttagac
acaatgtatctggtggcaacagctgagaaaggtggaaaggcgcaccgcatggcccttgaa
gaactgcccgatgcattggagaccatcacactcatcgttgccatcactgtgatgacagga
ggattcttcctgctcatgatgcagagaaagggtatagggaaaatgggtctaggggctcta
gtgctcacgctggccacctttttcctatgggcggcagaggttcctggaaccaaaatagcg
ggcaccctactggtcgccctgttgctgatggtggtcctcatcccggaaccagaaaaacag
aggtcacagacagacaaccagttggcagtgtttcttatctgcgtcctgaccgtggtcgga
gtggtggcagcaaatgagtacggaatgctggaaaaaaccaaagcagacctcaagagcatg
tttggcggaaggacgcaagcaccaggactgaccgga---ttgcctagcatggcactggac
ttgcgcccagccacagcttgggcgctgtatggggggagcacagttgtgttaacccctctc
ctgaagcacctaattacctcagaatacgtcaccacatcgctagcttcaatcagttcacaa
gcgggttcgctgtttgttttgccgcgaggcgtgccttttactgacttggatctaactgtt
ggccttgtctttcttggctgttggggccaaatcaccctaaccacgttcctaacagctatg
gtgctagtgacactccactacggctacatgctccctgggtggcaagcagaggcactcaga
gctgctcagagaagaacagcggctggcataatgaagaatgccgtcgtggacggaatggtc
gccaccgatgtgcccgaactggaaagaaccactcccttgatgcaaaagaaagtcggccaa
gtgctcctcataggggtcagcgtggctgcgtttctcgtcaatcccaatgtcaccaccgtg
agagaggcaggtgtgttggtaacggcagccacgctcaccttgtgggacaatggagccagt
gccgtctggaattccaccaccgctacggggctctgccatgtcatgcgaggcagttaccta
gctggcggctccatcgcctggactctcatcaagaacgctgacaagccctccttaaaaagg
gggaggcctggaggcaggacgctaggggagcagtggaaggaaaagttgaatgctatgagc
agggatgagttcttcaaatacagaagagaggccataattgaggtggaccgcactgaagca
cgcagggctaggcgcgagaacaacatagtgggaggacatccagtctcgcgagggtcagca
aagctccgctggctcgtggaaaaaggatttgtctcgccaataggaaaagtcatagatctg
ggatgcgggcgcggaggctggagctactacgcagcaactctgaaaaaagttcaggaagtc
aaagggtacacgaaaggtggggcgggacacgaagaaccgatgctcatgcagagttacggt
tggaacctggtctcgttaaagagtggggtggacgtattctacaaaccctcggagcctagt
gacactctgttctgtgacataggagaatcctccccaagtccagaggtggaggaacaacgc
acgctgcgcgtcctagaaatgacatctgactggttacatcggggacctagagagttctgc
ataaaagtgctctgcccttacatgcctaaagttatagaaaagatggaagtcctgcaacgt
cgtttcggtggcgggctggtgcgccttcccctgtcccgaaactccaaccatgagatgtac
tgggtgagtggagctgctggcaatgtggtgcatgcggtcaacatgaccagccaagtgctg
ttagggcgaatggatcgcacagtgtggagagggccgaagtatgaagaggacgtcaacctg
ggcagcgggacgagagctgtggggaagggagaggtccatagcaaccaggaaaaaattagg
aagagaatccagaaacttagagaggaattcgctacaacctggcacaaagaccccgagcat
ccataccgaacttggacctatcacggaagctacgaagtgaaggccactggctcagcaagc
tctctcgtcaatggggtggtaaagctcatgagcaaaccctgggacgccatcgccaatgtc
accacaatggccatgaccgacaccaccccctttggccagcagagggtctttaaagagaag
gttgacacgaaagctccagagccaccagcaggagtcaaggaagtgctcaacgagaccacc
aactggctgtgggcccacttgtcacgggagaaacgaccccgcttgtgcactaaggaagaa
ttcataaagaaagtcaacagtaacgcagctctcggagcagtgttcgctgaacagaatcaa
tggagcacggcgcgggaagccgtgggcgaccctctgttctgggagatggtcaatgaagaa
agggaaaaccatttgcgaggggagtgccacacgtgcatttacaacatgatgggaaaaaga
gagaaaaaacccggagagttcggaaaggctaaagggagtagggctatttggttcatgtgg
ctcggagctcggtacctagagttcgaagccctaggatttctaaatgaagaccattggctg
agccgagagaattcaggcggtggggtggaaggttcaggcgtccaaaagctgggatacatt
ctccgtgacatagcagggaagcaaggaggtaaaatgtatgccgatgacaccgccgggtgg
gacaccagaatcactagaaccgacttggaaaatgaagccaaagtgctggagcttttggat
ggtgaacaccgcatgctcgcccgagccataattgaactaacgtacaggcacaaagtggtc
aaggttatgagacctgcagcaggaggaaagacagtgatggacgtgatatcacgagaagac
caaagggggagtgggcaggtggtgacctacgctctcaacacattcacgaacattgccgtc
cagcttgtccgcttgatggaggctgagggggtcattggaccacaacacttggaacagctg
cccaggaaagacaaaatagctgttaggacctggctctttgagaatggagaggagagagtg
actaggatggcgatcagtggagacgactgcgtcgtcaagccgctggatgacagattcgcc
acggctctccatttcctcaacgcaatgtcgaaggtcagaaaagatatccaagaatggaag
ccttcgcatggttggcacgactggcagcaggttcccttttgctccaatcattttcaggag
attgtgatgaaagatggaaggagcatagtcgtcccgtgcagagggcaggatgagctgatt
ggcagggcgcgcatctccccaggagctggatggaatgtgagggacacagcttgcctggcc
aaagcgtatgcacagatgtggctgcttctatacttccatcggagggacctacgcctcatg
gcaaatgcaatctgctcagcagttccagtggactgggtgcccacaggcagaacatcctgg
tcaatacactcaaaaggagagtggatgaccactgaagacatgctgcaagtctggaacagg
gtatggattgaagaaaatgaatggatgatggacaagaccccaatcacaagctggacagac
gttccgtacgtgggaaagcgtgaggacatctggtgtggcagtctcatcggaacgcgatcc
agggcaacatgggctgagaacatctacgcggcaataaaccaagtgagggccattattgga
aaagaaaattatgttgattacatgacttccctcagaagatatgaggatgtgttgattcag
gaggacagggtcatttag-----------------------acag--gat--aaagtcat
gtgtgtaatgtga-ataagaaaatg--tgcatgtggagtcaggccagcaaaagctgccac
cggatactgagtagacggtgctgcctgcgtctcagtcccaggaggactgggttaacaaat
ctgacaacggaaggtgggaaagccctcagaaccgtctcggaagcaggtccctgctcaccg
gaagttgaaagaccaacgtcaggccacaattctgtgccactccgctggggagtgcggcct
gcgcagccccaggaggactgggttaacaaagccgttgaggcccccacggcccaagcctcg
tctaagatgcaatagactaggtgtaaggactagaggttagaggagaccccgtggaaacaa
catagtgcggcccaaaccccctcgaagctgtagaggaggtggaaggactagaggttagag
gagaccccgcatttgcatcaaaacagcatattgacacctgggaatagactgggagatctt
ctgctctatctcaacatc-agctactaggcacagagcgccgaagtatgtagctggtggtg
aggaagaaaccaggatct---------------
>DH10M978_YN_10
gaagttttaactgtgtg-acttcttggcttagtatcgttgagaagaatcgagagattagt
gcagtttaaacagttttttagaacggaagaacaaccatgactaaaaaaccaggagggccc
ggaaaaaaccgggccatcaatatgctgaagcgcggattaccccgcgtattcccactagtg
ggagtgaagagggtagtgatgagcttgttggacggcagagggccagtacgatttgtgctg
gctcttatcacgttcttcaagtttacagcattagccccgaccaaggcgcttttgggccgc
tggagagcagtggaaaaaagtgtagcaatgaaacatcttaccagtttcaaacgagaactt
ggaacactcattgacgccgtgaacaagcggggcaaaaaacaaaacaaaagaggagggaat
gagagctcgattatgtggcttgccagcttggcaatcgtaatagcctgtgccggaaccatg
aagctatcaaactttcaaggaaaacttctgatgaccatcaacaacacggacattgcggac
gtcatcgtgatccccacctcaaaaggtgaaaacagatgttgggtccgagcaatcgacgtt
ggttacatgtgtgaagacaccatcacgtatgaatgtccgaagcttgctgtgggcaacgat
ccggaagacgtggactgctggtgcgacaatcaggaagtctacgtgcagtatggtcgctgc
acacggaccaggcattccaaacgaagcagaagatccgtttcggtccaaacgcatggggaa
agctcactagtgaacaaaaaagaggcttggctggattcaacgaaggccacgcgatacctc
atgaaaacggagaactggatcataaggaaccctggttatgctttcctggcggcggcactt
ggatggatgcttggcagcaacagtggccaacgtgtggtgttcactattctcttgctattg
gtcgctccggcttacagttttaactgtctgggaatggggaatcgggatttcatagaagga
gccagtggagccacttgggtagatctggtgttggaaggagatagctgtttgacaatcatg
gcaaacgacaaaccaacactagatgtccgcatgatcaacattgaagctagccaacttgct
gaagtcaggagttactgctatcacgcttcagtcactgacatttcaacggtggctcgatgc
cccacgactggagaagcccacaacgaaaaacgtgccgacagcagctacgtgtgtaaacaa
ggctttactgatcgcggatggggaaatggatgtggacttttcggaaaaggaagcattgac
acatgcgcaaaattttcttgtaccaataaggccattggaagaatgatccaaccagaaaac
atcaagtacgaggttggcatattcgtgcacggaactaccacctcggaaaaccatgggaat
tactcagcgcaagtaggagcgtctcaagcagcaaagtttactgtaactccaaatgctcct
tcaataacccttaagcttggtgattatggagaagtcacactggattgtgaaccaaggagt
ggactgaacactgaagcgttctatgtcatgaccgtgggttcgaagtcattcttagtccat
agggaatggttccatgacctttctcttccctggacgtccccctcaagcacggcatggaga
aacagagaactcctcatggaatttgaagaggcacatgccacaaaacaatctgtcgtggct
cttgggtcacaggagggaggcctccatcaagcgctggcaggagccatcgtggtggagtac
tcgagctcagtgaagttgacatcaggtcacctgaaatgcaggctaaaaatggacaaactg
gctctgaagggcacgacttatggcatgtgtacagaaaaattctcgttcgcgaaaaatcca
gcggacacaggccatggaacagttgtcattgagctcacatattctggaagtgatggtccc
tgcaaaattccgattgtctcagttgcgagcttaaacgacatgacccctgtggggaggttg
gtaacagtaaaccccttcgtcgcaacatctagctccaactcaaaggtgctggttgagatg
gaacctcccttcggagactcttatatcgtggttggaagaggggacaagcagattaaccat
cactggcacaaagctggaagcacgctgggcaaagctttctcaacaactttgaaaggggct
cagagactagcagcgctaggtgacacagcctgggacttcggctccattggaggggtattc
aactccatagggaaagctgttcaccaagtatttggcggtgcattcagaacgctctttggg
ggaatgtcttggatcacacaaggactaatgggagccttactcctttggatgggtgtcaac
gcacgagaccggtcaattgccctggcttttctggccacgggaggtgtactcgtgttttta
gcgactaatgtgcatgccgacactggctgtgccattgacatcacaagaaaagagatgagg
tgtggaagtggcatcttcgtgcacaacgacgtagaggcttgggtagataggtacaaatat
ctgccagagacgcccagatccttagcgaagatcgtccacaaagcacatcaagaaggagtg
tgcggggtcagatccgtcactagactggaacaccagatgtgggaatctgtgcgggacgaa
ctgaatgtcttgctcaaagagaacgcggtggatctcagtgtggtggtgaacaagcccgtg
gggagatatcgctcagcccccaaacgcctatccatgactcaagaaaagtttgagatgggc
tggaaagcatggggaaaaagcattctcttcgcccccgaattggccaactccacgttcgtc
gtggatggacccgagacaaaggaatgccctgatgagcgcagagcctggaacagcatgcaa
atcgaagatttcggcttcggcatcacatcaacccgagtgtggctgaaaattagagaggag
aacactgatgagtgtgatggagcaatcatagggacagctgttaaagggcatgtggcagtt
catagtgacttgtcatactggattgagagccgtctcaatgatacctggaaacttgagagg
gctgtcttcggagaggtgaaatcttgcacttggcccgagacacacactctttggggtgac
ggtgttgaggagagcgagcttatcatcccacataccatagctggaccgagaagcaagcac
aaccggagagaagggtataaaacacaaaaccagggaccctgggatgagaacggcatcgtc
cttgactttgactattgtccaggaacaaaagtcaccatcacagaggactgtggcaagagg
ggtccctcaatcagaaccactactgacagtggaaagctgatcaccgattggtgctgccgc
agctgttctctaccgcctttacgattccggacagaaaatggttgctggtatgggatggaa
atcagacctgttaggcatgatgaaacaacgctcgttagatcacaggttgacgctttcaac
ggcgaaatgattgacccttttcagctgggccttctggtgatgtttctggccacccaggag
gtccttcgcaagaggtggacggccagattgacgattcctgcggttttgggggctctactt
gtgctgatgcttgggggcatcacttacactgacctggcaagatatgtggtgctagttgct
gcggctttcgcggaggccaacagtggaggagatgttctgcacctcgctctgatagccgtc
ttcaaaatccaaccagcttttctggtcatgaacatgcttagtgcgagatggacgaaccaa
gagaacgtggttctggtcctgggggcggcttttttccaactagcttcagtggatttacag
atcggagtccacggaatcctgaatgccgcagccatagcatggatgatcgttcgagcgatc
acatttcccacaacttctaccgttgccatgccaatcttagcgctcctaactccgggaatg
agggctttgtatctggacacttatagaatcattcttcttgtcataggaatttgttccctg
ctgcaagagaggagaaagaccatggcgaagaagaaaggagccgtgctcttgggcttagcg
ctcacatccaccggatggttctcgcccaccactatcgcagccggactaatggtctgcaac
ccaaacaagaagagagggtggccagccaccgagttcctctcagcggttgggttgatgttt
gccattgtgggaggtctagccgagttggacatcgaatctatgtcaatacccttcatgctg
gcaggactcatggcggtgtcctacgtggtatcaggaaaggcaaccgacatgtggctggac
cgggctgccgatatcagctgggagatggaggctgcaatcacaggaagtagccggaggcta
gatgttaagttggatgacgacggcgactttcacttgattgatgatcccggtgttccatgg
aaagtctggctcttacgcatgtcttgtatcggtttagccgctctgacaccctgggctatc
gttcccgccgcttttggctattggctcactctgaaaacaacaaaaagagggggcgtgttc
tgggacacgccatctccaaagccttgcttaaagggggacaccaccacaggagtttaccga
attatggccagggggattctcggcacttaccaggccggcgttggagtcatgtacgagaat
gttttccacacattgtggcacacaactagaggagcagccatcatgagtggagaaggaaag
ctaacgccatactggggcagtgtgaaggaagaccgcataagctatggaggcccgtggagg
ttcgaccggaagtggaatggaacagatgatgtgcaagtgattgtggtggaaccagggaaa
cctgcagtaaacatccagacaaaaccgggagtgtttcgcacccctttcggggaggttgga
gcagtcagcttggactacccacggggaacatccggctcacctatcctagattccaatgga
gacatcataggcttgtatggcaatggggttgaactcggcgatggatcgtacgtcagcgcc
attgtgcagggcgaccgtcaagaggaaccagttccagatgcctacactccaagcatgcta
aaaaagagacagatgactgtgctggacctgcacccaggttcgggaaaaaccaggaagatt
ctaccccaaataatcaaggacgccatccagcagcgcttgagaacagccgtgctggcaccc
acacgagtggtagcagcagaaatggcggaagctttgagaggactcccagtacgatatcaa
acctcagcagtgcagagggagcatcagggaaatgaaatagtagacgtaatgtgccatgcc
actctgacccatagactaatgtcaccaaatagggtgcccaactacaatttattcgtgatg
gatgaggctcacttcactgacccagctagcatcgccgctcggggttatattgcaactaag
gtggaactgggggaggcagcagccatttttatgacggcgaccccgcccgggaccactgat
ccctttcccgattcaaatgccccaattcatgacctgcaggatgagatcccagacagggca
tggagcagtgggtacgaatggatcacggactatgcgggaaaaactgtgtggttcgtggca
agtgtgaaaatggggaatgagatcgcaatgtgcctccaaagagcggggaaaaaggtcatc
cagctcaatcgtaagtcatatgacacagaatacccaaaatgcaaaaatggagattgggac
tttgttatcaccactgacatctctgagatgggggccaattttggtgcgagcagggtcatt
gactgcaggaagagtgtgaaacccaccatcctagaggagggagaaggtagagtcattctt
ggaaacccatcccccataaccagtgcaagtgcagcccaacggagaggcagagtgggcagg
aatcccaaccaagttggagatgaataccattacggaggggccaccagtgaagatgatagc
aacttggcccactggacagaggcaaaaatcatgctagacaacatacacatgcctaatgga
ttagtggctcagctgtacgggccagagagggaaaaggctttcacaatggatggagagtac
cgtctcagaggtgaggagaagaagaacttcttggagctgcttagaacggctgacctccca
gtatggctagcctacaaggtggcgtccaatggcattcagtacactgacagaaaatggtgc
tttgatggaccacgcacaaatgccatactagaagataacactgaggtggagatagtcacc
cgaatgggtgagagaaagatcctcaagccgagatggctcgatgcgagggtttatgcagac
caccaggccctcaagtggtttaaggattttgcagcgggcaagagatcagccgtcagtttc
atagaggtgctcggtcgcatgcctgagcatttcatgggaaagacacgggaagccttagac
acaatgtatctggtggcaacagctgagaaaggtggaaaggcacaccgcatggcccttgaa
gaactgcccgatgcattggagaccatcacactcatcgttgccatcactgtgatgacagga
ggattcttcctgctcatgatgcagagaaagggtataggaaaaatgggtctaggggctcta
gtgctcacgctggccacctttttcctatgggcggcagaggttcctggaaccaaaatagcg
ggcaccctactggtcgccctgttgttgatggtggtcctcatcccggaaccagaaaaacag
aggtcacagacagacaaccagttggcagtgtttcttatctgcgtcctgaccgtggtcgga
gtggtggcagcaaatgagtacggaatgctggaaaaaaccaaagcagacctcaagagcatg
tttggcggaaggacgcaagcaccaggactgaccgga---ttgcctagcatggcactggat
ttgcgcccagccacagcttgggcgctgtatggggggagcacagttgtgttaacccctctc
ctgaagcacctaatcacttcagaatacgtcaccacatcgctagcttcaatcagttcacaa
gcgggttcgctgtttgttttgccgcgaggcgtgccttttactgacttggatctaaccgtt
ggccttgtctttcttggctgttggggccaaatcaccctaaccacgttcctaacagctatg
gtgctagtgacactccactacggctacatgctccctgggtggcaagcagaggcactcaga
gctgctcagagaagaacagcggctggcataatgaagaatgccgtcgtggacggaatggtc
gccaccgatgtgcccgaactggaaagaactactcccttgatgcaaaagaaagtcggccaa
gtgctcctcataggggtcagcgtggctgcgtttctcgtcaaccccaatgtcaccaccgtg
agagaggcaggtgtgttggtgacggcagccacactcaccttgtgggacaatggagccagt
gccgtctggaattccaccaccgctacggggctctgccatgtcatgcgaggcagttaccta
gctggcggttccattgcctggactctcatcaagaacgctgacaagccctccttaaaaagg
gggaggcctggaggcaggacgctaggggagcagtggaaggaaaagttgaatgctatgagc
agggatgagttcttcaaatacagaagagaggccataattgaggtggaccgcactgaagca
cgcagggctaggcgcgagaacaacatagtgggaggacatccagtctcgcgagggtcagca
aagctccgctggctcgtggaaaaaggatttgtctcgccaataggaaaagtcatagatctg
ggatgcgggcgcggaggctggagctactacgcagcaactctgaaaaaagttcaggaagtc
aaagggtacacgaaaggtggggcgggacacgaagaaccgatgctcatgcagagttacgga
tggaacctggtctcgttaaagagtggggtggacgtattttacaaaccctcggagcctagt
gacactctgttctgtgacataggagaatcttccccaagtccagaggtggaggaacaacgc
acgctgcgcgttctagaaatgacatctgactggttacatcggggacctagagagttctgc
ataaaagtgctctgcccttacatgcctaaagttatagaaaagatggaagtcctgcagcgt
cgtttcggtggcgggctggtgcgccttcctctgtcccgaaactccaaccatgagatgtac
tgggtgagtggagctgctggcaatgtggtgcatgcggtcaatatgaccagccaagtgctg
ctagggcgaatggatcgcacagtgtggagagggccaaagtatgaagaggatgtcaacctg
ggcagcgggacgagagctgtggggaagggagaggtccatagcaaccaggaaaaaattagg
aagagaatccagaaacttagagaggaattcgctacaacctggcacaaagaccccgagcat
ccataccgaacttggacctatcacggaagctacgaagtgaaggccactggctcagcaagc
tctctcgtcaatggggtggtaaagctcatgagcaaaccctgggacgccatcgccaatgtc
accacaatggccatgaccgacaccaccccctttggccagcagagggtctttaaagagaag
gttgacacgaaagctccagagccaccagcaggagtcaaggaagtgctcaacgagaccacc
aactggctgtgggcccacttgtcacgggagaaacgaccccgcttgtgcactaaggaagaa
ttcataaagaaagtcaacagtaacgcagctctcggagcagtgttcgctgaacagaatcaa
tggagcacggcgcgggaagccgtgggcgaccctctgttctgggagatggtcaatgaagaa
agggaaaaccatttgcgaggggagtgccacacgtgcatttacaacatgatgggaaaaaga
gagaaaaaacccggagagttcggaaaggctaaagggagtagggctatttggttcatgtgg
ctcggagctcggtacctagagttcgaagccctaggatttctaaatgaagaccattggctg
agccgagagaattcaggaggtggggtggaaggttcaggcgtccaaaagctgggatacatt
ctccgtgacatagcagggaagcaaggaggtaaaatgtatgccgatgacaccgccgggtgg
gacaccagaatcactagaaccgacttggaaaatgaagccaaagtgctggagcttttggat
ggtgaacaccgcatgctcgcccgagccataattgaactaacgtacaggcacaaagtggtc
aaggttatgagacctgcagcaggaggaaagacagtgatggacgtgatatcacgagaagac
caaagggggagtgggcaggtggtgacctacgctctcaacacattcacgaacattgccgtc
cagcttgtccgcttgatggaggctgagggggtcattggaccacaacacttggaacagctg
cccaggaaaaacaaaatagctgttaggacctggctctttgagaatggagaggagagagtg
accaggatggcgatcagtggagacgactgcgtcgtcaagccgctggatgacagattcgcc
acggctctccatttcctcaacgcaatgtcgaaggtcagaaaagatatccaagaatggaag
ccttcgcatggttggcacgactggcagcaggttcccttttgctccaatcattttcaggag
attgtgatgaaagatggaaggagcatagtcgtcccgtgcagagggcaggatgagctgatt
ggcagggcgcgcatctccccaggagctggatggaatgtgagggacacagcttgcctggcc
aaagcgtatgcacagatgtggctgcttctatacttccatcggagggacctacgcctcatg
gcaaatgcaatctgctcagcagttccagtggactgggtgcccacaggcagaacatcctgg
tcaatacactcaaaaggagagtggatgaccactgaagacatgctgcaagtctggaacagg
gtatggattgaagaaaatgaatggatgatggacaagaccccaatcacaagctggacagac
gttccgtacgtgggaaagcgtgaggacatctggtgtggcagtctcatcggaacgcgatcc
agggcaacatgggctgagaacatctacgcggcaataaaccaagtaagggccatcattgga
aaagaaaattatgttgattacatgacttccctcagaagatatgaggatgtgttgattcag
gaggacagggtcatttag-----------------------acag--gat--aaagtcat
gtgtgtaatgtga-ataagaaaatg--tgcatgtggagtcaggccagcaaaagctgccac
cggatactgagtagacggtgctgcctgcgtctcagtcccaggaggactgggttaacaaat
ctgacaacggaaggtgggaaagccctcagaaccgtctcggaagcaggtccctgctcaccg
gaagttgaaagaccaacgtcaggccacaattctgtgccactccgctggggagtgcggcct
gcgcagctccaggaggactgggttaacaaagccgttgaggcccccacggcccaagcctcg
tctaagatgcaatagactaggtgtaaggactagaggttagaggagaccccgtggaaacaa
cattgtgcggcccaaaccccctcgaagctgtagaggaggtggaaggactagaggttagag
gagaccccgcatttgcatcaaaacagcatattgacacctgggaatagactgggagatctt
ctgctctatctcaacatc-agctactaggcacagagcgccgaagtatgtagctggtggtg
aggaagaaaccaggatct---------------
>DHL10M62_YN_10
agaagttttttttgtgtgacttctgggcttagtatcgttgagaagaatcgagagattagt
gcagtttaaacagttttttagaacggaagaacaaccatgactaaaaaaccaggagggccc
ggaaaaaaccgggccatcaatatgctgaaacgcggattaccccgcgtattcccactagtg
ggagtgaagagggtagtgatgagcttgttggacggcagagggccagtacgatttgtgctg
gctcttatcacgttcttcaagtttacagcattagccccgaccaaggcgcttttgggccgc
tggaaagcagtggaaaaaagtgtggcaatgaaacatcttaccagtttcaaacgagaactt
ggaacactcattgacgccgtgaacaagcggggcaaaaaacaaaacaaaagaggagggaat
gaaagctcgattatgtggcttgccagcttggcaatcgtaacagcctgtgccggaaccatg
aagctatcaaactttcaaggaaagcttctgatgaccatcaacaacacggatattgcggac
gtcatcctgatccccacctcaaaaggtgaaaacagatgctgggtccgaacaatcgacgtt
ggttacatgtgtgaagaccccatcacgtatgaatgtccgaagcttgccgtgggcaacgat
ccggaagacgtggactgctggtgcgacaatcaggaagtctacctgcagtatggtcgctgc
acacggaccaggcattccaaacgaagcagaaaatccgtttcggtccaaacgcatggggaa
agctcactaatgaacaaaaaagaggcttggctggattccacgaaggccacgcgatacctc
atgaaaacggaaaattggatcataaggaaccctggttatgctttcctggcggcggcactt
ggatggatgcttggcagcaacagtggccaacgtgtggtgttcactattctcttgctattg
gtcgctccggcttacagttttaattgtctgggaatggggaatcgggatttcatagaagga
gccagtggagccacttgggtggatctggtgttggaaggagatagctgtttgacaatcatg
gcaaacgacaaaccaacactagatgtccgcatgatcaacattgaagctagccaacttgct
gaagtcaggagttactgctatcacgcttcagtcactgacatttcaacggtggctcgatgc
cccacgactggagaagcccacaacgagaaacgtgctgacagcagctacgtgtgcaaacaa
ggctttactgatcgtggatggggaaatggatgtggactcttcgggaaaggaagcattgac
acatgcgcaaaattttcttgtaccagtaaggccattggaagaatgatccaaccagagaac
atcaagtacgaggttggcatattcgtgcacggaaccaccacctcggaaaaccatgggaat
tactcagcgcaagtaggagcgtctcaagcagcaaagtttactgtaaccccaaatgctcct
tcaataaccctcaagcttggtgattatggagaagtcacactggattgtgaaccaaggagt
ggactgaacactgaagcgttctatgtcatgaccgtgggttcgaagtcatttttagtccat
agggaatggttccatgacctttctcttccctggacgtccccttcaagcacggcatggaga
aacagagaactcctcatggaatttgaagaggcacatgccacaaaacaatctgtcgtagct
cttgggtcacaggagggaggcctccatcaagcgttggcaggagccatcgtggtggagtac
tcgagctcagtgaagttgacatcaggtcacctgaaatgcaggctaaaaatggacaaactg
gctctgaagggcacgacttatggcatgtgtacagaaaaattctcgttcgcgaagaatcca
gcggacacaggccatggaacggttgtcattgagctcacatattctggaagtgatggtccc
tgtaaaattccgattgtctcagtcgcgagtttaaacgacatgacccctgtggggaggctg
gtaacagtaaaccccttcgtcgcgacatctagctccaactcaaaggtgctggttgagatg
gaacctcccttcggagactcttatatcgtggttgggagaggggacaagcagattaaccat
cactggcacaaagctggcagcacgctgggcaaagctttctcaacaactttgaaaggggct
cagagactagcagcgctaggtgacacagcctgggacttcggctccattggaggggtgttc
aactccatagggaaagctgttcaccaagtatttggcggtgcattcagaacgctctttggg
ggaatgtcttggatcacacaaggactaatgggggccttacttctttggatgggtgtcaat
gcacgagatcggtcaattgccctggcttttctggccacgggaggtgtgctcgtgttttta
gcgaccaatgtgcatgccgacactggctgtgctattgacatcacaagaaaagagatgagg
tgtggaagtggcatcttcgtgcacaacgacgtagaggcttgggtagataggtataaatat
ctgccagaaacgcccagatccttagcgaagatcgtccacaaagcacatcaagaaggagtg
tgcggggtcagatccgtcactagactggaacaccagatgtgggaatctgtgcgggacgaa
ctgaatgtcttgctcaaagagaacgcggtggatctcagtgtggtggtgaacaagcccgtg
gggagatatcgctcagcccccaaacgcctatccatgactcaagaaaagtttgagatgggc
tggaaagcatggggaaaaagcattctcttcgcccccgaattggccaactccacgttcgtc
gtggatggacctgagacaaaggaatgccctgatgagcgcagagcctggaacagcatgcag
atcgaagatttcggcttcggtatcacatcaacccgagtgtggctgaaaattagagaggag
aacactgatgagtgtgatggagcaatcatagggacagctgttaaagggcatgtggctgtt
catagtgacttgtcatactggattgagagccgtctcaatgacacctggaaactcgagagg
gctgtcttcggagaggtgaaatcttgcacttggcccgagacacacactctttggggtgac
ggtgttgaggagagcgagcttatcatcccgcacaccatagctggaccgagaagcaagcac
aaccggagagaagggtataaaacacaaaaccagggaccctgggatgagaacggcatcgtc
cttgactttgactattgtccaggaacaaaagtcaccatcacagaggactgtggcaagagg
ggtccctcaattagaaccactactgacagtggaaagctgatcaccgattggtgctgccgc
agctgttctctaccgcctttacggttccggacagaaaatggttgctggtacgggatggaa
atcagacctgtcaggcatgacgaaacaacactcgttagatcacaggttgatgctttcaac
ggcgaaatgattgacccttttcagctgggccttctggtgatgtttctggccacccaggag
gtccttcgcaagaggtggacggccagattgacgattcctgcggttttgggggctctactt
gtgctgatgcttgggggcatcacttacactgacctggcaagatatgtggtgctagttgct
gcggctttcgcggaggccaacagtggaggagatgttctgcacctcgctctgatagccgtc
tttaagatccaaccagcttttctggtcatgaacatgcttagcgcgagatggacgaaccaa
gagaacgtggttctggtcctgggggcggcttttttccaactagcttcagtggatttacag
atcggagtccacggaatcctgaatgccgcagccatagcatggatgatcgttcgagcgatc
acatttcccacaacttctaccgttgccatgccagtcttagcgctcctaactccgggaatg
agggctttgtatctggacacttacagaatcattcttcttgtcataggaatttgttccctg
ctgcaagagaggagaaagaccatggcgaagaagaaaggagccgtgctcttgggcttagcg
ctcacatccaccgggtggttttcgcccaccactatcgcagccggactaatggtctgcaac
ccaaacaagaagagagggtggccagccaccgagttcctttcagcggttgggttgatgttt
gccattgtgggaggtctagccgagttggacatcgaatctatgtcaatacccttcatgctg
gcagggctcatggcagtgtcttacgtggtatcaggaaaggcaaccgacatgtggctggac
cgggctgccgatatcagctgggagatggaagctgcaatcacaggaagtagccggaggcta
gatgttaagttggatgacgacggcgactttcacttgattgatgatcccggtgttccatgg
aaagtctggctcttgcgcatgtcttgtatcggtttagccgctctgacaccctgggctatc
gttcccgccgcttttggctattggctcactctgaaaacaacaaaaagagggggcgtgttc
tgggacacaccatctccaaagccttgcttaaagggggacaccaccacaggagtttaccga
attatggctagggggattctcggcacttaccaggctggcgttggagtcatgtacgagaac
gttttccacacattgtggcacacaactagaggagcagccatcatgagtggagaaggaaag
ctaacgccatactggggtagtgtgaaggaagatcgcataagctatggaggcccgtggagg
ttcgaccggaagtggaatggaacagatgatgtgcaagtgattgtggtggaaccagggaaa
cctgcagtaaacattcagacaaaaccgggagtgtttcgcactcctttcggggaggttgga
gcagtcagcttggactacccacggggaacatccggctcacccatcctagattccaatgga
gacatcataggcttgtatggcaatggggttgaactcggcgatggatcgtacgtcagcgct
attgtgcagggcgaccgtcaagaggaaccagttccagatgcctacacttcaagcatgctg
aaaaagagacagatgactgtgctggacctgcacccaggttcgggaaaaaccaggaagatc
ctaccccaaataatcaaggacgccatccagcagcgcttgagaacagccgtgctggcaccc
acacgagtggtagcagcagaaatggcggaagctttgagaggactcccagtacgatatcaa
acctcagcagtgcagagggagcatcagggaaatgaaatagtagacgtaatgtgccatgcc
actctgacccatagactaatgtcaccaaacagggtgcccaactacaatttattcgtgatg
gatgaggctcacttcactgacccagctagcatcgccgctcggggttatattgcaaccaag
gtggaactgggggaggcagcagccatttttatgacggcgaccccgcccgggactactgat
ccctttcccgactcaaatgccccaattcatgacctgcaggatgagatcccagacagggca
tggagcagtggatacgaatggatcacggactatgcgggaaaaactgtgtggttcgtggca
agtgtgaaaatggggaatgagatcgcaatgtgcctccaaagagcggggaaaaaggtcatc
cagctcaatcgtaagtcatatgacacagaatacccaaaatgcaaaaatggagattgggac
tttgttatcaccactgacatctctgagatgggggccaattttggtgcgagcagggtcatt
gactgcagaaagagtgtgaaacccaccatcctagaggagggagaaggtagagtcattctt
ggaaatccatctcccataaccagcgcaagtgcagcccaacggagaggtagagtgggcagg
aatcccaaccaagttggagatgaataccattacgggggggccaccagtgaggatgacagc
aacttagcccactggacagaggcaaaaatcatgctagacaacatacacatgcctaatgga
ttagtggctcagctgtacgggccagagagggaaaaggctttcacaatggatggagagtac
cgtctcagaggtgaggagaagaagaacttcttggagctgcttagaacggctgacctccca
gtatggctagcctacaaggtggcgtccaatggcattcagtacactgacagaaaatggtgc
tttgatggaccacgcacaaatgccatactagaagataacactgaggtggagatagtcacc
cgaatgggtgagagaaaaatcctcaagccgagatggctcgatgcgagggtttatgcagac
caccaggccctcaagtggtttaaggactttgcagcgggcaagagatcagccgtcagtttc
atagaggtgctcggtcgcatgcctgagcatttcatgggaaagacacgggaagccttagac
acaatgtatctggtggcaacagctgagaaaggtggaaaggcacaccgcatggctcttgaa
gaactgcccgacgcattggagaccatcacactcatcgttgccatcactgtgatgacagga
ggattcttcctgctcatgatgcagagaaagggtatagggaaaatgggtctaggggctcta
gtgctcacgctagccacctttttcctatgggcggcagaggttcctggaaccaaaatagcg
ggcaccttactggtcgccctgttgctgatggtggtcctcatcccggaaccagaaaaacag
aggtcacagacagacaaccagttggcagtgtttcttatctgcgtcctgaccgtggtcgga
gtggtggcagcaaatgagtacggaatgctggaaaaaaccaaagcagaccttaagagcatg
tttggcggaaggacgcaagcaccaggactgaccgga---ttgcctagcatggcactggac
ctgcgcccagccacagcttgggcgctgtatggggggagcacagttgtgttaacccctctc
ctgaagcacctaatcacctcagaatacgtcaccacatcgttggcttcaatcagttcacaa
gcgggttcgctgtttgttttgccgcgaggcgtgccttttactgacttggatctaaccgtt
ggccttgtctttcttggctgttggggccaaatcaccctcaccacgttcctaacagctatg
gtgctagtgacactccactacggatacatgctccctgggtggcaagcagaggcactcaga
gctgctcagagaagaacagcggctggcataatgaagaatgccgtcgtggacggaatggtc
gccaccgatgtgcccgaactggaaagaactactcctttgatgcaaaagaaagtcggccaa
gtgctcctcataggggtcagcgtggcggcgtttctcgtcaaccccaatgtcaccaccgtg
agagaggcaggtgtgttggtgacggcagccacactcaccttgtgggacaatggagccagt
gccgtctggaattccaccaccgctacggggctctgccatgtcatgcgaggcagctaccta
gctggcggctccattgcctggactctcatcaagaacgctgacaagccctccttaaaaagg
gggaggcctggaggcaggacgctaggggagcagtggaaggaaaagttgaatgctatgagc
agggatgagttcttcaaatacagaagagaggccataattgaggtggaccgcactgaagca
cgcagggctaggcgcgaaaacaacatagtgggaggacatccagtctcgcgagggtcagca
aagctccgctggctcgtggaaaaaggatttgtctcgccaataggaaaagtcatagatctg
ggatgcgggcgcggaggctggagctactacgcagcaactctgaaaaaagttcaggaagtc
aaagggtacacgaaaggtggggcgggacacgaagaaccgatgctcatgcagagttacggt
tggaacctggtctcgttaaagagtggggtggacgtgttctacaaaccctcggagcctagt
gacaccctgttctgtgacataggggaatcttccccaagtccagaggtggaggaacaacgc
acgctgcgcgtcctagaaatgacatctgactggttacataggggacctagagagttctgc
ataaaagtgctctgcccttacatgcctaaagttatagaaaagatggaagccctgcaacgt
cgtttcggtggcgggctggtgcgccttcccctgtctcgaaactccaaccatgagatgtac
tgggtgagtggagctgctggcaatgtggtgcatgcggtcaacatgaccagccaagtgctg
ctagggcggatggatcgcacagtgtggagagggccaaagtatgaagaggatgtcaacctg
ggtagcgggacgagagctgtggggaagggagaggtccatagtgaccaggaaaaaattagg
aagagaatccagaaacttagagaggaattcgccacaacctggcacaaagaccccgaacat
ccataccgaacttggacctatcacggaagctacgaagtgaaggccactggctcagcaagc
tctctcgtcaatggggtggtaaagctcatgagcaaaccctgggacgccatcgccaatgtc
accacgatggccatgaccgacaccaccccctttggccagcagagggtctttaaagagaag
gttgacacgaaggctccagagccaccagcaggagtcaaggaagtgctcaacgagaccacc
aactggctgtgggcccacttgtcacgggagaaacgaccccgcttgtgcactaaggaagaa
ttcataaagaaagtcaacagcaacgcagctctcggagcagtgttcgctgaacagaatcaa
tggagcacggcgcgggaagccgtgggcgaccctctgttctgggagatggtcaacgaagaa
agggaaaaccatttgcgaggggagtgccacacgtgcatctacaacatgatgggaaaaaga
gagaaaaaacccggagagttcggaaaggctaaagggagtagagctatttggttcatgtgg
ctcggagctcggtacctagagttcgaagccctaggatttctaaatgaagaccattggctg
agccgagagaattcaggaggtggggtggaaggttcaggcgtccaaaagctgggatacatc
ctccgtgacatagcagggaagcaaggaggtaaaatgtatgccgatgacaccgccgggtgg
gacaccagaatcactagaaccgacttggaaaatgaagccaaagtgctggagcttttggat
ggtgaacaccgcatgctcgcccgagccataattgaactaacgtacaggcacaaagtggtc
aaggttatgagacctgcagcaggaggaaagacagtgatggacgtgatatcacgagaagac
caaagggggagtgggcaggtggtgacctacgctctcaacacattcacgaacattgccgtc
cagcttgtccgcttgatggaggctgagggggtcattggaccacaacacttggaacagctg
cccagaaaaaacaaaatagctgttaggacctggctctttgagaatggagaggagagagtg
actaggatggcgatcagtggagacgactgtgtcgtcaagccgctggatgacagattcgcc
acggctctccatttcctcaacgcaatgtcgaaggtcagaaaagatatccaagaatggaag
ccttcgcatggttggcacgactggcagcaggttcccttttgctccaatcattttcaggag
attgtgatgaaagatggaaggagcatagtcgtcccgtgcagagggcaggatgagctgatt
ggcagggcgcgcatctccccaggagctggatggaatgtgaaggacacagcttgcctagcc
aaagcgtatgcacagatgtggctgcttctatacttccatcggagggacctacgcctcatg
gcaaatgcaatctgctcagcagttccagtggactgggtgcccacaggcagaacatcctgg
tcaatacactcaaaaggagagtggatgaccactgaagacatgctgcaagtctggaacagg
gtatggattgaagaaaatgaatggatgatggacaagaccccaatcacaagctggacagac
gttccgtacgtgggaaagcgtgaggacatctggtgtggcagtctcatcggaacgcgatcc
agggcaacatgggctgaaaacatctacgcggcaataaaccaagtgagggccatcattgga
aaagaaaattatgttgattacatgacttccctcagaagatatgaggatgtattgattcag
gaggacagggtcatttag-----------------------acag--gat--aaagtcat
gtgtgtaatgtga-ataagaaaatg--tgcatgtggagtcaggccagcaaaagctgccac
cggatactgagtagacggtgctgcctgcgtctcagtcccaggaggactgggttaacaaat
ctgacaacggaaggtgggaaagccctcagaaccgtctcggaagcaggtccctgctcaccg
gaagttgaaagaccaacgtcaggccacaattttgtgccactccgctggggagtgcggcct
gcgcagccccaggaggactgggttaacaaagccgttgaggcccccacggcccaagcctcg
tctaagatgcaatagactaggtgtaaggactagaggttagaggagaccccgtggaaacaa
cattatgcggcccaagccccctcgaagctgtagaggaggtggaaggactagaggttagag
gagaccccgcatttgcatcaaaacagcatattgacacctgggaatagactgggagatctt
ctgctctatctcaacatc-agctactaggcacagagcgccgaagtatgtagctggtggtg
aggaagaaaccaggatca---------------
>GSBY0804_GS_08
agaagtttatctgtgtgaacttcttggcttagtatcgttgagaagaatcgagagattagt
gcagtttaaacagttttttagaacggaagaacaaccatgactaaaaaaccaggagggccc
ggaaaaaaccgggccatcaatatgctgaaacgcggactaccccgcgtattcccactagtg
ggagtgaagagggtagtgatgagcttgttggacggcagagggccagtacgatttgtgctg
gctcttatcacgttcttcaagtttacagcattagccccgaccaaggcgcttttgggccgc
tggagagcagtggaaaaaagcgtggcaatgaaacatcttaccagtttcaaacgagaactt
ggaacactcattgacgccgtgaacaagcggggcaaaaaacaaaacaaaagaggagggaat
gaaagctcgattatgtggcttgccagcttggcaatcgtaacagcctgtgccggagccatg
aagctatcaaactttcaaggaaagcttctgatgaccatcaacaacacggatattgcggac
gtcatcgtgatccccacctcaaaaggtgaaaacagatgctgggtccgagcaatcgacgtt
ggttacatgtgtgaagacaccatcacgtatgaatgtccgaagcttgccgtgggcaacgat
ccggaagacgtggactgctggtgcgacaatcaggaagtctacgtgcagtatggtcgctgc
acacggaccaggcattccaaacgaagtagaagatccgtttcggtccaaacgcatggggaa
agctcactagtgaacaaaaaagaggcttggctggattcaacgaaggccacgcgatacctc
atgaaaacggagaactggatcataaggaaccctggttatgctttcttggcggcggtactt
ggatggatgctaggcagcaacagtggccaacgtgtggtgttcactattctcttgctattg
gtcgctccggcttacagttttaattgtctgggaatggggaatcgggatttcatagaagga
gccagtggagccacttgggtggatctggtgctggaaggagatagctgtttgacaatcatg
gcaaacgacaaaccaacactagatgtccgcatgatcaacattgaagctagccaacttgct
gaagtcaggagttactgctatcacgcttcagtcactgacatttcaacggtggctcgatgc
cccacgactggagaagcccacaacgaaaaacgtgctgacagcagctacgtgtgcaaacaa
ggctttactgatcgcggatggggaaatggatgtggacttttcgggaaaggaagcattgac
acatgcgcaaaattttcttgtaccagtaaggccattggaagaatgatccaaccagagaac
atcaagtacgaggttggcatattcgtgcacggaaccaccacctcggaaaaccatgggaat
tactcagcgcaagtaggagcgtctcaagcagcaaagtttactgtaactccaaatgctcct
tcaataaccctcaagcttggggattatggagaagtcacactggattgtgaaccaaggagt
ggactgaacactgaagcgttctatgtcatgaccgtgggttcgaagtcattcttagtccat
agggaatggttccatgacctttctcttccctggacgtccccctcaagcacggcatggaga
aacagagagcttctcatggaatttgaagaggcacatgccacaaaacaatctgtcgtagct
cttgggtcacaggagggaggcctccatcaagcgttggcaggagccatcgtggtggagtac
tcgagctcagtgaagttgacatcaggtcacctgaaatgcaggctaaaaatggacaaactg
gccctgaagggcacgacttatggcatgtgtacagaaaaattctcgttcgcgaaaaatcca
gcggacacaggccatggaacagttgtcattgagctcacatattctggaagtgatggtccc
tgcaaaattccgattgtctcagtcgcgagtttaaacgacatgacccctgtggggaggctg
gtaacagtaaaccccttcgtcgcgacatctagctccaactcaaaggtgctggttgagatg
gaacctcccttcggagactcttatatcgtggttggaagaggggacaagcagattaaccat
cactggcacaaagctggaagcacgctgggcaaagctttctcaacaaccttgaaaggggct
cagagactagcagcgctaggtgacacagcctgggacttcggctccatcggaggggtattc
aactccatagggaaagctgttcaccaagtatttggcggtgcattcagaacgctctttggg
ggaatgtcttggatcacacaaggactaatgggggccttacttctttggatgggtgtcaac
gcacgagaccggtcaatcgccctggcttttctggccacgggaggtgtgctcgtgttttta
gcgaccaatgtgcatgccgacactggctgtgccattgacatcacaagaaaagagatgagg
tgtggaagtggcatcttcgtgcacaacgacgtagaggcttgggtagataggtacaaatat
ctgccagagacgcccagatccttagcgaagatcgtccacaaagcacatcaagaaggagtg
tgcggggtcagatccgtcactagactggaacaccagatgtgggaatctgtgcgggacgaa
ctgaatgtcttgctcaaagagaacgcggtggatctcagtgtggtggtgaacaagcctgtg
gggagatatcgctcagcccccaaacgcctatccatgactcaagaaaagtttgagatgggc
tggaaagcatggggaaaaagcattctcttcgcccccgaattggccaactccacgttcgtc
gtggatggacccgagacaaaggaatgccctgatgagcgcagagcctggaacagcatgcaa
atcgaagatttcggcttcggcatcacatcaacccgagtgtggctgaaaattagagaggag
aacactgatgagtgtgatggagcaatcatagggacagctgttaaagggcatgtggcagtt
catagtgacttgtcatactggattgagagccgtctcaatgacacctggaaacttgagagg
gctgtcttcggagaggtgaaatcttgcacttggcccgagacacacactctttggggtgac
ggtgttgaggagagcgagcttatcatcccacacaccatagctggaccgagaagcaagcac
aaccggagagaagggtataaaacacaaaaccagggaccctgggatgagaacggcatcgtc
cttgactttgactactgtccaggaacaaaagtcaccatcacagaggactgtggcaagagg
ggtccctcaatcagaaccactactgacagtggaaagctgatcaccgattggtgctgccgc
agctgttctctaccgcctttacggttccggacagaaaatggttgctggtatgggatggaa
atcagacctgttaggcatgacgaaacaacactcgttagatcacaggttgacgctttcaac
ggcgaaatgattgacccttttcagctgggccttctggtgatgtttctggccacccaggag
gtccttcgcaagaggtggacggccagattgacgattcctgcggttttgggggctctactt
gtgctgatgcttgggggcatcacttacactgacctggcaagatacgtggtgctagttgct
gcggctttcgcggaggccaacagtggaggagatgttctgcacctcgctctgatagccgtc
tttaagatccaaccagcttttctggtcatgaacatgcttagcgcgagatggacgaaccaa
gagaacgtggttctggtcctgggggcggcttttttccaactagcttcagtggatttacag
atcggagtccacggaatcctgaatgccacagccatagcatggatgatcgttcgagcgatc
acatttcccacaacttctaccgttgccatgccagtcttagcgctcctaactccgggaatg
agggctttgtatctggacacttacagaatcattcttcttgtcataggaatttgttccctg
ctgcaagagaggagaaagaccatggcgaagaagaaaggagccgtgctcttgggcttagcg
ctcacatccaccggatggttttcgcccaccactatcgcagccggactaatggtctgcaac
ccaaacaagaagagagggtggccagccaccgagttcctatcagcggttgggttgatgttt
gccattgtgggaggtctagccgagttggacatcgaatctatgtcaatacccttcatgctg
gcagggctcatggcagtgtcttacgtggtatcaggaaaggcaaccgacatgtggctggac
cgggctgccgatatcagctgggagatggaagctgcaatcacaggaagtagccggaggcta
gatgttaagttggatgacgacggcgactttcacttgattgatgatcccggtgttccatgg
aaagtctggctcttgcgcatgtcttgtatcggtttagccgctctgacaccctgggctatc
gttcccgccgcctttggctattggctcactctgaaaacaacgaaaagagggggcgtgttc
tgggacacgccatctccaaagccttgcttaaagggggacaccaccacaggagtttaccga
attatggctagggggattctcggcacttaccaggccggcgttggagtcatgtatgagaat
gttttccacacattgtggcacacaactagaggagcagccatcatgagtggagaaggaaag
ctaacgccatactggggtagtgtgaaggaagatcgcataagctatggaggcccgtggagg
ttcgaccggaagtggaatggaacagatgatgtgcaagtgattgtggtggaaccagggaaa
cctgcagtaaacatccagacaaaaccgggagtgtttcgcacccctttcggggaggttgga
gcagtcagcttggactacccacggggaacatccggctcacccatcctagattccaatgga
gacatcataggcttgtatggcaatggggttgaactcggcgatggatcgtacgtcagcgcc
attgtgcagggcgatcgtcaagaggagccagttccagatgcctacactccaagcatgctg
aaaaagagacagatgactgtgctggacctgcacccaggttcgggaaaaaccaggaagatc
ctaccccaaataatcaaggacgccatccagcagcgcttgagaacagccgtgctggcaccc
acacgagtggtagcagcagaaatggcggaagctttgagaggactcccagtacgatatcaa
acctcagcagtgcagagggagcatcagggaaatgaaatagtagacgtgatgtgtcatgcc
actctgacccatagactaatgtcaccaaacagggtgcccaactacaatttattcgtgatg
gatgaggctcacttcactgacccagctagcatcgccgctcggggttatattgcaaccaag
gtggaactgggggaggcagcagccatttttatgacggcgaccccgcccgggaccactgat
ccctttcccgactcaaatgccccaattcatgacctgcaggatgagatcccagacagggca
tggagcagtggatacgaatggatcacggactatgcgggaaaaactgtgtggttcgtggca
agtgtgaaaatggggaatgagatcgcaatgtgcctccaaagagcggggaaaaaggtcatc
cagctcaatcgtaagtcatatgacacagaatacccaaaatgcaaaaatggagattgggac
tttgttatcaccactgacatctctgagatgggggccaattttggtgcgagcagggtcatt
gactgcagaaagagtgtgaaacccaccatcctagaggaaggagaaggtagagtcattctt
ggaaatccatcccccataaccagcgcaagtgcagcccaacggagaggtagagtgggcagg
aatcccaaccaagttggagatgaataccattacgggggggccaccagtgaagatgacagc
aacttagcccactggacagaggcaaaaattatgctagacaacatacacatgcctaatggg
ttagtggctcagctgtacgggccagagagggaaaaggctttcacaatggatggagagtac
cgtctcagaggtgaggagaagaagaacttcttggagctgcttagaacggctgacctccca
gtatggctagcctacaaggtggcgtccaatggcattcagtacactgacagaaaatggtgc
tttgatggaccacgcacaaatgccatactagaagataacactgaggtggagatagtcacc
cgaatgggtgagagaaagatcctcaagccgagatggctcgatgcgagggtttatgcagac
caccaggccctcaagtggtttaaggattttgcagcgggcaagagatcagccgtcagtttc
atagaggtgctcggtcgcatgcctgagcatttcatgggaaagacacgggaagccttagac
acaatgtatctggtggcaacagctgagaaaggtggaaaggcacaccgcatggctcttgag
gaactgcccgacgcattggagaccatcacactcatcgttgccatcactgtgatgacagga
ggattcttcctgctcatgatgcagagaaagggtataggaaaaatgggtctaggggctcta
gtgctcacgctggccacctttttcctatgggcggcagaggttcctggaaccaaaatagcg
ggcaccttactggtcgccctgttgctgatggtggtcctcatcccggaaccagaaaaacag
aggtcacagacagacaaccagttggcagtgtttcttatctgcgtcctgaccgtggtcgga
gtggtggcagcaaatgagtacggaatgctggaaaaaaccaaagcagaccttaagagcatg
tttggcggaaggacggaagcaccaggactgaccgga---ttgcctagcatggcactggac
ttgcgcccagccacagcttgggcgctgtatggggggagcacagttgtgttaacccctctt
ctgaagcacctaatcacctcagaatacgtcaccacatcgttagcttcaatcagttcacaa
gcgggttcgctgtttgttttgccgcgaggcgtgccttttactgacttggatctaaccgtt
ggccttgtcttccttggctgttggggccaaatcactctcaccacgttcctaacagctatg
gtgctagtgacactccactacggatacatgctccctgggtggcaagcagaggcactcaga
gctgctcagagaagaacagcggctggcataatgaagaatgccgtcgtggacggaatggtc
gccaccgatgtgcccgaactggaaagaactactcctttgatgcaaaagaaagtcggccaa
gtgctcctcataggggtcagcgtggcggcgtttctcgtcaaccccaatgtcaccaccgtg
agagaggcaggtgtgttggtgacagcagccacactcaccttgtgggacaatggagccagt
gctgtctggaattccaccaccgctacggggctctgccatgtcatgcgaggcagctaccta
gctggcggctccattgcctggactctcatcaagaacgctgacaagccctccttaaaaagg
gggaggcctggaggcaggacgctaggggagcagtggaaggaaaagttgaatgccatgagc
agggatgagttcttcaaatacagaagagaggccataattgaggtggaccgcactgaagca
cgcagggctaggcgcgagaacaacatagtgggaggacatccagtctcgcgagggtcagca
aagctccgctggctcgtggaaaaaggatttgtctcgccaataggaaaagtcatagatctg
ggatgcgggcgcggaggctggagctactacgcagcaactctgaaaaaagttcaggaagtc
aaagggtacacgaaaggtggggcgggacacgaagaaccgatgctcatgcagagttacggt
tggaacctggtctcgttaaagagtggggtggacgtgttctacaaaccctcggagcctagt
gacaccctgttctgtgacataggagaatcttccccaagtccagaggtggaggaacaacgc
acgctgcgcgtcctagaaatgacatctgactggttgcatcggggacctagagagttctgc
ataaaagtgctctgcccttacatgcctaaagttatagaaaagatggaagtcctgcaacgt
cgtttcggtggcgggctggtgcgccttcccctgtctcgaaactccaaccatgagatgtac
tgggtgagtggagctgctggcaatgtggtgcatgcggtcaacatgaccagccaagtgctg
ctagggcgaatggatcgcacagtgtggagagggccaaagtatgaagaggatgtcaacctg
ggtagcgggacgagagctgtggggaagggagaggtccatagcaatcaggaaaaaattagg
aagagaatccagaaacttagagaggaattcgctacaacctggcacaaagaccccgagcat
ccataccgaacttggacctatcacggaagctacgaagtgaaggccactggctcagcaagc
tctctcgtcaacggggtggtaaagctcatgagcaaaccctgggacgccatcgccaatgtc
accacaatggccatgaccgacaccaccccctttggccagcagagggtctttaaagagaag
gttgacacgaaggctccagagccaccagcaggagtcaaggaagtgctcaacgagaccacc
aactggctgtgggcccacttgtcacgggagaaacgaccccgcttgtgcactaaggaagaa
ttcataaagaaagtcaacagcaacgcagctctcggagcagtgttcgccgaacagaatcaa
tggagcacggcgcgggaagccgtgggcgaccctctgttctgggagatggtcaatgaagaa
agggaaaaccatttgcgaggggagtgccacacgtgcatttacaacatgatgggaaaaaga
gagaaaaaacccggagagttcggaaaggctaaagggagtagggctatttggttcatgtgg
ctcggagctcggtacctagagttcgaagccctaggatttctaaatgaagaccattggctg
agccgagagaattcaggaggtggggtggaaggttcaggcgtccaaaagctgggatacatt
ctccgtgacatagcagggaagcaaggaggtaaaatgtatgccgatgacaccgccgggtgg
gacaccagaatcactagaaccgacttggaaaatgaagccaaagtgctggagcttttggat
ggtgaacaccgcatgctcgcccgagccataattgaactaacgtacaggcacaaagtggtc
aaggttatgagacctgcagcaggaggaaagacagtgatggacgtgatatcacgagaagac
caaagggggagtgggcaggtggtgacctacgctctcaacacattcacgaacattgccgtc
cagcttgtccgcttgatggaggctgagggggtcattggaccacaacacttggaacagctg
cccaggaaaaacaaaatagctgttaggacctggctctttgagaatggagaggagagagtg
actaggatggcgatcagtggagacgactgcgtcgtcaagccgctggatgacagattcgct
acggctctccatttcctcaacgcaatgtcgaaggtcagaaaagatattcaagaatggaag
ccttcgcatggctggcacgactggcagcaggttcccttttgctccaatcattttcaggag
atcgtgatgaaagatggaaggagcatagtcgtcccgtgcagagggcaggatgagctgatt
ggcagggcgcgcatctccccaggagctggatggaatgtgaaggacacagcttgcctggcc
aaagcgtatgcacagatgtggctgcttctatacttccatcggagggacctacgcctcatg
gcaaatgcaatctgctcagcagttccagtggactgggtgcccacaggcagaacatcctgg
tcaatacactcaaaaggagagtggatgaccactgaagacatgctgcaagtttggaacagg
gtatggattgaagaaaatgaatggatgacggacaagaccccaatcacaagctggacagac
gttccgtacgtggggaagcgtgaggacatctggtgtggcagtctcatcggaacgcgatcc
agggcaacatgggctgagaacatctacgcggcaataaaccaagtgagggccatcattgga
aaagaaaattatgttgattacatgacttccctcagaagatatgaggatgtgttgattcag
gaggacagggtcatttag-----------------------acaa--gat--taagtcac
gtgtgtaatgtga-ataagaaaatg--tgcatgtggagtcaggccagcaaaagctgccac
cggatactgagtagacggtgctgcctgcgtctcagtcccaggaggactgggttaacaaat
ctgacaacggaaggtgggaaagccctcagaaccgtctcggaagcaggtccctgctcaccg
gaagttgaaagaccaacgtcaggccacaattctgtgccactccgctggggagtgcggcct
gcgcagccccaggaggactgggttaacaaagccgttgaggcccccacggcccaagcctcg
tctaagatgcaatagactaggtgtaaggactagaggttagaggagaccccgtggaaacaa
cattatgcggcccaagccccctcgaagctgtagaggaggtggaaggactagaggttagag
gagaccccgcatttgcatcaaaacagcatattgacacctgggaatagactgggagatctt
ctgctctatctcaacatc-agctactaggcacagagcgccgaagtatgtagctggtggtg
aggaagaacacaggatct---------------
>GSBY0810_GS_08
agaagtttatctgtgtgaacttcttggcttagtatcgttgagaagaatcgagagattagt
gcagtttaaacagttttttagaacggaagaacaaccatgactaaaagaccaggagggccc
ggaaaaaaccgggccatcaatatgctgaaacgcggattaccccgcgtattcccactagtg
ggagtgaagagggtagttatgagcttgttggacggcagagggccagtacgatttgtgctg
gctcttatcacgttcttcaagtttacagcattagccccgaccaaggcgcttttgggccgc
tggagagcagtggaaaaaagtgtggcaatgaaacatcttaccagtttcaaacgagaactt
ggaacactcattgacgccgtgaacaagcggggcaaaaaacaaaacaaaagaggagggaat
gaaagcttgattatgtggcttgccagcttggcaatcgtaacagcctgtgccggagccatg
aagctatcaaactttcaaggaaagcttctgatgaccatcaacaacacggacattgctgac
gtcatcgtgatccccacctcaaaaggtgaaaacagatgctgggtacgagcaatcgacgtt
ggttacatgtgtgaagacaccatcacgtatgaatgtccgaagcttgccgtgggcaacgat
ccggaagacgtggactgctggtgcgacaatcaggaagtctacgtgcagtatggtcgctgc
acacggaccaggcattccaaacgaagcagaagatccgtttcggtccaaacgcatggggaa
agctcactagtgaacaaaaaagaggcttggctggattcaacgaaggccacgcgatacctc
atgaaaacggagaactggatcataaggaaccctggttatgctttcctggcggtggcactt
ggatggatgcttggcagcaacaatggccaacgtgtggtgttcactattctcttgctattg
gtcgctccggcttacagttttaactgtctgggaatggggaatcgggatttcatagaagga
gccagtggagccacttgggtggatctggtgttggaaggagatagctgtttgacaattatg
gcaaacgacaaaccaacactagatgtccgcatgatcaacattgaagctagccaacttgct
gaagtcaggagttactgctatcacgcttcagtcactgacatttcaacggtggctcgatgc
cccacgactggagaagcccacaacgaaaaacgtgctgacagcagctacgtgtgcaaacag
ggctttactgaccgcggatggggaaatggatgtggacttttcgggaaaggaagcattgac
acatgcgcaaaattttcttgtaccagtaaggccattggaagaatgatccaaccagagaac
atcaagtacgaggttggcatattcgtgcacggaaccactacctcggaaaaccacgggaat
tactcagcgcaagtaggagcgtctcaagcagcaaagtttactgtaactccaaatgctcct
tcaataaccctcaagcttggtgattatggagaagtcacactggattgtgaaccaaggagt
ggactgaacactgaagcgttctatgtcatgaccgtgggttcgaagtcattcttagtccat
agggaatggttccatgacctttctcttccctggacgtccccctcaagcacggcatggaga
aacagagaactcctcatggaatttgaagaggcacatgccacaaaacaatctgtcgtagct
cttgggtcacaggagggaggcctccatcaagcgttggcaggagccatcgtggtggagtac
tcgagctcagtgaaattgacatcaggtcacctgaaatgcaggctaaaaatggacaaactg
gctctgaagggcacgacttatggcatgtgtacagaaaaattctcgttcgcgaaaaatcca
gcggacacgggccatggaacagttgtcattgagctcacatattctggaagtgatggtccc
tgtaaaattccgattgtctcagtcgctagtttaaacgacatgacccctgtggggaggctg
gtaacagtaaaccccttcgtcgcaacatctagctccaactcaaaggtgctggttgagatg
gaacctcccttcggagactcttatatcgtggttggaagaggggacaagcagattaaccat
cactggcacaaagctggaagcacgctgggcaaagctttctcaacaactttgaaaggggct
cagagactagcagcgctaggtgacacagcctgggacttcggttccattggaggggtattc
aactccatagggaaagctgttcaccaagtatttggcggtgcattcagaacgctctttggg
ggaatgtcttggatcacacaaggactaatgggggccttacttctttggatgggtgtcaac
gcacgagaccggtcaatcgccctggcttttctggccacgggaggtgtgctcgtgtttttg
gcgaccaatgtgcatgccgacactggctgtgccattgacatcacaagaaaagagatgagg
tgtggaagtggcatcttcgtgcacaacgacgtagaggcttgggtagataggtacaaatat
ttgccagagacgcccagatccttagcgaagatcgtccacaaagcacatcaagaaggagtg
tgcggggtcagatccgtcactagactggaacaccagatgtgggagtctgtgcgggacgaa
ctgaatgtcttgctcaaagagaacgcggtggatctcagtgtggtggtgaacaagcccgtg
gggagatatcgctcagcccccaaacgcctatccatgactcaagaaaagtttgagatgggc
tggaaagcatggggaaaaagcattctcttcgcccccgaattggccaactccacgttcgtc
gtggatggacccgagacaaaggaatgccctgatgagcgcagagcctggaacagcatgcaa
atcgaagatttcggcttcggcatcacatcaacccgagtgtggctgaaaattagagaggag
aacactgatgagtgtgatggagcaatcatagggacagctgttaaagggcatgtggcagtt
catagtgacttgtcatactggatcgagagccgtctcaatgacacctggaaacttgagagg
gctgtcttcggagaggtgaaatcttgcacttggcccgagacacacactctttggggtgac
ggtgttgaggagagcgagcttatcatcccacacaccatagctggaccgagaagcaagcac
aaccggagagaagggtataaaacacaaaaccagggaccctgggatgagaacggcatcgtt
cttgactttgactattgtccaggaacaaaagtcaccatcacagaggactgtggcaagagg
ggtccctcaatcagaaccactactgacagtggaaagctgatcaccgattggtgctgccgc
agctgttctctaccgcctttgcggttccggacagaaaatggttgctggtatgggatggaa
atcagacctgttaggcatgacgaaacaacactcgttaggtcacaggttgacgctttcaac
ggcgaaatgattgacccttttcagttgggccttctggtgatgtttctggccacccaggag
gtccttcgcaagaggtggacggccagattgacgattcctgcggttttgggggctctactt
gtgctgatgcttgggggcatcacttacactgacctggcaagatatgtggtgctagttgct
gcggctttcgcggaggccaacagtggaggagatgttctgcacctcgctctgatagccgtc
ttcaagatccaaccagcttttctggtcatgaacatgcttagcgcgagatggacgaaccaa
gagaacgtggttctggtcctgggggcggcttttttccaactagcttcagtggatttacag
atcggagtccacggaatcctgaatgccgcagccatagcatggatgatcgttcgagcgatc
acatttcccacaacttctaccgttgccatgccaatcttagcgctcctaactccgggaatg
agggctttgtatctggacacttacagaatcattcttcttgtcataggaatttgttccctg
ctgcaagagaggagaaagaccatggcgaagaagaaaggagccgtgctcttgggcttagcg
ctcacatccaccggatggttttcgcccaccactatcgcagccggactaatggtctgcaac
ccaaacaagaagagagggtggccagccaccgagttcctttcagcggttgggttgatgttt
gccattgtgggaggtctagccgagttggacatcgaatctatgtcaatacccttcatgctg
gcagggctcatggcagtgtcctacgtggtatcaggaaaggcaaccgacatgtggctggac
cgggctgccgatatcagctgggagatggaggctgcaatcacaggaagtagccggaggcta
gatgttaagttggatgacgacggcgactttcacttgattgatgatcccggtgttccatgg
aaagtctggcttttgcgcatgtcttgtatcggtttagccgctctgacaccctgggctatc
gttcccgccgcttttggctattggctcactctgaaaacaacaaaaagagggggcgtgttc
tgggacacgccatctccaaagccttgcttaaagggggacaccaccacaggagtttaccga
attatggccaggggaattctaggcacttaccaggccggagttggagtcatgtatgagaat
gttttccacacattgtggcacacaactagaggagcagccatcatgagtggagaaggaaag
ctaacgccatactggggtagtgtgaaggaagaccgcataagctatggaggcccgtggagg
tttgaccggaagtggaatggaacagatgatgtgcaagtgattgtggtggaaccagggaaa
cctgcagtaaacatccagacaaaaccgggagtgtttcgcacccctttcggggaggttgga
gcagtcagcttggactacccacggggaacatccggctcacccatcctagattccaatgga
gacatcataggcttgtatggcaatggggttgaactcggcgatggatcgtatgtcagcgcc
attgtgcagggcgaccgtcaagaggaaccagttccagatgcctacactccaagcatgctg
aaaaagagacagatgactgtgctggacctgcacccaggttcgggaaaaaccaggaagatc
ctaccccaaataattaaggacgccatccagcagcgcttgagaacagccgtgctggcaccc
acacgagtggtagcagcagaaatggcggaagctttgagaggactcccagtacgatatcaa
acctcggcagtgcagagggagcatcagggaaatgaaatagtagacgtaatgtgccatgcc
actctgacccatagactaatgtcaccaaacagggtgcccaactacaatttattcgtgatg
gatgaggctcacttcactgacccagctagcatcgccgctcggggttatattgcaaccaag
gtggaactgggggaggcagcagccatttttatgacggcgaccccgcccgggaccactgat
ccctttcccgactcaaatgccccaattcatgacctgcaggatgagatcccagacagggca
tggagcagtggatacgaatggatcacggactatgcgggaaaaactgtgtggttcgtggca
agtgtgaaaatggggaatgagatcgcaatgtgcctccaaagagcggggaaaaaggtcatc
cagctcaatcgtaagtcatatgacacagaatacccaaaatgcaaaaatggagattgggac
tttgttatcaccactgacatctctgagatgggggccaattttggtgcgagcagggtcatt
gactgcagaaagagtgtgaaacccaccatcctagaggagggagaaggtagagtcattctt
ggaaacccatcccccataaccagtgcaagtgcagcccaacggagaggtagagtgggcagg
aatcccaaccaagttggagatgaataccattacgggggggccaccagtgaagatgacagc
aacctagcccactggacagaggcaaaaattatgctagataacatacatatgcctaatgga
ttagtggctcagctgtacgggccagagagggaaaaggctttcacaatggatggagagtac
cgactcagaggtgaggagaagaagaacttcttggagctgcttagaacggctgacctccca
gtatggctagcctacaaggtggcgtccaatggcattcagtacactgacagaaaatggtgc
tttgatggaccacgcacaaatgccatactagaagataacactgaggtggagatagtcacc
cgaatgggtgagagaaagatcctcaagccgagatggctcgatgcgagggtttatgcagac
caccaggccctcaagtggtttaaggattttgcagcgggcaagagatcagccgtcagtttc
atagaggtgctcggtcgcatgcctgagcatttcatgggaaagacacgggaagccttagac
acaatgtatctggtggcaacagctgagaaaggtggaaaggcacaccgcatggctcttgaa
gaactgcccgacgcattggagaccatcacactcatcgttgccatcactgtgatgacagga
ggattcttcctgctcatgatgcagagaaagggtataggaaaaatgggtctaggggctcta
gtgctcacgctggccacctttttcctatgggcggcagaggttcctggaaccaaaatagcg
ggcaccctactggtcgccctgttgctaatggtggtcctcatcccggaaccagaaaaacag
aggtcacagacagacaaccagttggcagtgtttcttatatgcgtcctgaccgtggtcgga
gtggtggcagcaaatgagtacggaatgctggaaaaaaccaaagcagaccttaagagcatg
tttggcggaaggacgcaagcaccaggactgaccgga---ttgcctagcatggcactggac
ttgcgcccagccacagcttgggcgctgtatggggggagcacagttgtgttaacccctctc
ctgaagcatctaatcacctcagaatacgtcaccacatcgttagcttcaatcagttcacaa
gcgggttcgctgtttgttttgccgcgaggcgtgcctttcactgacttggatctaaccgtt
ggccttgtctttcttggctgttggggccaaatcaccctcaccacgttcctaacagctatg
gtgctagtgacactccactatgggtacatgctccctgggtggcaagcagaggcactcaga
gctgctcagagaagaacagcggctggcataatgaagaatgccgtcgtggacggaatggtc
gccaccgatgtgcccgaactggaaagaactactcccttgatgcaaaagaaagtcggccaa
gtgctcctcataggggtcagcgtggcggcgtttctcgtcaaccccaatgtcaccaccgtg
agagaggcaggtgtgttggtgacggcagccacactcaccttgtgggacaatggggccagt
gccgtctggaattccaccaccgctacggggctttgccatgtcatgcgaggcagctaccta
gctggcggctccattgcctggactctcatcaagaacgctgacaagccctccttaaaaagg
gggaggcctggaggcaggacgctaggggagcagtggaaggaaaagttgaatgctatgagc
agggatgagttcttcaaatacagaagagaggccataattgaggtggaccgcactgaagca
cgcagggctaggcgcgagaacaacatagtgggaggacacccagtctcgcgagggtcagca
aagctccgctggctcgtggaaaaaggatttgtctcgccaataggaaaagtcatagacctg
ggatgcgggcgcggaggctggagctactatgcagcaactctgaaaaaagttcaggaagtc
aaagggtacacgagaggtggggcgggacacgaagaaccgatgctcatgcagagttacggt
tggaacctggtctcgttaaagagtggggtggacgtattctacaaaccctcggagcccagt
gacaccctgttctgtgacataggagaatcttccccaagtccagaggtggaggagcaacgc
acgctgcgcgtcctagaaatgacatctgactggttacatcggggacctagagagttctgc
ataaaagtgctctgcccttacatgcctaaagttatagaaaagatggaagtcctgcaacgt
cgtttcggtggcgggttggtgcgccttcccctgtctcgaaactccaaccatgagatgtac
tgggtgagtggagctgctggcaatgtggtgcatgcggtcaacatgaccagccaagtgctg
ctagggcgaatggatcgcacagtgtggagagggccaaagtatgaagaggatgtcaacctg
ggcagcgggacgagagctgtggggaagggagaggtccatagcaaccaggaaaaaattagg
aagagaatccagaaacttagagaggaattcgctacaacctggcacaaagaccccgagcat
ccataccgaacttggacctatcatggaagctacgaagtgaaggccactggctcagcaagc
tctctcgtcaatggggtggtaaagctcatgagcaaaccctgggacgccatcgccaatgtc
accacaatggccatgaccgacaccaccccctttggccaacagagggtcttcaaagagaag
gttgacacgaaggctccagagccaccagcaggagtcaaggaagtgctcaacgagaccacc
aactggctgtgggcccacttgtcacgggagaaacgaccccgcttgtgcactaaggaagaa
ttcataaagaaagtcaacagcaacgcagctctcggagcagtgtttgctgaacaaaatcaa
tggagcacggcgcgggaagccgtgggcgaccctctgttctgggagatggtcaatgaagaa
agggaaaaccatttgcgaggggagtgccacacgtgcgtttacaacatgatgggaaaaaga
gagaaaaaacctggagagttcggaaaggctaaagggagtagggctatttggttcatgtgg
ctcggagctcggtacctagagttcgaagccctaggatttctaaatgaagaccattggctg
agccgagagaattcaggaggtggggtggaaggttcaggcgtccaaaagctgggatacatt
ctccgtgacatagcagggaagcaaggaggtaaaatgtatgccgatgacaccgccgggtgg
gacaccagaatcactagaaccgacttggaaaatgaagccaaagtgctggagcttttggat
ggtgaacatcgcatgctcgcccgagccataattgaactaacgtacaggcacaaagtggtc
aaggttatgaggcctgcagcaggaggaaagacagtgatggacgtgatatcacgagaagac
caaagggggagtgggcaggtggtgacctacgctctcaacacattcacgaacattgctgtc
cagcttgtccgcttgatggaggctgagggggtcattggaccacaacacttggaacagctg
cccaggaaaaacaaaatagctgttaggacctggctctttgagaatggagaggagagagtg
actaggatggcgatcagtggagacgactgcgttgtcaagccgctggatgacagattcgcc
acggctctccatttcctcaacgcaatgtcgaaggtcagaaaagatatccaagaatggaag
ccttcgcatggttggcacgactggcagcaggtccccttttgctccaatcattttcaggag
atcgtgatgaaagatggaaggagcatagtcgtcccgtgcagagggcaggatgagctgatt
ggcagggcgcgcatctccccaggagctggatggaatgtgaaggacacagcttgcctggcc
aaagcgtatgcacagatgtggctgcttctatacttccatcggagggacctacgccttatg
gcaaatgcaatctgctcagcagttccagtggactgggtgcccacaggcagaacatcctgg
tcaatacactcaaaaggagagtggatgaccactgaagacatgctgcaagtctggaacagg
gtatggattgaagaaaatgaatggatgatggacaagaccccaatcacaagctggacagac
gttccgtacgtgggaaagcgtgaggacatctggtgtggcagtctcatcggaacgcgatcc
agggcaacatgggctgagaacatctacgcggcaataaaccaagtgagggccatcattgga
aaagaaaattatgttgattacatgacttccctcagaagatatgaggatgtattgattcag
gaggatagggtcatttag-----------------------acat--gat--aaagtcat
gtgtgtaatgtga-acaagaaaatg--tgcatgtggagtcaggccagcaaaagctgccac
cggatactgagtagacggtgctgcctgcgtctcagtcccaggaggactgggttaacaaat
ctgacaacggaaggtgggaaagccctcagaaccgtctcggaagcaggtccctgctcaccg
gaagttgaaagaccaacgtcaggccacaattttgtgccactccgctggggagtgcggcct
gcgcagccccaggaggactgggttaacaaagccgttgaggcccccacggcccaagcctcg
tctaagatgcaatagactaggtgtaaggactagaggttagaggagaccccgtggaaacaa
cattatgcggcccaagccccctcgaagctgtagaggaggtggaaggactagaggttagag
gagaccccgcatttgcatcaaaacagcatattgacacctgggaatagactgggagatctt
ctgctctatctcaacatc-agctactaggcacagagcgccgaagtatgtagctggtggtg
aggaagaacacaggatct---------------
>GSBY0816_GS_08
agaagtttatctgtgtgaacttcttggcttagtatcgttgagaagaatcgagagattagt
gcagtttaaacagttttttagaacggaagaacaaccatgactaaaaaaccaggagggccc
ggaaaaaaccgggccatcaatatgctgaaacgcggattaccccgcgtattcccactagtg
ggagtgaagagggtagtgatgagcttgttggacggcagagggccagtacgatttgtgctg
gctcttatcacgttcttcaagtttacagcattagccccgactaaggcgcttttgggccgc
tggagagcagtggaaaaaagtgtggcaatgagacatctcaccagtttcaaacgagaactt
ggaacactcattgacgccgtgaacaagcggggcaaaaaacaaaacaaaagaggagggaat
gaaagctcgattatgtggcttgccagcttggcaatcgtaacagcctgtgccggagccatg
aagctatcaaactttcaaggaaagcttctgatgaccatcaacaacacggacattgcggac
gtcatcgtgatccccacctcaaaaggtgaaaacagatgctgggtccgagcaattgacgtt
ggttacatgtgtgaagacaccatcacgtatgaatgtccgaagcttgccgtgggcaacgat
ccggaagacgtggactgctggtgcgacaatcaggaagtctacgtgcagtatggccgctgc
acacggaccaggcattccaaacgaagcagaagatccgtttcggtccaaacgcatggggaa
agctcactagtgaacaaaaaagaggcttggctggattcaacgaaggccacgcgatacctc
atgaaaacggagaactggatcataaggaaccctggttatgctttcctggcggcggcactt
ggatggatgcttggcagcaacagtggccaacgtgtggtgttcactattctcttgctattg
gtcgctccagcttacagttttaattgtctgggaatggggaatcgggatttcatagaagga
gccagtggagccacttgggtggatctggtgttggaaggagatagctgtttgacaatcatg
gcaaacgacaaaccaacactagatgtccgcatgatcaacattgaagctagccaacttgct
gaagtcaggagttactgctatcacgcttcagtcactgacatttcaacggtggctcgatgc
cccacgactggagaagcccacaacgaaaaacgtgctgacagcagctacgtgtgcaaacaa
ggctttaccgatcgcggatggggaaatggatgtggacttttcgggaaaggaagcattgac
acatgcgcaaaattttcttgtaccagtaaggccattggaagaatgatccaaccagagaac
atcaagtacgaggttggcatattcgtgcacggaaccaccacctcggaaaaccatgggaat
tactcagcgcaagtaggagcgtctcaagcagcaaagtttactgtaaccccaaatgctcct
tcaataaccctcaagcttggtgattatggagaagtcacactggattgtgaaccaaggagt
ggactgaacactgaagcgttctatgtcatgaccgtgggttcgaagtcattcttagtccat
agggaatggttccatgacctttctcttccctggacgtccccctcaagcacggcatggaga
aatagagaactcctcatggaatttgaagaggcacatgccacaaaacaatctgtcgtagct
cttgggtcacaggagggaggcctccatcaagcgttggcaggagccatcgtggtggagtac
tcgagctcagtgaagttgacatcaggtcacctgaaatgcaggctaaaaatggacaaactg
gctctgaagggcacgacttatggcatgtgtacagaaaaattctcgttcgcgaaaaatcca
gcggacacaggccatggaacagttgtcattgagctcacatattctggaagtgatggtccc
tgtaaaattccgattgtctcagtcgcgagtttaaacgacatgacccctgtggggaggctg
gtaacagtaaaccccttcgtcgcgacatctagctccaactcaaaggtgctggttgagatg
gaacctcccttcggagactcttatatcgtggttggaagaggggacaagcagattaaccat
cactggcacaaagctggaagcacgctgggcaaagctttctcaacaactttgaaaggggct
cagagactagcagcgctaggtgacacagcctgggacttcggctccattggaggggtattc
aactccatagggaaagctgttcaccaagtatttggcggtgcattcagaacgctctttggg
ggaatgtcttggatcacacaaggactaatgggggccttacttctttggatgggtgtcaac
gcacgagaccggtcaatcgccctggcttttctggccacgggaggtgtgctcgtgtttctg
gctaccaatgtgcatgccgacactggctgtgccattgacatcacaagaaaagagatgagg
tgtgggagtggcatcttcgtgcacaacgacgtagaggcttgggtagataggtacaaatat
ctgccagagacgcccagatccttagcgaagatcgtccacaaagcacatcaagaaggagtg
tgcggggtcagatccgtcactagactggaacaccagatgtgggaatctgtgcgggacgaa
ctgaatgtcttgctcaaagagaacgcggtggatctcagtgtggtggtgaacaagcccgtg
gggagatatcgctcagcccccaaacgcctatccatgactcaagaaaagtttgagatgggc
tggaaagcatggggaaaaagcattctcttcgcccccgaattggccaactccacgttcgtc
gtggatggacccgagacaaaggaatgccctgatgagcgcagagcctggaacagcatgcaa
atcgaagatttcggcttcggcatcacatcaacccgagtgtggctgaaaattagagaggag
aacactgatgagtgtgatggagcaatcatagggacagctgttaaagggcatgtggcagtt
catagtgacttgtcatactggattgagagccgtctcaatgacacctggaaacttgagagg
gctgtcttcggagaggtgaaatcttgcacttggcccgagacacacactctttggggtgac
ggtgttgaggagagcgagcttatcattccacacaccatagctggaccgagaagcaagcac
aaccggagagaagggtataaaacacaaaaccagggaccctgggatgagaacggcatcgtc
cttgactttgactattgtccaggaacaaaagtcaccatcacagaggactgtggcaagagg
ggtccctcaatcagaaccactactgacagtggaaagttgatcaccgattggtgctgccgc
agctgttctctaccgcctttacggttccggacagaaaatggttgctggtatgggatggaa
atcagacctgttaggcatgacgaaacaacactcgttagatcacaggtcgacgctttcaac
ggcgaaatgattgacccttttcagctgggccttctggtgatgtttctggccacccaggag
gtccttcgcaagaggtggacggccagattgacgattcctgcggttttgggggctctactt
gtgctgatgcttgggggcatcacttacactgacctggcaagatatgtggtgctagtggct
gcggctttcgcggaggccaacagtggaggagatgttctgcacctcgctctgatagccgtc
ttcaagatccaaccagcttttctggtcatgaacatgcttagcgcgagatggacgaaccaa
gagaacgtggttctggtcctgggggcggtttttttccaactagcttcagtggatctgcag
atcggagtccacggaatcctgaatgccgcagccatagcatggatgatcgttcgagcgatc
acattccccacaacttccaccgttgtcatgccagtcttagcgctcctaactccgggaatg
agggctttgtatctggacacttacagaatcattcttcttgtcattggaatttgttccctg
ctgcaagagaggagaaagaccatggcgaagaagaaaggagccgtgctcttgggcttagcg
ctcacatccaccggatggttttcgcccaccactatcgcagccggactaatggtctgcaac
ccaaacaagaagagagggtggccagccaccgagttcctttcagcggttgggttgatgttt
gccattgtgggaggtctagccgagttggacatcgaatctatgtcaatacccttcatgctg
gcagggctcatggcagtgtcttacgtggtatcaggaaaggcaaccgacatgtggctggac
cgggctgccgatatcagctgggaaatggaagctgcaatcacaggaagtagccggaggcta
gatgttaagttggatgatgacggcgactttcacttgattgatgatcccggtgttccatgg
aaagtctggctcttgcgcatgtcttgtatcggtttagccgctctgacaccctgggctatc
gttcccgccgcttttggctattggctcactctgaaaacaacaaaaagagggggcgtgttc
tgggacacgccatctccaaagccttgcttaaagggggacaccaccacaggagtttaccga
attatggctagggggattctcggcacttaccaggccggcgttggagtcatgtacgagaat
gttttccacacattgtggcacacaactagaggagcagccatcatgagtggagaaggaaag
ctaacgccatactggggtagtgtgaaggaagatcgcataagctatggaggcccgtggagg
ttcgaccggaagtggaatggagcagatgatgtgcaagtgattgtggtggaaccagggaaa
cctgcagtaaacatccagacaaaaccgggagtgtttcgcacccctttcggggaggtcgga
gcagtcagcttggactacccacggggaacatccggctcacccatcctagattccaatgga
gacatcataggcttgtatggcaatggggttgaactcggcgatggatcgtacgtcagcgcc
attgtgcagggcgaccgtcaagaggaaccagttccagatgcctacactccaagcatgctg
aaaaagagacagatgactgtgctggacctgcacccaggttcgggaaagaccaggaagatc
ctgccccaaataatcaaagacgccatccagcagcgcttgagaacagccgtgctggcaccc
acacgagtggtagcagcagaaatggcggaagctttgagaggactcccagtacgatatcaa
acctcagcagtgcagagggagcatcagggaaatgaaatagtagacgtaatgtgccatgcc
actctgacccatagactaatgtcaccaaacagggtgcccaactacaatttattcgtgatg
gatgaggctcacttcactgacccagctagcatcgccgctcggggttatattgcaaccaag
gtggaactgggggaggcagcagccatttttatgacggcgaccccgcccgggaccactgat
ccctttcccgactcaaatgccccaattcatgacctgcaggatgagatcccagacagggca
tggagcagtggatacgaatggatcacggactatgcgggaaaaactgtgtggtttgtggca
agtgtgaaaatggggaatgagatcgcaatgtgcctccaaagagcggggaagaaggtcatc
cagctcaatcgtaagtcatatgacacagaatacccaaaatgcaaaaatggagattgggac
tttgttatcaccactgacatctctgagatgggggccaattttggtgcgagcagggtcatt
gactgcagaaagagtgtgaaacccaccatcctagaggagggagaaggtagagtcattctt
ggaaatccatcccccataaccagcgcaagtgcagcccaacggagaggtagagtgggcagg
aatcccaaccaagttggagatgaataccattacgggggggccaccagtgaagatgacagc
aacttagcccactggacagaggcaaaaatcatgctagacaacatacacatgcctaatgga
ttagtggctcagctgtacgggccagagagggaaaaggctttcacaatggatggagagtac
cgtctcagaggtgaggaaaagaagaacttcctggagctgcttagaacggctgacctccca
gtatggctagcctacaaggtggcgtccaatggcattcagtacactgacagaaaatggtgc
tttgatggaccacgcacaaatgccatactagaagataacactgaggtggagatagtcacc
cgaatgggtgagagaaagatcctcaagccgagatggctcgatgcgagggtttatgcagac
caccaggccctcaagtggtttaaggattttgcagcgggcaagagatcagccatcagtttc
atagaggtgctcggtcgcatgcctgagcatttcatgggaaagacgcgggaagccttagac
acaatgtatctggtggcaacagctgagaaaggtggaaaggcacaccgcatggctcttgaa
gaactgcccgacgcattggagaccatcacactcatcgttgccatcactgtgatgacagga
ggattcttcctgctcatgatgcagagaaagggtataggaaaaatgggtctaggggcccta
gtgctcacgctggctacctttttcctatgggcggcagaggttcctggaaccaaaatagcg
ggcaccttactggtcgccctgttgctgatggtggtcctcatcccggaaccagaaaaacag
aggtcacagacagacaaccagttggcagtgtttcttatctgcgtcctgaccgtggtcgga
gtggtggcagcaaatgagtacggaatgctggaaaaaaccaaagcagaccttaagagcatg
tttggcggaaggacgcaagcaccaggactgaccgga---ttgcctagcatggcactggac
ttgcgcccagccacagcttgggcgctgtatggggggagcacagttgtgttaacccctctc
ctgaagcacctaatcacctcagaatacgtcaccacatcgttagcttcaatcagttcacaa
gcgggttcgctgtttgttttgccgcgaggcgtgcctttcactgacttggatctaactgtt
ggccttgtctttcttggctgttggggccaaatcaccctcaccacgttcctaacagctatg
gtgctagtgacactccactacggatacatgctccctgggtggcaagcagaggcactcaga
gctgctcagagaagaacagcggctggcataatgaagaatgccgtcgtggacggaatggtc
gccaccgatgtgcccgaactggaaagaactactcctttgatgcaaaagaaagtcggccaa
gtgctcctcataggggttagcgtggcggcgtttctcgtcaacccaaatgtcaccaccgtg
agagaggcaggtgtgttggtgacggcagccacactcaccttgtgggacaatggagccagt
gccgtctggaattccaccaccgctacagggctctgccatgtcatgcgaggcagctaccta
gctggcggatccattgcctggactctcatcaagaacgctgacaagccctccttaaaaagg
gggaggcctggaggcaggacgctaggggagcagtggaaggaaaagttgaatgctatgagc
agggatgagttcttcaaatacagaagagaggccataattgaggtggaccgcactgaagca
cgcagggctaggcgcgagaacaacatagtgggaggacatccagtctcgcgagggtcagca
aagctccgctggcttgtggaaaaaggatttgtctcgccaataggaaaagtcatagatctg
ggatgcgggcgcggaggctggagctactacgcagcaactctgaaaaaagttcaggaagtc
aaagggtacacgaaaggtggggcgggacacgaagaaccgatgctcatgcagagttacggt
tggaacctggtctcgttaaagagtggggtggacgtgttctacaaaccctcggagcctagt
gacaccctgttctgtgacataggagaatcttccccaagtccggaggtggaggaacaacgc
acgctgcgcgtcctagaaatgacatctgactggttacatcggggacctagagagttctgc
ataaaagtgctctgcccttacatgcccaaagttatagaaaagatggaagtcctgcaacgt
cgtttcggcggcgggctggtgcgccttcccctgtctcgaaactccaaccatgagatgtac
tgggtgagtggagctgctggcaatgtggtgcatgcggtcaacatgaccagccaagtgctg
ctagggcgaatggatcgcacagtgtggagagggccaaagtatgaagaggatgtcaacctg
ggtagcgggacgagagctgtggggaagggagaggtccatagcaaccaggaaaaaattagg
aagagaatccagaaacttagagaggaattcgctacaacctggcacaaagaccccgagcat
ccataccgaacttggacctatcatggaagctacgaagtgaaggccactggctcagcaagc
tctctcgtcaatggggtggtaaagctcatgagcaaaccatgggacgccatcgccaatgtc
accacaatggccatgaccgacaccaccccctttggccagcagagggtctttaaagagaag
gttgacacgaaggctccagagccaccagcaggagtcaaggaagtgctcaacgagaccacc
aactggctgtgggcccacttgtcacgggagaaacgaccccgcttgtgcactaaggaagaa
ttcataaagaaagtcaacagcaacgcagctctcggagcagtgttcgctgaacagaatcaa
tggagcacggcgcgggaggccgtgggcgaccctctgttctgggagatggtcaatgaagaa
agggaaaaccatttgcgaggggagtgtcacacgtgcatttacaacatgatgggaaaaaga
gagaaaaaacccggagagttcggaaaggcaaaagggagtagggctatttggttcatgtgg
ctcggagctcggtacctagagttcgaagccctaggatttctaaatgaagaccattggctg
agccgagagaactcaggaggtggggtggaaggttcaggcgtccaaaagctgggatacatc
ctccgtgacatagcagggaagcaaggaggtaaaatgtatgccgatgacaccgccgggtgg
gataccagaatcactagaaccgacttggaaaatgaagccaaagtgctggagcttttggat
ggtgaacaccgcatgctcgcccgagccataattgaactaacgtacaggcacaaagtggtc
aaggttatgagacctgcagcaggaggaaagacagtgatggacgtgatatcacgagaagac
caaagggggagtgggcaggtggtgacctacgctctcaacacattcacgaacattgccgtc
cagcttgttcgcttgatggaggctgagggggtcatcggaccacaacacttggaacagctg
cccaggaaaaccaaaatagctgttaggacctggctctttgagaatggagaggagagagtg
actaggatggcgatcagtggagacgactgcgtcgtcaagccgctggatgacagattcgcc
acggctctccatttcctcaacgcaatgtcgaaggtcagaaaagatatccaagaatggaag
ccttcgcatggttggcacgactggcagcaggtccccttttgctccaatcattttcaggag
attgtgatgaaagatggaaggagcatagtcgtcccgtgcagagggcaggatgagctgatt
ggcagggcgcgcatctccccaggtgctggatggaatgtgaaggacacagcttgcctggcc
aaagcgtatgcacagatgtggctgcttctatacttccatcggagggacctacgcctcatg
gcaaatgcaatctgctcagcagttccagtggattgggtgcctacaggcagaacatcctgg
tcaatacactcaaaaggagagtggatgaccactgaagacatgctgcaagtctggaacagg
gtatggattgaagaaaatgaatggatgatggacaagaccccaatcacaagctggacagac
gttccgtacgtgggaaagcgtgaggacatctggtgtggcagtctcatcggaacgcgatcc
agggcaacatgggctgagaacatctacgcggcaataaaccaagtgagggctatcattgga
aaagaaaattatgttgattacatgacttccctcagaagatatgaggatgtattgattcag
gaggacagggtcatttag-----------------------acag--gat--taagtcat
gtgtgtaacgtga-ataaggaaatg--tgcatgtggagtcaggccagcaaaagctgccac
cggatactgagtagacggtgctgcctgcgtctcagtcccaggaggactgggttaacaaat
ctgacaacggaaggtgggaaagccctcagaaccgtctcggaagcaggtccctgctcaccg
gaagttgaaagaccaacgtcaggccacaattttgtgccactccgctggggagtgcggcct
gcgcagccccaggaggactgggttaacaaagccgttgaggcccccacggcccaagcctcg
tctaagatgcaatagactaggtgtaaggactagaggttagaggagaccccgtggaaacaa
cattatgcggcccaagccccctcgaagctgtagaggaggtggaaggactagaggttagag
gagaccccgcatttgcatcaaaacagcatattgacacctgggaatagactgggagatctt
ctgctctatctcaacatc-agctactaggcacagagcgccgaagtatgtagctggtggtg
aggaagaacacaggatct---------------
>GZ56_GZ_08
agaagtttatctgtgtgaacttcttggcttagtatcgttgagaagaatcgagagattagt
gcagtttaaacagttttttagaacggaagaacaaccatgactaaaaaaccaggagggccc
gggaaaaaccgggccatcaatatgctgaaacgcggattaccccgcgtattcccactagtg
ggagtgaagagggtagtgatgagcttgttggacggcagagggccagtacgatttgtgctg
gctcttatcacgttcttcaagtttacagcattggccccgaccaaggcgcttttgggccgc
tggagagcagtggaaaaaagtgtggcaatgaaacatcttaccagtttcaaacgagaactt
ggaacactcattgacgccgtgaacaagcggggcaaaaaacaaaacaaaagaggagggaat
gaaagctcgattatgtggcttgccagcttggcaatcgtaacagcctgtgccggagccatg
aagctatcaaactttcaaggaaagcttctgatgaccatcaataacacggacattgcggac
gtcatcgtgatccccacctcaaaaggtgaaaacagatgctgggtccgagcaatcgacgtt
ggttacatgtgtgaagacaccatcacgtatgaatgtccgaagcttgccgtgggcaacgat
ccggaagacgtggactgctggtgcgacaatcaggaagtctacgtgcagtatggtcgctgc
acacggaccagacactccaaacgaagcagaagatccgtttcggtccaaacacatggggaa
agctcactagtgaacaaaaaagaggcttggctggattcaacgaaggccacgcgatacctc
atgaaaacggagaactggatcataaggaaccctggttatgctttcctggcggcggcactt
ggatggatgcttggcagcaacagtggccaacgcgtggtgttcactattctcttgctattg
gtcgctccagcctacagttttaattgtctgggaatggggaatcgggatttcatagaagga
gccagtggagccacttgggtggatctggtgttggaaggagatagctgtttgacaatcatg
gcaaacgacaaaccaacactagatgtccgcatgatcaacattgaagctagccaacttgct
gaagtcaggagttactgctatcacgcttcagtcactgacatttcaacggtggctcgatgc
cccacgactggagaagcccacaacgaaaaacgtgctgacagcagctacgtgtgcaaacaa
ggctttactgatcgcggatggggaaatggatgtggacttttcgggaaaggaagcattgac
acatgcgcgaaattttcttgtaccagtaaggccattggaagaatgatccaaccagagaac
atcaagtacgaggttggcatattcgtgcacggaaccaccacctcggaaaaccatgggaat
tactcagcgcaagtaggagcgtctcaagcagcaaagtttactgtaactccaaatgctcct
tcaataaccctcaagcttggtgattatggagaagtcacactggattgtgaaccaaggagt
ggactgaacactgaagcgttctatgtcatgaccgtgggttcgaagtcattcttagtccat
agggaatggttccatgacctttctcttccctggacgtccccctcaagcacggcatggaga
aacagagaactcctcatggaatttgaagaggcacatgccacaaaacaatctgtcgtagct
cttgggtcacaggagggaggcctccatcaagcgttggcaggagccatcgtggtggagtac
tcgagctcagtgaagttgacatcaggtcacctgaaatgcaggctaaaaatggacaaactg
gctctgaagggcacgacttatggcatgtgtacagaaaaattctcgttcgcgaaaaatcca
gcggacacaggccatggaacagttgtcattgagctcacatattctggaagtgatggtccc
tgtaaaatcccgattgtctcagtcgcgagtttaaacgacatgacacctgtggggaggctg
gtaacagtaaaccccttcgtcgcgacatctagctccaactcaaaggtgctggttgagatg
gaacctcctttcggagactcttatatcgtggttggaagaggggacaagcagattaaccat
cactggcacaaagctggaagcacgctgggcaaagctttctcaaccactttgaaaggggct
cagagactagcagcgctaggtgacacagcctgggacttcggctccattggaggggtattc
aactccatagggaaagctgttcaccaagtatttggcggtgcattcagaacgctctttggg
ggaatgtcttggatcacacaaggactaatgggggccttacttctttggatgggtgtcaac
gcacgggaccggtcaatcgccctggcttttctggccacgggaggtgtgctcgtgtttcta
gcgaccaatgtgcatgccgacactggctgtgccattgacatcacaagaaaagagatgagg
tgtggaagtggcatcttcgtgcacaacgacgtagaggcttgggtagataggtacaaatat
ctgccagagacgcccagatccttagcgaagatcgtccacaaagcacatcaagaaggagtg
tgcggggtcagatccgtcactagactggaacaccagatgtgggaatctgtgcgggacgaa
ctgaatgtcttgctcaaagagaacgcggtggatctcagtgtggtggtgaacaagcccgtg
gggagataccgctcagcccccaaacgcctatccatgactcaagaaaagtttgagatgggc
tggaaagcatggggaaaaagcattctcttcgcccccgaattggccaactccacgttcgtc
gtggatggacccgagacaaaggaatgccctgatgagcgcagagcctggaacagcatgcaa
atcgaagatttcggcttcggcatcacatcaacccgagtgtggctgaaaattagagaggag
aacactgatgagtgtgatggagcaatcatagggacagctgttaaagggcatgtggcagtt
catagtgacttgtcatactggattgagagccgtctcaatgacacctggaaacttgagagg
gctgtcttcggggaggtgaaatcttgcacttggcccgagacacacactctttggggtgac
ggtgttgaggagagcgagcttatcatcccacacaccatagctggaccgagaagcaagcac
aaccggagagaagggtataaaacacaaaaccagggaccctgggatgagaacggcatcgtc
cttgactttgactattgtccgggaacaaaagtcaccattacagaggactgtggtaagagg
ggtccctcaatcagaaccactactgacagtggaaagctgatcaccgattggtgctgccgc
agctgttctctaccgcctttacggttccggacagaaaatggctgctggtatgggatggaa
atcagacctgttaggcatgacgaaacaacactcgttagatcacaggttgacgctttcaac
ggcgaaatgattgacccttttcagctgggccttctggtgatgtttctggccacccaggag
gtccttcgcaagaggtggacggccagattgacgattcctgcggttttgggggctctactt
gtgctgatgcttgggggcatcacttacactgacctggcaagatatgtggtgctagttgct
gcggctttcgcggaggccaacagtggaggagatgtcctgcacctcgctctgatagccgtc
ttcaagatccaaccagcttttctggtcatgaacatgcttagcgcgagatggacgaaccaa
gagaacgtggttctggtcctgggggcggcttttttccaactagcttcagtggatctgcag
atcggagtccacggaatcctgaatgccgcagccacagcatggatgatcgttcgagcgatc
acatttcccacaacttctaccgttgccatgccagtcttagcgctcctaactccgggaatg
agggctttgtatctggacacttacagaatcattcttcttgtcataggaatttgttccctg
ctgcaagagaggagaaagaccatggcgaagaagaaaggagccgtgctcttgggcttagcg
ctcacatccaccggatggttttcgcccaccactatcgcagccggactaatggtctgcaac
ccaaacaagaagagagggtggccagccaccgagttcctttcagcggttgggttgatgttt
gccattgtgggaggtctagccgagttggacatcgaatctatgtcaatacccttcatgctg
gcggggctcatggcagtgtcttacgtggtatcaggaaaggcaaccgacatgtggctggac
cgggctgccgatatcagctgggagatggaagctgcaatcacaggaagtagccggaggcta
gatgttaagttggatgatgacggcgactttcacttgattgatgatcccggtgttccatgg
aaagtctggctcttgcgcatgtcttgtatcggtctagccgctctgacaccctgggctatc
gttcccgccgcttttggctattggctcactctgaaaacaacaaaaagagggggcgtgttc
tgggacacgccatctccaaagccttgcttaaagggggacaccaccacaggagtttaccga
attatggctagggggattctcggcacttaccaggccggcgttggagtcatgtacgagaat
gttttccacacattgtggcacacaactagaggagcagccatcatgagtggagaaggaaag
ctaacgccatactggggtagtgtgaaggaagatcgcataagctatggaggcccgtggagg
ttcgaccggaagtggaatggaacagatgatgtgcaagtgatcgtggtggaaccagggaaa
cctgcagtaaacatccagacaaaaccgggagtgtttcgcacccctttcggggagattggg
gcagtcagcttggactacccacggggaacatccggctcacccatcctagattccaatgga
gatataataggcttgtatggcaatggggttgaactcggcgatggatcgtacgtcagcgcc
attgtgcagggcgaccgtcaagaggaaccagttccagatgcctacactccaagcatgctg
aaaaagagacagatgactgtgctggacctgcacccaggttcgggaaaaaccaggaagatc
ctaccccaaataatcaaggacgccatccagcagcgcttgagaacagccgtgctggcaccc
acacgagtggtagcagcagaaatggcggaagctttgagaggactcccagtacgatatcaa
acctcagcagtgcagagggagcatcagggaaatgaaatagtagacgtaatgtgccatgct
actctgacccatagactgatgtcaccaaacagggtgcccaactacaatttattcgtgatg
gatgaggctcacttcactgacccagctagcatcgccgctcggggttatattgcaaccaag
gtggaactgggggaggcagcagccatttttatgacggcgaccccgcccgggaccactgat
ccctttcccgactcaaatgccccaattcatgacctgcaggatgagatcccagacagggca
tggagcagtggatacgaatggatcacggactatgcgggaaaaactgtgtggttcgtggca
agtgtgaaaatggggaatgagatcgcaatgtgtctccaaagagcggggaaaaaggtcatc
cagctcaatcgtaagtcatatgacacagaatacccaaaatgcaaaaatggagattgggac
ttcgttatcaccactgacatctctgagatgggggccaattttggtgcgagcagggtcatt
gactgcagaaagagtgtgaaacccaccatcctagaggagggagaaggtagagtcattctt
ggaaatccatcccccataaccagcgcaagtgcagcccaacggagaggtagagtgggcagg
aatcccaaccaagttggagatgaataccattacgggggggccaccagtgaagatgacagc
aacttagcccactggacagaggcaaaaattatgctggacaacatacacatgcctaatgga
ttagtggctcagctgtacgggccagagagggaaaaggctttcacaatggatggagagtac
cgtctcagaggtgaggagaagaagaacttcttggagctgcttagaacggctgacctccca
gtatggctagcctacaaggtggcgtccaatggcattcagtacactgacagaaaatggtgc
tttgatggaccacgcacaaatgccatactagaagataacactgaggtggagatagtcacc
cgaatgggtgagagaaaaatcctcaagccgagatggctcgatgcgagggtttatgcagac
caccaggccctcaagtggtttaaggattttgcagcgggcaagagatcagccatcagtttc
atagaggtgctcggtcgcatgcctgagcatttcatggaaaagacacgggaagccttagac
acaatgtatctggtggcaacagctgagaaaggtggaaaggcacaccgcatggctcttgaa
gaactgcccgacgcattggagaccatcacactcatcgttgccatcactgtgatgacagga
ggattcttcctgctcatgatgcagagaaagggtataggaaaaatgggtctaggggctctg
gtgctcacgctggccacctttttcctatgggcggcagaggttcctggaaccaaaatagcg
ggcaccttactagtcgccctgttgctgatggtggtcctcatcccggaaccagaaaaacag
aggtcacagacagacaaccagttggcagtgtttcttatctgcgtcctgaccgtggtcgga
gtggtggcagcaaatgagtacggaatgctggaaaaaaccaaagcagaccttaagagcatg
tttggcggaaggacgcaagcaccaggactgactgga---ttgcctagcatggcactggac
ttgcgcccagccacagcttgggcgctgtatggggggagcacagttgtgttaacccctctc
ctgaagcacctaatcacctcagaatacgtcactacatcgttagcttcaatcagttcacaa
gcgggttcgctgtttgttttgccgcgaggcgtgccttttactgacttggatctaaccgtt
ggccttgtctttcttggctgttggggccaaatcaccctcaccacgttcctaacagctatg
gtgctagtgacactccactacggatacatgctccctgggtggcaagcagaggcactcaga
gctgctcagagaagaacagcggctggcataatgaagaatgccgtcgtggacggaatggtc
gccaccgatgtgcccgaactggaaagaactactcctttgatgcaaaagaaagtcggccaa
gtgctcctcataggggtcagcgtggcggcgtttctcgtcaaccccaatgtcaccaccgtg
agagaggcaggtgtgttggtgacggcagccacactcaccttgtgggacaatggagccagt
gccgtctggaattccaccaccgctacagggctctgccatgtcatgcgaggcagctaccta
gctggcggctccattgcctggactctcatcaagaacgctgacaagccctccttaaaaagg
gggaggcccggaggcaggacgctaggggagcagtggaaggaaaagttgaatgctatgagc
agggatgagttcttcaaatacagaagagaggccataattgaggtggaccgcactgaagca
cgcagggctaggcgcgagaacaacatagtgggaggacatccagtctcgcgagggtcagca
aagctccgctggctcgtggaaaagggatttgtctcgccaataggaaaagtcatagatctg
ggatgcgggcgcggaggctggagctactacgcagcaactctgaaaaaagttcaggaagtc
aaagggtacacgaaaggtggggcgggacacgaagaaccgatgctcatgcagagttacggt
tggaacctggtctcgttaaagagtggggtggacgtgttctacaaaccctcggagcctagt
gacaccctgttctgtgacataggagaatcttccccaagtccagaggtggaggaacaacgc
acgctgcgcgtcctagaaatgacatctgactggttacatcggggacctagagagttctgc
ataaaagtgctctgcccttacatgcctaaagttatagaaaagatggaaggcctgcaacgt
cgtttcggtggcgggttggtgcgccttcccctgtctcgaaactccaaccatgagatgtac
tgggtgagtggagctgctggcaatgtggtgcatgcggtcaacatgaccagccaagtgctg
ctagggcgaatggatcgcacagtgtggagagggccaaagtatgaagaggatgtcaacctg
ggtagcgggacgagagctgtggggaagggagaggtccatagcaaccaggaaaaaattagg
aagagaatccagaaacttagagaggaattcgctacaacctggcacaaagaccccgagcat
ccataccgaacttggacctatcatggaagctacgaagtgaaggccactggctcagcaagc
tctctcgtcaatggggtggtaaagctcatgagcaaaccctgggacgccatcgccaatgtc
accacaatggccatgaccgacaccaccccctttggccagcagagggtctttaaagagaag
gttgacacgaaggctccagagccaccagcaggagtcaaggaagtgctcaacgagaccacc
aactggctgtgggcccacttgtcacgggagaaacgaccccgcttgtgcactaaggaagaa
ttcataaagaaagtcaacagcaacgcagctctcggagcagtgttcgctgaacagaatcaa
tggagcacggcgcgggaagccgtgggcgaccctctgttctgggagatggtcaatgaagaa
agggaaaaccatttgcgaggggagtgccacacgtgcatttacaacatgatgggaaaaaga
gagaaaaaacctggagagttcggaaaggctaaagggagtagggctatttggttcatgtgg
ctcggagctcggtacctagagttcgaagccctaggatttctaaatgaagaccattggctg
agccgagagaattcaggaggtggggtggaaggttcaggcgtccaaaagctgggatacatt
ctccgtgacatagcagggaagcaaggaggtaaaatgtatgccgatgacaccgccgggtgg
gataccagaatcactagaaccgacttggaaaatgaagccaaagtgctggagcttttggat
ggtgaacaccgcatgctcgcccgagccataattgaactaacgtacaggcacaaagtggtc
aaggtcatgagacctgcagcaggaggaaagacagtgatggacgtgatatcacgagaagac
caaagggggagtgggcaggtggtgacctacgctctcaatacattcacgaacattgccgtc
cagcttgtccgcttgatggaggctgagggggtcatcggaccacaacacttggaacagctg
cccaggaaaaacaaaatagctgttaggacctggctctttgagaatggagaggagagagtg
actaggatggcgatcagtggagacgactgcgtcgtcaagccgctggatgacagatttgcc
acggctctccatttcctcaacgcaatgtcgaaggtcagaaaagatatccaagaatggaag
ccttcgcatggttggcacgactggcagcaggttcccttttgctccaatcatttccaggag
attgtgatgaaagatggaaggagcatagtcgtcccgtgcagagggcaggatgagctgatt
ggcagggcgcgcatctccccaggtgctggatggaatgtgaaggacacagcttgcctggcc
aaagcgtatgcacagatgtggctgcttctatacttccatcggagggacctacgcctcatg
gcaaatgcaatctgctcagcagttccagtggattgggtgcccacaggcagaacatcctgg
tcaatacactcaaaaggagagtggatgaccactgaagacatgctgcaagtctggaacagg
gtatggattgaagaaaatgaatggatgatggacaagaccccaatcacaagctggacagac
gttccgtacgtgggaaagcgtgaggacatctggtgtggcagtctcatcggaacgcgatcc
agggcaacatgggctgagaacatctacgcggcaataaaccaagtgagggctatcattgga
aaagaaaattatgttgattacatgacttccctcagaagatatgaggatgtattgatccag
gaggacagggtcatttag-----------------------acag--gat--taagtcat
gtgtgtaatgtga-ataagaaaatg--tgcatgtggagtcaggccagcaaaagctgccac
cggatactgagtagacggtgctgcctgcgtctcagtcccaggaggactgggttaacaaat
ctgacaacggaaggtgagaaagccctcagaaccgtctcggaagcaggtccctgctcaccg
gaagttgaaagaccaacgtcaggccacaattctgtgccactccgctggggagtgcggcct
gcgcagccccaggaggactgggttaacaaagccgttgaggcccccacggcccaagcctcg
tctaagatgcaatagactaggtgtaaggactagaggttagaggagaccccgtggaaacaa
cattatgcggcccaagccccctcgaagctgtagaggaggtggaaggactagaggttagag
gagaccccgcatttgcatcaaaacagcatattgacacctgggaatagactgggagatctt
ctgctctatctcaacatc-agctactaggcacagagcgccgaagtatgtagctggtggtg
aggaagaacacaggatct---------------
>H10100739_TW_12
---------------------------cttagtatcgttgagaagaatcgagagattagt
gcagtttaaacagttttttagaacggaagaacaaccatgactaaaaaaccaggagggccc
ggaagaaaccgggccatcaatatgctgaaacgcggattaccccgcgtattcccactagtg
ggagtgaagagggtagtgatgagcttgttggacggcagagggccagtacgatttgtgctg
gctcttatcacgttcttcaagtttacagcattagccccgaccaaggcgcttttgggccgc
tggagagcagtggaaaaaagtgtggcaatgaaacatcttactagtttcaaacgagaactt
ggaacactcattgacgccgtgaacaagcggggcaaaaaacaaaacaaaagaggagggaat
gaaagctcgattatgtggcttgccagcttggcaatcgtaacagcctgtgccggagccatg
aagctatcaaactttcaaggaaagcttctgatgaccatcaacaacacggacattgcggac
gtcatcgtgatccccacctcaaaaggtgaaaacagatgttgggtccgagcaatcgacgtt
ggatacatgtgtgaagacaccatcacgtacgaatgtccgaagcttgccatgggcaacgat
ccggaagacgtggactgctggtgtgacaatcaggaagtctacgtgcagtatggtcgctgc
acacggaccaggcattccaaacgaagcagaagatccgtttcggtccaaacgcatggggaa
agctcactagtgaataaaaaagaggcttggctggattcaacgaaggccacgcgatacctc
atgaaaacggagaactggatcataaggaaccctggttatgctttcctggcggcggcgctt
ggatggatgcttggcagcaacagtggccaacgtgtggtgttcactattctcttgctattg
gtcgctccggcttacagttttaactgtctgggaatggggaatcgagatttcatagaagga
gccagtggagccacttgggtggatctggtgttggaaggagatagctgtttgacaattatg
gcaaacgacaagccaacattagatgtccgcatgatcaacattgaagctagtcaacttgct
gaagtcaggagttactgctatcatgcttcagtcactgacatttcaacggtggctcgatgc
cccacgactggagaagcccacaacgagaaacgtgccgacagtagctacgtgtgcaaacaa
ggctttactgatcgcggatggggaaatggatgtggacttttcgggaaaggaagcattgac
acatgtgcaaaattttcttgtaccaataaggccattggaagaatgatccaaccagagaac
atcaagtacgaggttggcatattcgtgcacggaaccaccacctcggagaaccatggaaat
tactcagcgcaagtaggagcgtctcaagcagcaaagtttactgtaactccaaatgctcct
tcaataaccctcaagctcggtgattatggagaagtcacattggattgtgaaccaaggagt
ggactgaacactgaagcgttctatgtcatgaccgtgggttcgaagtcattcttagtccat
agggaatggttccatgacctttctcttccctggacgtccccctcaagcacggcatggaga
aacagagaactcctcatggaatttgaagaggcacatgccacaaaacaatctgtcgtagct
cttgggtcacaggagggaggcctccatcaagcgcttgcaggagccatcgtggtggagtac
tcgagctcagtgaagttgacatcaggtcacttgaaatgcaggctaaaaatggacaaactg
gctctgaagggcacgacttatggcatgtgtacagagaaattctcgttcgcgaaaaatcca
gcggacacaggccatggaacagttgtcattgagctcacatattctggaagtgatggtccc
tgcaaaattccgattgtctcagtcgcgagtttaaacgacatgacccctgtggggaggctg
gtaacagtaaaccccttcgtcgcaacatctagctccaactcaaaggtgctggttgagatg
gaacctccctttggggactcttatatcgtggttggaagaggggacaagcagattaaccat
cactggcacaaagctggaagcacgctgggcaaagctttctcaacaactttgaaaggggct
cagagactagcagcgctaggtgacacagcctgggacttcggctccattggaggggtattc
aactccatagggaaagctgttcaccaagtatttggcggtgcattcagaacgctctttggg
ggaatgtcttggatcacacaaggactaatgggggccttacttctttggatgggtgtcaac
gcacgagaccggtcaatcgccctggcttttctggccacgggaggtgtgcttgtgttttta
gcgaccaatgtgcatgccgacaccggctgtgccattgacatcacaagaaaagagatgagg
tgtggaagtggcatcttcgtgcacaacgacgtagaggcctgggtagataggtacaaatat
ctgccagagacgcccagatccttagcgaagatcgtccacaaagcacatcaagaaggagtg
tgcggggtcagatccgtcactagattggaacaccagatgtgggaatctgtgcgggacgaa
ctgaatgttttgctcaaagagaacgcggtggacctcagtgtggtggtgaacaagcccgtg
gggagatatcgctcagccccaaaacgcctatccatgactcaagaaaagtttgagatgggc
tggaaagcatggggaaaaagcattctcttcgcccccgaattggccaactccacattcgtc
gtggatggacccgagacaaaggaatgccctgatgagcgcagagcctggaacagcatgcaa
atcgaagatttcggcttcggcatcacatcaacccgagtgtggctgaaaattagagaggag
aacactgatgagtgtgatggagcaatcatagggacagctgttaaagggcatgtggcagtt
catagtgacttgtcatactggattgagagccgtctcaatgacacctggaaacttgaaagg
gctgtcttcggagaggtgaaatcttgcacttggcccgagacacacactctttggggtgac
ggtgttgaggagagcgagcttatcatcccacataccatagctggaccgagaagcaagcac
aaccggagagaagggtataaaacacaaaaccagggaccctgggatgagaacggcatcgtc
cttgactttgactattgcccaggaacaaaagtcaccatcacagaggactgtggcaagagg
ggtccctcaatcagaaccactactgacagtggaaagctgatcaccgattggtgctgccgc
agctgttctctaccgcctttacggttccggacagaaaatggttgctggtatgggatggaa
atcagacctgttaggcacgacgaaacaacactcgttagatcacaggttgacgctttcaac
ggcgaaatgattgacccttttcagctgggccttctggtgatgtttctggccacccaggag
gtccttcgcaagaggtggacggccagattgacgattcctgcggttttgggggctctactt
gtgctgatgcttgggggcatcacttacactgatctggcaagatatgtggtgctagttgct
gcggctttcgcggaggccaacaatggaggagatgttctgcacctcgctctgatagccgtc
ttcaagatccagccagcttttctggtcatgaacatgcttagcgcgagatggacgaaccaa
gagaacgtggttctggtcctgggggcggcttttttccaactagcttcagtggatttgcag
atcggagtccacggaatcctgaatgccgcagctatagcatggatgatcgttcgagcgatc
acatttcccacaacttctaccgttgccatgccaatcttagcgctcctaactccgggaatg
agggctttgtatctggacacttacagaatcattcttcttgtcataggaatttgttccctg
ctgcaagagaggagaaagaccatggcgaagaagaaaggagccgtgctcttgggcttagcg
ctcacttccaccggatggttttcgcccaccactatcgcagctggactgatggtctgcaac
ccaaacaagaagagagggtggccagccaccgagttcctttcagcggttgggttgatgttt
gccattgtgggaggtctagccgagttggacatcgaatctatgtcaatacccttcatgctg
gcagggctcatggcagtgtcctacgtggtatcaggaaaggcaaccgacatgtggctggac
cgggctgctgatatcagctgggagatggaggctgcaatcacaggaagtagccggaggcta
gatgttaagttggatgacgacggcgactttcacttgattgatgatcccggtgttccatgg
aaagtctggctcttgcgcatgtcttgtatcggtttagccgctctgacaccctgggctatc
gttcccgccgcttttggctactggctcactctgaaaacaacaaaaagagggggcgtgttc
tgggacacgccgtctccaaagccttgcttaagaggggacaccaccacaggagtttaccga
attatggccagggggattctcggcacttaccaggccggcgttggagttatgtacgaaaat
gttttccacacattgtggcacacaactagaggagcagccatcatgagtggagaaggaaag
ctaacgccatactggggcagtgtgaaggaagaccgcataagctatggaggcccgtggagg
ttcgaccggaagtggaatgggacagatgatgtgcaagtgattgtggtggaaccagggaaa
cctgcagtaaacatccagacaaaaccgggagtgtttcgcaccccttttggggaggttgga
gcagtcagcttggactacccacggggaacatccggctcacccatcctagattccaatgga
gacatcataggcttgtatggcaatggggttgaactcggcgatggatcgtacgtcagcgcc
attgtgcagggcgaccgtcaagaggaaccagttccagatgcctacactccaagcatgctg
aaaaagagacagatgactgtgctggacctgcacccaggttcgggaaaaaccaggaagatc
ctaccccaaataatcaaggacgccatccagcagcgcttgagaacagccgtgctggcaccc
acacgagtggtagcagcagaaatggcggaagctttgagaggactcccagtacgatatcaa
acctcagcagtgcagagggagcatcagggaaatgaaatagtagacgtaatgtgccatgcc
actctgacccatagactaatgtcaccaaacagggtgcccaactacaacttattcgtgatg
gatgaggctcacttcacagacccagccagcatcgccgctcggggttatattgcgaccaag
gtggaactgggggaggcagcagccatttttatgacggcgaccccgcccgggaccactgat
ccctttcccgactcaaatgccccaattcatgatctgcaggatgagatcccagacagggca
tggagcagtggatacgaatggatcacggactatgcaggaaaaactgtgtggttcgtagca
agtgtgaaaatggggaatgagatcgcaatgtgcctccaaagagcggggaaaaaggtcatc
cagctcaatcgcaagtcatatgacacagagtatccaaaatgcaaaaatggagattgggac
tttgttatcaccactgacatctctgagatgggggccaattttggtgcgagccgggtcatt
gactgcagaaagagtgtgaaacccaccatcctagaggagggagaaggtagagtcattctt
ggaaacccatcccccataaccagtgcaagtgcagcccaacggagaggtagagtgggcagg
aatcccaaccaagttggagatgaataccattacggaggggccaccagtgaagatgacagc
aacttggcccactggacagaggcaaaaattatgctagacaacatacacatgcccaatgga
ttagtggctcagctgtacgggccagagagggaaaaagctttcacaatggatggagagtac
cgtcttagaggtgaggagaagaagaacttcttggagctgcttagaacggctgacctccca
gtatggctagcctacaaggtggcgtccaatggcattcagtacactgacagaaaatggtgc
tttgatggaccacgcacaaatgccatactagaagataacactgaggtggagatagtcacc
cgaatgggtgagagaaagatcctcaagccgagatggctcgatgcgagggtttatgcagac
caccaggctctcaagtggtttaaggattttgcagcgggcaagagatcagccgtcagtttt
atagaggtgctcggtcgcatgcctgagcatttcatgggaaagacacgggaagccttagac
acaatgtatctggtggcaacagctgagaaaggtggaaaggcacaccgcatggctcttgaa
gaactgcccgacgcattggagaccatcacactcatcgttgccatcactgtgatgacagga
ggattcttcctgctcatgatgcagagaaagggtataggaaaaatgggtctaggggctcta
gtgctcacgctggccacctttttcctatgggcggcagaggttcctggaaccaaaatagcg
ggcaccctactggtcgccctgttgctgatggtggtcctcatcccggaaccagaaaaacag
aggtcacagacagataaccagttggcagtgtttcttatctgcgtcctgaccgtggtcgga
gtggtggcagcaaatgagtatggaatgctggaaaaaaccaaagcagaccttaagagcatg
tttggtggaaggacgcaagcaccaggactgaccgga---ttgcctagcatggcactggac
ttgcgcccagccacagcttgggcgctgtatggggggagcacagttgtgctaacccctctc
ctgaagcacctaatcacctcagaatacgtcaccacatcgttagcttcaatcagttcacaa
gcgggttcgctgtttgttttgccgcgaggcgtgccttttactgacttggacctaaccgtt
ggccttgtctttcttggctgttggggccaaatcaccctcaccacgttcctaacagctatg
gtgctagtgacactccactacggatacatgctccctgggtggcaagcagaggcactcaga
gctgctcagagaagaacagcggctggcataatgaagaatgccgtcgtggacggaatggtc
gccaccgatgtgcccgaactggaaagaactactcccttgatgcaaaagaaagtcggccaa
gtgctcctcataggggtcagcgtggcggcgtttctcgtcaaccccaatgtcaccaccgtg
agagaggcaggtgtgttggtgacggcagccacgctcaccttgtgggacaatggagccagt
gccgtctggaattccaccaccgctacggggctttgccatgtcatgcgaggcagctaccta
gctggtggctccattgcctggactctcatcaagaacgctgacaggccctccttaaaaagg
gggaggcctggaggcaggacgctaggggagcagtggaaggaaaagttgaatgctatgaac
agggatgagtttttcaaatacagaagagaggccataattgaagtggaccgcactgaagca
cgcagggctaggcgcgagaacaacatagtgggaggccatccagtctcgcgagggtcagca
aagctccgctggctcgtggaaaaaggatttgtctcgccaataggaaaagtcatagatctg
ggatgcggacgcggaggctggagctactacgcagcaactctgaaaaaagttcaggaagtc
aaagggtacacgaaaggtggggcgggacacgaagaaccgatgctcatgcagagttacggt
tggaacctggtctcgttgaagagtggggtggacgtattctacaaaccctcggagcctagt
gacaccctgttctgtgacataggagaatcttccccaagtccagaggtggaggaacaacgc
acgctgcgcgtcctagaaatgacatctgactggttacatcggggacctagagagttctgc
ataaaagtgctctgcccttacatgcctaaagttatagaaaagatggaagtcctgcaacgt
cgtttcggtggcgggctggtgcgccttcccctgtctcgaaactccaaccatgagatgtac
tgggtgagtggagctgctggcaatgtggtgcatgcagtcaacatgaccagccaagtgctg
ctagggcgaatggatcgcacagtgtggagagggccaaagtatgaagaggatgtcaacctg
ggcagcgggacgagagctgttgggaagggagaggtccatagcaaccaggaaaaaattagg
aagagaatccagaaacttagagaggaattcgccacaacctggcacaaagaccccgagcat
ccataccgaacttggacctatcacggaagctacgaagtgaaggccactggctcagcaagc
tctctcgtcaatggggtggtaaagctcatgagcaaaccctgggacgccatcgccaatgtc
accacaatggccatgaccgacaccaccccctttgggcagcagagggtctttaaagagaag
gttgatacgaaggctccagagccaccagcaggagtcaaggaagtgctcaacgagaccacc
aactggctgtgggcccacctgtcacgggagaagcgaccccgcttgtgcactaaggaagaa
ttcataaagaaagtcaacagcaacgcagctctcggagcagtgttcgctgaacaaaatcaa
tggagcacggcgcgggaagccgtgggcgaccctctgttctgggagatggtcaacgaagaa
agggaaaaccatttgcgaggggagtgccacacgtgcatttacaacatgatgggaaagaga
gaaaaaaaacccggagagttcggaaaggctaaagggagtagggctatttggttcatgtgg
ctcggagctcggtacctagagttcgaagccctaggatttctaaatgaagaccattggctg
agccgagagaactcaggaggtggggtggaaggttcaggcgtccaaaagttgggatacatt
ctccgtgacatagcagggaagcaaggaggtaaaatgtatgccgatgacaccgccggttgg
gacaccagaatcactagaaccgacttggaaaatgaagccaaagtgctggaacttttggat
ggtgaacaccgcatgctcgcccgagccataattgaactaacgtacaggcacaaagtggtc
aaggttatgagacctgcagcaggaggaaagacagtgatggacgtgatatcgcgagaagac
caaagggggagtgggcaggtggtgacctacgctctcaacacattcacgaacattgccgtc
cagcttgtccgcttgatggaggctgagggggttattggaccacaacacttggaacagctg
cccaggaaaaacaaaatagctgttaggacctggctctttgagaatggagaggagagagtg
actaggatggcgatcagtggagacgactgtgtcgtcaagccgctggatgacagattcgcc
acggccctccatttcctcaacgcaatgtcgaaggtcagaaaagatatccaagaatggaag
ccttcgcatggttggcacgactggcagcaggttcccttttgctccaatcattttcaggag
attgtgatgaaagatggaaggagcatagtcgtcccgtgcagagggcaggatgagctgatt
ggcagggcgcgcatctccccaggagctggatggaatgtgaaggacacagcttgcctggcc
aaagcgtacgcacagatgtggctgcttctatacttccatcggagggacctacgcctcatg
gcaaatgcaatctgctcagcagttccagtggactgggtgcccacaggcagaacatcctgg
tcaatacactcaaaaggagagtggatgaccactgaagacatgctgcaagtttggaacagg
gtatggattgaagaaaatgaatggatgatggacaagaccccaatcacaagctggacagac
gttccgtacgtgggaaagcgtgaggacatctggtgtggcagtctcatcggaacgcgatcc
agggcaacatgggctgagaacatctacgcggcaataaaccaagtgagggccattattgga
aaagaaaattatgttgattacatgacttccctcagaagatatgaggatgtattgattcag
gaggacagggtcatttag-----------------------acag--gat--aaagtcat
gtgtgtaatgtga-ataagaaaatg--tgcatgtggagtcaggccagcaacagctgccac
cggatactgagtagacggtgctgcctgcgcctcagtcccaggaggactgggttaacaaat
ctgacaacggaaggtgggaaagccctcagaaccgtctcggaagcaggtccctgctcaccg
gaagttggaagaccaacgtcaggccacaattctgtgccactccgctggggagtgcggcct
gcgcagccccaggaggactgggttaacaaagccgttgaggcccccacggcccaagcctcg
tctaagatgcaatagactaggtgtaaggactagaggttagaggagaccccgtggaaacaa
catcatgcggcccaagccccctcgaagctgtagaggaggtggaaggactagaggttagag
gagaccccgcatttgcatcaaaacagcatattgacacctgggaatagactgggagatctt
ctgctctatctcaacatc-agctactaggcacagagcgccgaagtatgtagctg------
---------------------------------
>HEN0701_HN_07
agaagtttatctgtgtgaacttcttggcttagtatcgttgagaagaatcgagagattagt
gcagtttaaacagttttttagaacggaagaacaaccatgactaaaaaaccaggagggccc
ggaaaaaaccgggccatcaatatgctgaaacgcggattaccccgcgtattcccactagtg
ggagtgaagagggtagttatgagcttgttggacggcagagggccagtacgatttgtgctg
gctcttatcacgttcttcaagtttacagcattagccccgaccaaggcgcttttgggccgc
tggagagcagtggaaaaaagtgtggcaatgaaacatcttaccagtttcaaacgagaactt
ggaacactcattgacgccgtgaacaagcggggcaaaaaacaaaacaaaagaggagggaat
gaaagcttgattatgtggcttgccagcttggcaatcgtaacagcctgtgccggagccatg
aagctatcaaactttcaaggaaagcttctgatgaccatcaacaacacggacattgcggat
gtcatcgtgatccccacctcaaaaggtgaaaacagatgctgggtacgagcaatcgacgtt
ggttacatgtgtgaagacaccatcacgtatgaatgtccgaagcttgccgtgggcaacgat
ccggaagacgtggactgctggtgcgacaatcaggaagtctacgtgcagtatggtcgctgc
acacggaccaggcattccaaacgaagcagaagatccgtttcggtccaaacgcatggggaa
agctcactagtgaacaaaaaagaggcttggctggattcaacgaaggccacgcgatacctc
atgaaaacggagaactggatcataaggaaccctggttatgctttcctggcggtggcactt
ggatggatgcttggcagcaacaatggccaacgtgtggtgttcactattctcttgctattg
gtcgccccggcttacagttttaactgtctgggaatggggaatcgggatttcatagaagga
gccagtggagccacttgggtggatctggtgttggaaggagatagctgtttgacaattatg
gcaaacgacaaaccaacactagatgtccgcatgatcaacattgaagctagccaacttgct
gaagtcaggagttactgctatcacgcttcagtcactgacatttcaacggtggctcgatgc
cccacgactggagaagcccacaatgaaaaacgtgctgacagcagctacgtgtgcaaacaa
ggctttactgaccgcggatggggaaatggatgtggacttttcgggaaaggaagcattgac
acatgcgcaaaattttcgtgtaccagtaaggccattggaagaatgatccaaccagagaac
atcaagtacgaggttggcatattcgtgcacggaaccactacctcggaaaaccatgggaat
tactcagcgcaagtaggagcgtctcaagcagcaaagtttactgtaactccaaatgctcct
tcaataaccctcaagcttggtgattatggagaagtcacactggattgtgaaccaaggagt
ggactgaacactgaagcgttctatgtcatgaccgtgggttcgaagtcattcttagtccat
agggaatggttccatgacctttctcttccctggacgtccccctcaagcacggcatggaga
aacagagaactcctcatggaatttgaagaggcacatgccacaaaacaatctgtcgtagct
cttgggtcacaggagggaggcctccatcaagcgttggcaggagccatcgtggtggagtac
tcgagctcagtgaaattgacatcaggtcacctgaaatgcaggctaaaaatggacaaactg
gctctgaagggcacgacttatggcatgtgtacagaaaaattctcgttcgcgaaaaatcca
gcggacacgggccatggaacagttgtcattgagctcacatattctggaagtgatggtccc
tgtaaaattccgattgtctcagtcgctagtttaaacgacatgacccctgtggggaggctg
gtaacagtaaaccccttcgtcgcaacatctagctccaactcaaaggtgctggttgagatg
gaacctcccttcggagactcttatatcgtggttggaagaggggacaagcagattaaccat
cactggcacaaagctggaagcacgctgggcaaagctttctcaacaactttgaaaggggct
cagagactagcagcgctaggtgacacagcctgggacttcggttccattggaggggtattc
aactccatagggaaagctgttcaccaagtatttggcggtgcattcagaacgctctttggg
ggaatgtcttggatcacacaaggactaatgggggccttacttctttggatgggtgtcaac
gcacgagaccggtcaatcgccctggcttttctggccacgggaggtgtgctcgtgttttta
gcgaccaatgtgcatgccgacactggctgtgccattgacatcacaagaaaagagatgagg
tgtggaagtggcatcttcgtgcacaacgacgtagaggcttgggtagataggtacaaatat
ttgccagagacgcccagatccttagcgaagatcgtccacaaagcacatcaagaaggagtg
tgcggggtcagatccgtcactagactggaacaccagatgtgggagtctgtgcgagacgaa
ctgaatgtcttgctcaaagagaacgcggtggatctcagtgtggtggtgaacaagcccgtg
gggagatatcgctcagcccccaaacgcctatccatgactcaagaaaagtttgagatgggc
tggaaagcatggggaaaaagcattctcttcgcccccgaattggccaactccacgttcgtc
gtggatggacccgagacaaaggaatgccctgatgagcgcagagcctggaacagcatgcaa
atcgaagatttcggcttcggcatcacatcaacccgagtgtggctgaaaattagagaggag
aacactgatgagtgtgatggagcaatcatagggacagctgttaaagggcatgtggcagtt
catagtgacttgtcatactggatcgagagccgtctcaatgacacctggaaacttgagagg
gctgtcttcggggaggtgaaatcttgcacttggcccgagacacacactctttggggtgac
ggtgttgaggagagcgagcttatcatcccacacaccatagctggaccgagaagcaagcac
aaccggagagaagggtataaaacacaaaaccagggaccctgggatgagaacggcatcgtt
cttgactttgactattgtccaggaacaaaagtcaccatcacagaggactgtggcaagagg
ggtccctcaatcagaaccactactgacagtggaaagctgatcaccgattggtgctgccgc
agctgttctctaccgcctttgcggttccggacagaaaatggttgctggtatgggatggaa
atcagacctgttaggcatgacgaaacaacactcgttaggtcacaggttgacgctttcaac
ggcgaaatgattgacccttttcagctgggccttctggtgatgtttctggccacccaggag
gtccttcgcaagaggtggacggccagattgacgattcctgcggttttgggggctctactt
gtgctgatgcttgggggcatcacttacactgacctggcaagatatgtggtgctagttgct
gcggctttcgcggaggccaacagtggaggagatgttctgcacctcgctctgatagccgtc
ttcaagatccaaccagcttttctggtcatgaacatgcttagcgcgagatggacgaaccaa
gagaacgtggttctggtcctgggggcggcttttttccaactagcttcagtggatttacag
atcggagtccacggaatcctgaacgctgcagccatagcatggatgatcgttcgagcgatc
acatttcccacaacttctaccgttgccatgccaatcttagcgctcctaactccgggaatg
agggctttgtatctggacacttatagaatcattcttcttgtcataggaatttgttccctg
ctgcaagagaggagaaagaccatggcgaagaagaaaggagccgtgctcttgggcttagcg
ctcacatccaccggatggttttcgcccaccactatcgcagccggactaatggtctgcaac
ccaaacaagaagagggggtggccagccaccgagttcctttcagcggttgggttgatgttt
gccattgtgggaggtctagccgagttggacatcgaatctatgtcaatacccttcatgctg
gcagggctcatggcagtgtcctacgtggtatcaggaaaggcaaccgacatgtggctggac
cgggctgccgatatcagctgggagatggaggctgcaatcacaggaagtagccggaggcta
gatgttaagttggatgacgacggcgactttcacttgattgatgatcccggtgttccatgg
aaggtctggcttctgcgcatgtcttgtatcggtttagccgctctgacaccctgggctatc
gttcccgccgcttttggctattggctcactctgaaaacaacaaaaagagggggcgtgttc
tgggacacgccatctccaaagccttgcttaaagggggacaccaccacaggagtttaccga
attatggccagggggattctaggcacttaccaggccggagttggagtcatgtatgagaat
gttttccacacattgtggcacacaactagaggagcagccatcatgagtggagaaggaaag
ctaacgccatactggggtagtgtgaaggaagaccgcataagctatggaggcccgtggagg
tttgaccggaagtggaatggaacagatgatgtgcaagtgattgtggtggaacaagggaaa
cctgcagtaaacatccagacaaaaccgggagtgtttcgcacccctttcggggaagttgga
gcagtcagcttggactacccacggggaacatccggctcacccatcctagattccaatgga
gacatcataggcttgtatggcaatggggttgaactcggcgatggatcgtatgtcagcgcc
attgtgcagggcgaccgtcaagaggaaccagttccagatgcctacactccaagcatgctg
aaaaagagacagatgactgtgctggacctgcacccaggttcgggaaaaaccaggaagatc
ctaccccaaataattaaggacgccatccagcagcgcttgagaacagccgtgctggcaccc
acacgagtggtagcagcagaaatggcggaagctttgagaggactcccagtacgatatcaa
acctcggcagtgcagagggagcatcagggaaatgaaatagtagacgtaatgtgccatgcc
actctgacccatagactaatgtcaccaaacagggtgcccaactacaatttattcgtgatg
gatgaggctcacttcactgacccagctagcatcgccgctcggggttatattgcaaccaag
gtggaactgggggaggcagcagccatttttatgacggcgaccccgcccgggaccactgat
ccctttcccgactcaaatgccccaattcatgacctgcaggatgagatcccagacagggca
tggagcagtggatacgaatggatcacggactatgcgggaaaaactgtgtggttcgtggca
agtgtgaaaatggggaatgagatcgcaatgtgcctccaaagagcggggaaaaaggtcatc
cagctcaatcgtaagtcatatgacacagaatacccaaaatgcaaaaatggagattgggac
tttgttatcaccactgacatctctgagatgggggccaattttggtgcgagcagggtcatt
gactgcagaaagagtgtgaaacccaccatcctagaggagggagaaggtagagtcattctt
ggaaacccatcccccataaccagtgcaagtgcagcccaacggagaggtagagtgggcagg
aatcctaaccaagttggagatgaataccattacgggggggccaccagtgaagatgacagc
aacctagcccactggacagaggcaaaaattatgctagacaacatacatatgcctaatgga
ttagtggctcagctgtacgggccagagagggaaaaggctttcacaatggatggagagtac
cgactcagaggtgaggagaagaagaacttcttggagctgcttagaacggctgacctccca
gtatggctagcctacaaggtggcgtccaatggcattcagtacactgacagaaaatggtgc
tttgatggaccacgcacaaatgccatactagaagataacactgaggtggagatagttacc
cgaatgggtgagagaaagatcctcaagccgagatggctcgatgcgagggtttatgcagac
caccaggccctcaagtggtttaaggattttgcagcgggcaagagatcagccgtcagtttc
atagaggtgctcggtcgcatgcctgagcatttcatgggaaagacacgggaagccttagac
acaatgtatctggtggcaacagctgagaaaggtggaaaggcacaccgcatggctcttgaa
gaactgcccgacgcattggagaccatcacactcatcgttgccatcactgtgatgacagga
ggattcttcctgctcatgatgcagagaaagggtataggaaaaatgggtctaggggctcta
gtgcttacgctggctacctttttcctatgggcggcagaggttcctggaaccaaaatagcg
ggcaccctactggtcgccctgttgctaatggtggtcctcatcccggaaccagaaaaacag
aggtcacagacagacaaccagttggcagtgtttcttatctgcgtcctgaccgtggtcgga
gtggtggcagcaaatgagtacggaatgctggaaaaaaccaaagcagaccttaagagcatg
tttggcggaaggacgcaagcaccaggactgaccgga---ttgcctagcatggcactggac
ttgcgcccagccacagcttgggcgctgtatggggggagcacagttgtgttaacccctctc
ctgaagcatctaatcacctcagaatacgtcaccacatcgttagcttcaatcagttcacaa
gcgggttcgctgtttgttttgccgcgaggcgtgcctttcactgacttggatctaaccgtt
ggccttgtctttcttggctgttggggccaaatcaccctcaccacgttcctaacagctatg
gtgctagtgacactccactatggatacatgctccctgggtggcaagcagaggcactcaga
gctgctcagagaagaacagcggctggcataatgaagaatgccgtcgtggacggaatggtc
gccaccgatgtgcccgaactggaaagaaccactcccttgatgcaaaagaaagtcggccaa
gtgctcctcataggggtcagcgtggcggcgtttctcgtcaaccccaatgtcaccaccgtg
agagaggcaggtgtgttggtgacggcagccacactcaccttgtgggacaatggagccagt
gccgtctggaattccaccaccgctacggggctttgccatgtcatgcgaggcagctaccta
gctggcggctccattgcctggactctcatcaagaacgctgacaagccctccttaaaaagg
gggaggcctggaggcaggacgctaggggagcagtggaaggaaaagttgaatgctatgagc
agggatgagttcttcaaatacagaagagaggccataattgaggtggaccgcactgaagca
cgcagggctaggcgcgagaacaacatagtgggaggacacccagtctcgcgagggtcagca
aagctccgctggctcgtggaaaaaggatttgtctcgccaataggaaaagtcatagatctg
ggatgcgggcgcggaggctggagctactacgcagcaactctgaaaaaagttcaggaagtc
aaagggtacacgaaaggtggggcgggacacgaagaaccgatgctcatgcagagttacggt
tggaacctggtctcgttaaagagtggggtggacgtattctacaaaccctcggagcctagt
gacaccctgttctgtgacataggagaatcttccccaagtccagaggtggaggaacaacgc
acgctgcgcgtcctagaaatgacatctgactggttacatcggggacctagagagttctgc
ataaaagtgctctgcccttacatgcctaaagttatagaaaagatggaagtcctgcaacgt
cgtttcggtggcgggttggtgcgccttcccctgtctcgaaactccaaccatgagatgtac
tgggtgagtggagctgctggcaatgtggtgcatgcggtcaacatgaccagccaagtgctg
ctagggcgaatggatcgcacagtgtggagagggccaaagtacgaagaggatgtcaacctg
ggcagcgggacgagagctgtggggaagggagaggtccatagcaaccagaaaaaaattagg
aagagaatccagaaacttagagaggaattcgctacaacctggcacaaagacccagagcat
ccataccgaacttggacctatcatggaagctacgaagtgaaggccactggctcagcaagc
tctctcgtcaatggggtggtaaagctcatgagcaaaccctgggacgccatcgccaatgtc
accacaatggccatgactgacaccaccccctttggccaacagagggtcttcaaagagaag
gttgacacgaaggctccagagccaccagcaggagtcaaggaagtgctcaacgagaccacc
aactggctgtgggcccacttgtcacgggagaaacgaccccgcttgtgcactaaggaagaa
ttcataaagaaagtcaacagcaacgcagctctcggagcagtgttcgctgaacaaaaccaa
tggagcacggcgcgggaagccgtgggcgaccctctgttctgggagatggtcaatgaagaa
agggaaaaccatttgcgaggggagtgccacacgtgcgtttacaacatgatgggaaaaaga
gagaaaaaacctggagagttcggaaaggctaaagggagtagggctatttggttcatgtgg
ctcggagctcggtacctagagttcgaagccctaggatttctaaatgaagaccattggctg
agccgagagaattcaggaggtggggtggaaggttcaggcgtccaaaagctgggatacatt
ctccgtgacatagcagggaagcaaggaggtaaaatgtatgccgatgacaccgccgggtgg
gacaccagaatcactagaaccgacttggaaaatgaagccaaagtgctggagcttttggat
ggtgaacatcgcatgctcgcccgagccataattgaactaacgtacaggcacaaagtggtc
aaggttatgaggcctgcagcaggaggaaagacagtgatggacgtgatatcacgagaagac
caaagggggagtgggcaggtggtgacctacgctctcaacacattcacgaacattgctgtc
cagcttgtccgcttgatggaggctgagggggtcattggaccacaacacttggaacagctg
cccaggaaaaacaaaatagctgttaggacctggctttttgagaatggagaggagagagtg
actaggatggcgatcagtggagacgactgcgttgtcaagccgctggatgacagattcgcc
acggctctccatttcctcaacgcaatgtcgaaggtcagaaaagatatccaagaatggaag
ccttcgcatggttggcacgactggcagcaggttcccttttgctccaatcattttcaggag
attgtgatgaaagatggaaggagcatagtcgtcccgtgcagagggcaggatgagctgatt
ggcagggcgcgcatctccccaggagctggatggaatgtgaaggacacagcttgcctggcc
aaagcgtatgcacagatgtggctgcttctatacttccatcggagggatctacgccttatg
gcaaatgcaatctgctcagcagttccagtggactgggtgcccacaggcagaacatcctgg
tcaatacactcaaaaggagagtggatgaccactgaagacatgctgcaagtctggaacagg
gtatggattgaagaaaatgaatggatgatggacaagaccccaatcacaagctggacagac
gttccgtacgtgggaaagcgtgaggacatctggtgtggcagtctcatcggaacgcgatcc
agggcaacatgggctgagaacatctacgcggcaataaaccaagtgagggccatcattgga
aaagaaaattatgttgattacatgacttccctcagaagatatgaggatgtattgatccag
gaggatagggtcatttag-----------------------acat--gat--aaagtcat
gtgtgtaatgtga-acaagaaaatg--tgcatgtggagtcaggccagcaaaagctgccac
cggatactgagtagacggtgctgcctgcgtctcagtcccaggaggactgggttaacaaat
ctgacaacggaaggtgggaaagccctcagaaccgtctcggaagcaggtccctgctcaccg
gaagttgaaagaccaacgtcaggccacaattttgtgccactccgctggggagtgcggcct
gcgcagccccaggaggactgggttaacaaagccgttgaggcccccacggcccaagcctcg
tctaagatgcaatagactaggtgtaaggactagaggttagaggagaccccgtggaaacaa
cattatgcggcccaagccccctcgaagctgtagaggaggtggaaggactagaggttagag
gagaccccgcatttgcatcaaaacagcatattgacacctgggaatagactgggagatctt
ctgctctatctcaacatc-agctactaggcacagagcgccgaagtatgtagctggtggtg
aggaagaacacaggatct---------------
>HL2010-2_TW_10
agaagtttatctgtgtgaacttcttggcttagtatcgttgagaagaatcgagagattagt
gcagtttaaacagttttttagaacggaagaacaaccatgactaaaaaaccaggagggccc
ggaagaaaccgggccatcaatatgctgaaacgcggattaccccgcgtattcccactagtg
ggagtgaagagggtagtgatgagcttgttggacggcagagggccagtacgatttgtgctg
gctcttatcacgttcttcaagtttacagcattagccccgaccaaggcgcttttgggccgc
tggagagcagtggaaaaaagtgtggcaatgaaacatcttaccagtttcaaacgagaactt
ggaacactcattgacgccgtgaacaagcggggcaaaaaacaaaacaaaagaggagggaat
gaaagctcgattatgtggcttgccagcttggcaatcgtaacagcctgtgccggagccatg
aagctatcaaactttcaaggaaagcttctgatgaccatcaacaacacggacattgcggac
gtcatcgtgatccccacctcaaaaggtgaaaacagatgttgggtccgagcaatcgacgtt
ggatacatgtgtgaagacaccatcacgtacgaatgtccgaagcttgccgtgggcaacgat
ccggaagacgtggactgctggtgcgacaatcaggaagtctacgtgcagtatggtcgctgc
acacggaccaggcattccaaacgaagcagaagatccgtttcggtccaaacgcatggggaa
agctcactagtgaacaaaaaagaggcttggctggattcaacgaaggccacgcgatacctc
atgaaaacggagaactggatcataaggaaccctggttatgctttcctggcggcggcgctt
ggatggatgcttggcagcaacagtggccaacgtgtggtgttcactattctcttgctattg
gtcgctccggcttacagttttaactgtctgggaatggggaatcgagatttcatagaagga
gccagtggagccacttgggtggatctggtgttggaaggagatagctgtttgacaattatg
gcaaacgacaagccaacattagatgtccgcatgatcaacattgaagctagccaacttgct
gaagtcaggagttactgctatcacgcttcagtcactgacatttcaacggtggctcgatgc
cccacgactggagaagcccacaacgagaaacgtgccgacagcagctacgtgtgcaaacaa
ggctttactgatcgcggatggggaaatggatgtggacttttcgggaaaggaagcattgac
acatgtgcaaaattttcttgtaccaataaggccattggaagaatgatccaaccagagaac
atcaagtacgaggttggcatattcgtgcatggaaccaccacctcggagaaccatggaaat
tactcagcgcaagtaggagcgtctcaagcagcaaagtttactgtaactccaaatgctcct
tcaataaccctcaagctcggtgattatggagaagtcacactggattgtgaaccaaggagt
ggactgaacactgaagcgttctatgtcatgaccgtgggttcgaagtcattcttagtccat
agggaatggttccatgacctttctcttccctggacgtccccctcaagcacggcatggaga
aacagagaactcctcatggaatttgaagaggcacatgccacaaaacaatctgtcgtagct
cttgggtcacaggagggaggcctccatcaagcgcttgcaggagccatcgtggtggagtac
tcgagctcagtgaagttgacatcaggtcacttgaaatgcaggctaaaaatggacaaactg
gctctgaagggcacgacttatggcatgtgtacagagaaattctcgttcgcgaaaaatcca
gcggacacaggccatggtacagttgtcattgagctcacatattctggaagtgatggtccc
tgcaaaattccgattgtctcagtcgcgagtttaaacgacatgacccctgtggggaggctg
gtaacagtaaaccccttcgtcgcaacatctagctccaactcaaaggtgctggttgagatg
gaacctccctttggagactcttatatcgtggttggaagaggggacaagcagattaaccat
cactggcacaaagctggaagcacgctgggcaaagctttctcaacaactttgaaaggggct
cagagactagcagcgctaggtgacacagcctgggacttcggctccattggaggggtattc
aactccatagggaaagctgttcaccaagtatttggcggtgcattcagaacgctctttggg
ggaatgtcttggatcacacaaggactaatgggggccttacttctttggatgggtgtcaac
gcacgagaccggtcaatcgccctggcttttctggccacgggaggtgtgctcgtgttttta
gcgaccaatgtgcatgccgacaccggctgtgccattgacatcacaagaaaagagatgagg
tgtggaagtggcatcttcgtgcacaacgacgtagaggcctgggtagataggtacaaatat
ctgccagagacgcccagatccttagcgaagatcgtccacaaagcacatcaagaaggagtg
tgcggggtcagatccgtcactagattggaacaccagatgtgggaatctgtgcgggacgaa
ctgaatgtcttgctcaaagagaacgctgtggacctcagtgtggtggtgaacaagcccgtg
gggagatatcgctcagccccaaaacgcctatccatgactcaagaaaagtttgagatgggc
tggaaagcatggggaaaaagcattctcttcgcccccgaattggccaactccacattcgtc
gtggatggacccgagacaaaggaatgccctgatgagcgcagagcctggaacagcatgcaa
atcgaagatttcggtttcggcatcacatcaacccgagtgtggctgaaaattagagaggag
aacactgatgagtgtgatggagcaatcatagggacagctgttaaagggcatgtggcagtt
catagtgacttgtcatactggattgagagccgtctcaatgacacctggaaacttgaaagg
gctgtcttcggagaggtgaaatcttgcacttggcccgagacacacactctttggggtgac
ggtgttgaggagagcgagcttatcatcccacataccatagctggaccgagaagcaagcac
aaccggagagaagggtataaaacacaaaaccagggaccctgggatgagaacggcatcgtc
cttgactttgactattgtccaggaacaaaagtcactatcacagaggactgtggcaagagg
ggtccctcaatcagaaccactactgacagtggaaagctgatcaccgattggtgctgccgc
agctgttctctaccgcctttacggttccggacagaaaatggttgctggtatgggatggaa
atcagacctgttaggcatgacgaaacaacactcgttagatcacaggttgacgctttcaac
ggcgaaatgattgacccttttcagctgggccttctggtgatgtttctggccacccaggag
gtccttcgcaagaggtggacggccagattgacgattcctgcggttttgggggctctactt
gtgctgatgcttgggggcatcacttacactgacctggcaagatatgtggtgctagttgct
gcggctttcgcggaggccaacaatggaggagatgttctgcacctcgctctgatagccgtc
ttcaagatccagccagcttttctggtcatgaacatgctcagcgcgagatggacgaaccaa
gagaacgtggttctggtcctgggggcggcttttttccaactagcttcagtggatttgcag
atcggagtccacggaatcctgaatgccgcagccatagcatggatgatcgttcgagcgatc
acatttcccacaacttctaccgttgccatgccaatcttagcgctcctaactccgggaatg
agggctttgtatctggacacttacagaatcattcttcttgtcataggaatttgttccctg
ctgcaagagaggagaaagaccatggcgaagaagaaaggagccgtgctcttgggcttagcg
ctcacttccaccggatggttttcgcccaccactatcgcagccggactgatggtctgcaac
ccaaacaagaagagagggtggccagccaccgagttcctttcagcggttgggttgatgttt
gccattgtgggaggtctagccgagttggacatcgaatctatgtcaatacccttcatgctg
gcagggctcatggcagtgtcctacgtggtatcaggaaaggcaaccgacatgtggctggac
cgggctgctgatatcagctgggagatggaggctgcaatcacaggaagtagccggaggcta
gatgttaagttggatgacgacggcgactttcacttgattgatgatcccggtgttccatgg
aaagtctggctcttgcgcatgtcttgtatcggtttagccgctctgacaccctgggctatc
gttcccgccgcttttggctattggctcactctgaaaacaacaaaaagagggggcgtgttc
tgggacacgccgtctccaaagccttgtttaagaggggacaccaccacaggagtttaccga
attatggccagggggattctcggcacttaccaggccggcgttggagtcatgtacgaaaat
gttttccacacattgtggcacacaactagaggagcagccatcatgagtggagaaggaaag
ctaacgccatactggggtagtgtgaaggaagaccgcataagctatggaggcccgtggagg
ttcgaccggaagtggaatgggacagatgatgtgcaagtgattgtggtggaaccagggaaa
cctgcagtaaacatccagacaaaaccgggagtgtttcgcaccccttttggggaggttgga
gcagtcagcttggactacccacggggaacatccggctcacccatcctagattccaatgga
gacatcataggcttgtacggcaatggggttgaactcggcgatggatcgtacgtcagcgcc
attgtgcagggcgaccgtcaagaggaaccagttccagatgcctacactccaagcatgctg
aaaaagagacagatgactgtgctggacctgcacccaggttcgggaaaaaccaggaagatc
ctaccccaaataatcaaggacgccatccagcagcgcttgagaacagccgtgctggcaccc
acacgagtggtagcagcagaaatggcggaagctttgagaggactcccagtacgatatcaa
acctcagcagtgcagagggagcatcagggaaatgaaatagtagacgtaatgtgccatgcc
actctgacccatagactaatgtcaccaaacagggtgcccaactacaacttattcgtgatg
gatgaggctcacttcacagacccagctagcatcgccgctcggggttatattgcgaccaag
gtggaactgggggaggcagcagccatttttatgacggcgaccccgcccgggaccactgat
ccctttcccgactcaaatgccccaattcatgacctgcaggatgagatcccagacagggca
tggagcagtggatacgaatggatcacggactatgcaggaaaaactgtgtggttcgtggca
agtgtgaaaatggggaatgagatcgcaatgtgcctccaaagagcggggaaaaaggtcatc
cagctcaatcgcaagtcatatgacacagaatatccaaaatgcaaaaatggagattgggac
tttgttatcaccactgacatctctgagatgggggccaattttggtgcgagcagggtcatt
gactgcagaaagagtgtgaaacccaccatcctagaggagggagaaggtagagtcattctt
ggaaacccatcccccataaccagtgcaagtgcagcccaacggagaggtagagtgggcagg
aatcccaaccaagttggagatgaataccattacggaggggccaccagtgaagatgacagc
aacttggcccactggacagaggcaaaaattatgctagacaacatacacatgcctaatgga
ttagtggctcagctgtacgggccagagagggaaaaggctttcacaatggatggagagtac
cgtctcagaggtgaggagaagaagaacttcttggagctgcttagaacggctgacctccca
gtatggctagcctacaaggtggcgtccaatggcattcagtacactgacagaaaatggtgc
tttgatggaccacgcacaaatgccatactagaagataacactgaggtggagatagtcacc
cgaatgggtgagagaaagatcctcaagccgagatggctcgatgcgagggtttatgcagac
caccaggctctcaagtggttcaaggattttgcagcgggcaagagatcagccgtcagtttc
atagaggtgctcggtcgcatgcctgagcatttcatgggaaagacacgggaagccttagac
acaatgtatctggtggcaacagctgagaaaggtggaaaggcacaccgcatggctcttgaa
gaactgcccgacgcattggagaccatcacactcatcgttgccatcactgtgatgacagga
ggattcttcctgctcatgatgcagagaaagggtataggaaaaatgggtctaggggctcta
gtgctcacgctggccacctttttcctatgggcggcagaggttcctggaaccaaaatagcg
ggcaccctactggtcgccctgttgctgatggtggtcctcatcccggaaccagaaaaacag
aggtcacagacagataaccagttggcagtgtttcttatctgcgtcctgaccgtggtcgga
gtggtggcagcaaatgagtatggaatgctggaaaaaaccaaagcagaccttaagagcatg
tttggtggaaggacgcaagcaccaggactgaccgga---ttgcctagcatggcactggac
ttgcgcccagccacagcttgggcgctgtatggggggagcacagttgtgttaacccctctc
ctgaagcacctaatcacctcagaatacgtcaccacatcgttagcttcaatcagttcacaa
gcgggttcgctgtttgttttgccgcgaggcgtgccttttactgacctggatctaaccgtt
ggccttgtctttcttggctgttggggccaaatcaccctcaccacgttcctaacagctatg
gtgctagtgacactccactacggatacatgctccctgggtggcaagcagaggcactcaga
gctgctcagagaagaacagcggctggcataatgaagaatgccgtcgtggatggaatggtc
gccaccgatgtgcccgaactggaaagaactactcccttgatgcaaaagaaagtcggccaa
gtgctcctcataggggtcagcgtggcggcgtttctcgtcaaccccaatgtcaccaccgtg
agagaggcaggtgtgttggtgacggcagccacactcaccttgtgggacaatggagccagt
gccgtctggaattccaccaccgctacggggctttgccatgtcatgcgaggcagctaccta
gctggcggctccattgcctggactctcatcaagaacgctgacaagccctccttaaaaagg
gggaggcctggaggcaggacgctaggggagcagtggaaggaaaagttgaatgctatgagc
agggatgagttcttcaaatacagaagagaggccataattgaagtggaccgcactgaagca
cgcagggctaggcgcgagaacaacatagtgggaggccatccagtctcgcgagggtcagca
aagctccgctggctcgtggaaaaaggatttgtctcgccaataggaaaagtcatagatctg
ggatgcggacgcggaggctggagctactacgcagcaactctgaaaaaagttcaggaagtc
aaaggatacacgaaaggtggggcgggacacgaagaaccgatgctcatgcagagttacggt
tggaacctggtttcgttaaagagtggggtggacgtgttctacaaaccctcggagcctagt
gacaccctgttctgtgacataggagaatcttccccaagtccagaggtggaggaacaacgc
acgctgcgcgtcctagaaatgacatctgactggttacatcggggacctagagagttctgc
ataaaagtgctctgcccttacatgcctaaagttatagaaaagatggaagtcctgcaacgt
cgtttcggtggcgggctggtgcgccttcccctgtctcgaaactccaaccatgagatgtac
tgggtgagtggagctgctggcaatgtggtgcatgcagtcaacatgaccagccaagtgctg
ctagggcgaatggatcgcgcagtgtggagagggccaaagtatgaagaggatgtcaacctg
ggtagcgggacgagagctgtggggaagggagaggtccatagcaaccaggaaaaaattagg
aagagaatccagaaacttagagaggaattcgccacaacctggcacaaagaccccgagcat
ccataccgaacttggacctatcacggaagctacgaagtgaaggccactggctcagcaagc
tctctcgtcaatggggtggtaaagctcatgagcaaaccctgggacgccatcgccaatgtc
accacaatggccatgaccgacaccaccccctttggccagcagagggtctttaaagagaag
gttgacacgaaggctccagagccaccagcaggagtcaaggaagtgctcaacgagaccacc
aactggctgtggggccacttgtcacgggagaagcgaccccgcttgtgcactaaggaagaa
ttcataaagaaagtcaacagcaacgcagctctcggagcagtgttcgctgaacagaatcaa
tggagcacggcgcgggaagccgtgggcgaccctctgttctgggagatggtcaacgaagaa
agggaaaaccatttgcgaggggagtgccacacgtgcatttacaacatgatgggaaagaga
gagaaaaaacccggagagttcggaaaggctaaagggagtagggctatttggttcatgtgg
ctcggagctaggtacctagagttcgaagccctaggatttctaaatgaagaccattggctg
agccgagagaactcaggaggtggggtggaaggttcaggcgtccaaaagttgggatacatt
ctccgtgacatagcagggaagcaaggaggtaaaatgtatgccgatgacaccgccggttgg
gacaccagaatcactagaaccgacttggaaaatgaagccaaagtgctggaacttttggat
ggtgaacaccgcatgctcgcccgagccataattgaactaacgtacaggcacaaagtggtc
aaggttatgagacctgcagcaggaggaaagacagtgatggacgtgatatcacgagaagac
caaagggggagtgggcaggtggtgacctacgccctcaacacattcacgaacattgccgtc
cagcttgtccgcttgatggaggctgaaggggtcattggaccacaacacttggaacagctg
cccaggaaaaacaaaatagctgttaggacctggctcttcgagaatggagaggagagagtg
actaggatggcgatcagtggagacgactgtgtcgtcaagccgctggatgacagattcgcc
acggccctccatttcctcaacgcaatgtcgaaggtcagaaaagatatccaagaatggaag
ccttcgcatggttggcacgactggcagcaggttcccttttgctccaatcattttcaggag
attgtgatgaaagatggaaggagcatagtcgtcccgtgcagagggcaggatgagctgatt
ggcagggcgcgcatctccccaggagctggatggaatgtgaaggacacagcttgcctggcc
aaagcgtacgcacaaatgtggctgcttctatacttccatcggagggacctacgcctcatg
gcaaatgcaatctgctcagcagttccagtggactgggtgcctacaggcagaacatcctgg
tcaatacactcaaaaggagagtggatgaccactgaagacatgctgcaagtttggaacaga
gtatggattgaagaaaatgaatggatgatggacaagaccccaatcacaagctggacagac
gttccgtacgtgggaaagcgtgaggacatctggtgtggcagtctcatcggaacgcgatcc
agggcaacatgggctgagaacatctacgcggcaataaaccaagtgagggccatcattgga
aaagaaaattatgttgattacatgacttccctcagaagatatgaggatgtattgattcag
gaggacagggtcatttag-----------------------acag--gat--aaagtcat
gtgtgtaatgtga-ataagaaaatg--tgcatgtggagtcaggccagcaacagctgccac
cggatactgagtagacggtgctgcctgcgcctcagtcccaggaggactgggttaacaaat
ctgacaacggaaggtgggaaagccctcagaaccgtctcggaagcaggtccctgctcaccg
gaagttggaagaccaacgtcaggccacaattctgtgccactccgctggggagtgcggcct
gcgcagccccaggaggactgggttaacaaagccgttgaggcccccacggcccaagcctcg
tctaagatgcaatagactaggtgtaaggactagaggttagaggagaccccgtggaaacaa
catcatgcggcccaagccccctcgaagctgtagaggaggtggaaggactagaggttagag
gagaccccgcatttgcatcaaaacagcatattgacacctgggaatagactgggagatctt
ctgctctatctcaacatc-agctactaggcacagagcgccgaagtatgtagctggtggtg
aggaagaacacaggatct---------------
>HN0421_HN_04
agaagtttatctgtgtgaacttcttggcttagtatcgttgagaagaatcgagagattagt
gcagtttaaacagttttttagaacggaagaacaaccatgattaaaaaaccaggagggccc
ggaaaaaaccgggccatcaatatgctgaaacgcggattaccccgcgtattcccattagtg
ggagtgaagagggtagtaatgagcttgttggacggcagagggccagtacgatttgtgctg
gctcttatcacgttcttcaagtttacagcattagccccgaccaaggcgcttttgggccgc
tggagagcagtggaaaaaagtgtggcaatgaaacatcttaccagtttcaaacgagaactt
ggaacactcatcgacgccgtgaacaagcggggcaaaaaacaaaacaaaagaggagggaat
gaaagctcgattatgtggcttgccagcttggcaatcgtaacagcctgtgccggagccatg
aagctatcaaactttcaaggaaagcttctgatgaccatcaacaacacggacattgcggac
gtcatcgtgatccccacctcaaaaggtgaaaacagatgttgggtccgagcaatcgacgtt
ggttacatgtgtgaagacaccatcacgtatgaatgtccgaagcttgccgtgggcaacgat
ccggaagacgtggactgctggtgcgacaatcaggaagtctacgtgcagtatggtcgctgc
acacggaccaggcattccaaacgaagcagaagatccgtttcggtccaaacgcatggggaa
agctcactagtgaacaaaaaagaggcttggctggattcaacgaaggccacgcgatacctc
atgaaaacggagaactggatcataaggaaccctggttatgctttcctggcggcggcactt
ggatggatgcttggcagcaacagtggccaacgtgtggtgttcactattctcttgctattg
gtcgctccagcctacagttttaattgtctgggaatggggaatcgggatttcatagaagga
gccagtggagccacttgggtggatctggtgctggaaggagacagctgtttgacaatcatg
gcaaacgacaaaccaacactagatgtccgcatgatcaacattgaagctagccaacttgct
gaagtcaggagttactgctatcacgcttcagtcactgacatttcaacggtggctcgatgc
cccacgactggagaagcccacaacgaaaaacgtgctgacagcagctacgtgtgcaaacaa
ggctttactgatcgcggatggggaaatggatgtggacttttcgggaaaggaagcattgac
acatgcgcaaaattttcttgtaccagtaaggccattggaagaatgatccaaccagagaac
atcaagtacgaggttggcatattcgtgcacggaaccaccacctcggaaaaccatgggaat
tactcagcgcaagtaggagcgtctcaagcagcaaagtttactgtaactccaaatgctcct
tcaataaccctcaagcttggtgattatggagaagtcacactggattgtgaaccaaggagt
ggactgaacactgaagcgttctatgtcatgaccgtgggttcgaagtcattcttagtccat
agggaatggttccatgacctttctcttccctggacgtccccctcaagcacggcatggaga
aacagagaactcctcatggaatttgaagaggcacatgccacaaaacaatctgtcgtagct
cttgggtcacaggagggaggcctccatcaagcgttggcaggagccatcgtggtggagtac
tcgagctcagtgaagttgacatcaggtcacctgaaatgcaggctaaaaatggacaaactg
gctctgaagggcacgacttatggcatgtgtacagaaaaattctcgttcgcgaaaaatcca
gcggacacaggccatggaacagttgtcattgagctcacatattctggaagtgatggtccc
tgcaaaattccgattgtctcagtcgcgagtttaaacgacatgacccctgtggggaggctg
gtaacagtaaaccccttcgtcgcgacatctagctccaactcaaaggtgctggttgagatg
gaacctcccttcggagactcttatatcgtggttggaagaggggacaagcagattaaccat
cactggcacaaagctggaagcacgctgggcaaagctttctcaacaactttgaaaggggct
cagagactagcagcgctaggtgacacagcctgggacttcggctccattggaggggtattc
aactccatagggaaagctgttcaccaagtatttggcggtgcattcagaacgctctttggg
ggaatgtcttggatcacacaaggactaatgggggccttacttctttggatgggtgtcaac
gcacgagaccggtcaatcgccctggcttttctggccacgggaggtgtgctcgtgtttcta
gcgaccaatgtgcatgccgacactggctgtgccattgacatcacaagaaaagagatgagg
tgtggaagtggcatcttcgtgcacaacgacgtagaggcttgggtagataggtacaaatat
ctgccagagacgcccagatccttagcgaagatcgttcacaaagcacatcaagaaggagtg
tgcggggtcagatccgtcactagactggaacaccagatgtgggaatctgtgcgggacgaa
ctgaatgtcttgctcaaagagaacgcggtggatctcagtgtggtggtgaacaagcccgtg
gggagatatcgctcagcccccaaacgcctatccatgactcaagaaaagtttgagatgggc
tggaaagcatggggaaaaagcattctcttcgcccccgaattggccaactccacgttcgtc
gtggatggacccgagacaaaggaatgccctgatgagcgcagagcctggaacagcatgcaa
atcgaagatttcggcttcggcatcacatcaacccgagtgtggctgaaaattagagaggag
aacactgatgagtgtgatggagcaatcatagggacagctgttaaagggcatgtggcagtt
catagtgacttgtcatactggattgagagccgtctcaatgacacctggaaacttgagagg
gctgtcttcggagaggtgaaatcttgcacttggcccgagacacacactctttggggtgac
ggtgttgaggagagcgagcttatcatcccacacaccatagctggaccgagaagcaagcac
aaccggagagaagggtataaaacacaaaaccagggaccctgggatgagaacggcatcgtc
cttgactttgactattgtccaggaacaaaagtcaccatcacagaggactgtggcaagagg
ggtccctcaatcagaaccactactgacagtggaaagctgatcaccgattggtgctgccgc
agctgttctctaccgcctttacgattccggacagaaaatggttgctggtatgggatggaa
atcagacctgttaggcatgacgaaacaacactcgttagatcacaggttgacgctttcaac
ggcgaaatgattgacccttttcagctgggccttctggtgatgtttctggccacccaggag
gtccttcgcaagaggtggacggccagattgacgattcctgcggttttgggggctctactt
gtgctgatgcttgggggcatcacttacactgacctggcaagatatgtggtgctagttgct
gcggctttcgcggaggccaacagtggaggagatgttctgcacctcgctctgatagccgtc
ttcaagatccaaccagcttttctggtcatgaacatgcttagcgcgagatggacgaaccaa
gagaacgtggttctggtcctgggggcggcttttttccaactagcttcagtggatctgcag
atcggagtccacggaatcctgaatgccgcagccatagcatggatgatcgttcgagcgatc
acatttcccacaacttctaccgttgccatgccagtcttagcgctcctaactccgggaatg
agggccttgtatctggacacttacagaatcattcttcttgtcataggaatttgttccctg
ctgcaagagaggagaaagaccatggcgaagaagaaaggagccgtgctcttgggcttagcg
ctcacatccaccggatggttttcgcccaccactatcgcagccggactaatggtctgcaac
ccaaacaagaagagagggtggccagccaccgagttcctttcagcggttgggttgatgttt
gccattgtgggaggtctagccgagttggacatcgaatctatgtcaatacccttcatgctg
gcagggctcatggcagtgtcttacgtggtatcaggaaaggcaaccgacatgtggctggac
cgggctgccgatatcagctgggagatggaagctgcaatcacaggaagtagccggaggcta
gatgttaagttggatgatgacggcgactttcacttgattgatgatcccggtgttccatgg
aaagtctggctcttgcgcatgtcttgtatcggtttagccgctctgacaccctgggctatc
gttcccgccgcttttggctattggctcactctgaaaacaacaaaaagagggggcgtgttc
tgggacacgccatctccaaagccttgcttaaagggggacaccaccacaggagtttaccga
attatggctaggggaattctcggcacttaccaggccggcgttggagtcatgtacgagaat
gttttccacacattgtggcacacaactagaggagcagccatcatgagtggagaaggaaag
ctaacgccatactggggtagtgtgaaggaagatcgcataagctatggaggcccgtggagg
ttcgaccggaagtggaatggaacagatgatgtgcaagtgattgtggtggaaccagggaaa
cctgcagtaaacatccagacaaaaccgggagtgtttcgcacccctttcggggaggttgga
gcagtcagcttggactacccacggggaacatccggctcacccatcctagattccaatgga
gacatcataggcctgtatggcaatggggttgaactcggcgatggatcgtacgtcagcgcc
attgtgcagggcgaccgtcaagaggaaccagttccagatgcctacactccaagcatgctg
aaaaagagacagatgactgtgctggacctgcacccaggttcgggaaaaaccaggaagatc
ctgccccaaataatcaaggacgccatccagcagcgcttgagaacagccgtgctggcaccc
acacgagtggtagcagcagaaatggcggaagctttgagaggactcccagtacgataccaa
acctcagcagtgcagagggagcatcagggaaatgaaatagtagacgtaatgtgccatgcc
actctgacccatagactaatgtcaccaaacagggtgcccaactacaatttattcgtgatg
gatgaggctcacttcactgacccagctagcatagccgctcggggttatattgcaaccaag
gtggaactgggggaggcagcagccatttttatgacggcgaccccgcccgggaccactgat
ccctttcccgactcaaatgccccaattcatgacctgcaggatgagatcccagacagggca
tggagcagtggatacgaatggatcacggactatgcgggaaaaactgtgtggttcgtggca
agtgtgaaaatggggaatgagatcgcaatgtgcctccaaagagcggggaaaaaggtcatc
cagcttaatcgtaagtcatatgacacagaatacccaaaatgcaaaaatggagattgggac
tttgttatcaccactgacatctctgagatgggggccaattttggtgcgagcagggtcatt
gactgcagaaagagtgtgaaacccaccatcctagaggagggagaaggtagagtcattctt
ggaaatccatcccccataaccagcgcaagtgcagcccaacggagaggtagagtgggcagg
aatcccaaccaagttggagatgaataccattacgggggggccaccagtgaagatgacagc
aacttagcccactggacagaggcaaaaattatgctagacaacatacacatgcctaatgga
ttagtggctcagctgtacgggccagagagggaaaaggctttcacaatggatggagagtac
cgtctcagaggtgaggagaagaagaacttcctggagctgcttagaacggctgacctccca
gtatggctagcctacaaggtggcgtccaatggcattcagtacactgacagaaaatggtgc
tttgatggaccacgcacaaatgccatactagaagataacactgaggtggagatagtcacc
cgaatgggtgagagaaagatcctcaagccgagatggctcgatgcgagggtttatgcagac
caccaggccctcaagtggtttaaggattttgcagcgggcaagagatcagccatcagtttc
atagaggtgctcggtcgcatgcctgagcatttcatgggaaagacgcgggaagccttagac
acaatgtatctggtggcaacagctgagaaaggtggaaaggcacaccgcatggctcttgaa
gaactgcccgacgcattggagaccatcacactcatcgttgccatcactgtgatgacagga
ggattcttcctgctcatgatgcagagaaagggcataggaaaaatgggtctaggggctcta
gtgctcacgctggccacctttttcctatgggcggcagaggttcctggaaccaaaatagcg
ggcaccttactggtcgccctgttgctgatggtggtcctcatcccggaaccagaaaaacag
aggtcacagacagacaaccagttggcagtgtttcttatctgcgtcctgaccgtggtcgga
gtggtggcagcaaatgagtacggaatgctggaaaaaaccaaagcagaccttaagagcatg
tttggcggaaggacgcaagcaccaggactgaccgga---ttgcctagcatggcactggac
ttgcgcccagccacagcttgggcgctgtatggggggagcacagttgtgttaacccctctc
ctgaagcacctaatcacctcagaatacgtcaccacatcgttagcttcaatcagttcacaa
gcgggttcgctgtttgttttgccgcgaggcgtgcctttcactgacttggatctaaccgtt
ggccttgtctttcttggctgttggggccaaatcaccctcaccacgttcctaacagctatg
gtgctagtgacactccactacggatacatgctccctgggtggcaagcagaggcactcaga
gctgctcagagaagaacagcggctggcataatgaagaatgccgtcgtggacggaatggtc
gccaccgatgtgcccgaactggaaagaactactcctttgatgcaaaagaaagtcggccaa
gtgctcctcataggggtcagcgtggcggcgtttctcgtcaacccaaatgtcaccaccgtg
agagaggcaggtgtgttggtgacggcagccacactcaccttgtgggacaatggagccagt
gccgtctggaattccaccaccgctacggggctctgccatgtcatgcgaggcagctaccta
gctggcggctccattgcctggactctcatcaagaacgctgacaagccctccttaaaaagg
gggaggcctggaggcaggacgctaggggagcagtggaaggaaaagttgaatgctatgagc
agggatgagttcttcaaatacagaagagaggccataattgaggtggaccgcactgaagca
cgcagggctaggcgcgagaacaacatagtgggaggacatccagtctcgcgagggtcagca
aagctccgctggctcgtggaaaaaggatttgtctcgccaataggaaaagtcatagatctg
ggatgcgggcgcggaggctggagctactacgcagcaactctgaaaaaagttcaggaagtc
aaagggtacacgaaaggtggggcgggacacgaagaaccgatgctcatgcagagttacggt
tggaacctggtctcgttaaagagtggggtggacgtgttctacaaaccctcggagcctagt
gacaccctgttctgtgacataggagaatcttccccaagtccggaggtggaggaacaacgc
acgctgcgcgtcctagaaatgacatctgactggttacatcggggacctagagagttctgc
ataaaagtgctttgcccttacatgcctaaagttatagaaaagatggaagtcctgcaacgt
cgtttcggcggcgggctggtgcgccttcccctgtctcgaaactccaaccatgagatgtac
tgggtgagtggagctgctggcaatgtggtgcatgcggtcaacatgaccagccaagtgctg
ctagggcgaatggatcgcacagtgtggagagggccaaagtatgaagaggatgtcaacctg
ggtagcgggacgagagctgtggggaagggggaggtccatagcaaccaggaaaaaattagg
aagagaattcagaaacttagagaggaattcgctacaacctggcacaaagaccccgagcat
ccataccgaacttggacctatcatggaagctacgaagtgaaggccactggctcagcaagc
tctctcgtcaatggggtggtaaagctcatgagcaaaccctgggacgccatcgccaatgtc
accacaatggccatgaccgacaccaccccttttggccagcagagggtctttaaagagaag
gttgacacgaaggctccagagccaccagcaggagtcaaggaagtgctcaacgagaccacc
aactggctgtgggcccacttgtcacgggagaaacgaccccgcttgtgcactaaggaagaa
ttcataaagaaagtcaacagcaacgcagctctcggagcagtgtttgctgaacagaatcaa
tggagcacggcgcgggaagccgtgggcgaccctctgttctgggagatggtcaatgaagaa
agggaaaaccatttgcgaggggagtgccacacgtgcatttacaacatgatgggaaaaaga
gagaaaaaacccggagagttcggaaaggcaaaagggagtagggctatttggttcatgtgg
ctcggagctcggtacctagagttcgaagccctaggatttctaaatgaagaccattggctg
agccgagagaattcaggaggtggggtggaaggttcaggcgtccaaaagctgggatacatc
ctccgtgacatagcagggaagcaaggaggtaaaatgtatgccgatgacaccgccgggtgg
gataccagaatcactagaaccgacttggaaaatgaagccaaagtgctggagcttttgaat
ggtgaacaccgcatgctcgcccgagccataattgaactaacgtacaggcacaaagtggtc
aaggttatgagacctgcagcaggaggaaagacagtgatggacgtgatatcacgagaagac
caaagggggagtgggcaggtggtgacctacgctctcaacacattcacgaacattgccgtc
cagcttgtccgcttgatggaggctgagggggtcatcggaccacaacacttggaacagctg
cccaggaaaaacaaaatagctgttaggacctggctctttgagaatggagaggagagagtg
actaggatggcgatcagtggagacgactgcgtcgtcaagccgctggatgacagattcgcc
acggctctccatttcctcaacgcaatgtcgaaggtcagaaaagatatccaagaatggaag
ccttcgcatggttggcacgactggcagcaggttcccttttgctccaatcattttcaggag
attgtgatgaaagatggaaggagcatagtcgtcccgtgcagagggcaggatgagttgatt
ggcagggcgcgcatctccccaggtgctggatggaatgtgaaggacacagcttgcctggcc
aaagcatatgcacagatgtggctgcttctatacttccatcggagggacctacgcctcatg
gcaaatgcaatctgctcagcagttccagtggattgggtgcccacaggcagaacatcctgg
tcaatacactcaaaaggagagtggatgaccactgaagacatgctgcaagtctggaacagg
gtatggattgaagaaaatgaatggatgatggacaagaccccaatcacaagctggacagac
gttccgtacgtgggaaagcgtgaggacatctggtgtggcagtctcatcggaacgcgatcc
agggcaacatgggctgagaacatctacgcggcaataaaccaagtgagggctatcattgga
aaagaaaattatgttgattacatgacttccctcagaagatatgaggatgtattgattcag
gaggacagggtcatttag-----------------------atag--gat--taagtcat
gtgtgtaatatga-ataagaaaatg--tgcatgtggagtcaggccagcaaaagctgccac
cggatactgagtagacggtgctgcctgcgtctcagtcccaggaggactgggttaacaaat
ctgacaacggaaggtgggaaagccctcagaaccgtctcggaagcaggtccctgctcaccg
gaagttgaaagaccaacgtcaggccacaattttgtgccactccgctggggagtgcggcct
gcgcagccccaggaggactgggttaacaaagccgttgaggcccccacggcccaagcctcg
tctaagatgcaatagactaggtgtaaggactagaggttagaggagaccccgtggaaacaa
cattatgcggcccaagccccctcgaagctgtagaggaggtggaaggactagaggttagag
gagaccccgcatttgcatcaaaacagcatattgacacctgggaatagactgggagatctt
ctgctctatctcaacatc-agctactaggcacagagcgccgaagtatgtagctggtggtg
aggaagaacacaggatct---------------
>Ishikawa_JP_94
agaagtttatctgtgtgaacttcttggcttagtatcgttgagaagaatcgagagattagg
gcagtttaaacagttttttagaacggaagaacaaccatgactaaaaaaccaggagggccc
ggaagaaaccgggccatcaatatgctgaaacgcggattaccccgcgtattcccacttgtg
ggagtgaagagggtagtgatgagcttgttggacggcagagggccagtacgatttgtgctg
gctcttatcacgttcttcaagtttacagcattagccccgaccaaggcgcttttgggccgc
tggagagcagtggaaaaaagtgtggcaatgaaacatcttaccagtttcaaacgagaactt
ggaacactcatcgacgccgtgaacaagcggggcaaaaaacaaaacaaaagaggagggaat
gaaagctcgattatgtggcttgccagcttggcaatcgtaacagcctgtgccggagccatg
aagctatcaaactttcaaggaaagcttctgatgaccatcaacaacacggacattgcggac
gtcattgtgatccccacctcaaaaggtgaaaacagatgttgggtccgagcaatcgacgtt
ggttacatgtgtgaagataccatcacgtacgaatgtccgaagcttgccgtgggtaacgat
ccggaagacgtggactgctggtgcgacaatcaagaagtctacgtgcagtatggtcgctgc
acacggaccaggcattccaaacgaagcagaagatccgtttcggtccaaacgcatggggaa
agctcactagtgaacaaaaaagaggcttggctggattcaacgaaggccacgcgatacctc
atgaaaacggagaattggatcataaggaaccctggttatgctttcctggcgggggcactt
ggatggatgcttggcagcaacagtggccaacgtgtggtgttcactattctcttgctgttg
gtcgctccggcttacagttttacttgtctgggaatggggaatcgggacttcatagaagga
gccagtggagccacttgggtggatctagtgttagaaggagacagctgtttgacaatcatg
gcaaacgacaaaccaacactagatgtccgcatgatcaacattgaagctagccaacttgct
gaagtcaggagttactactatcacgcttcagtcactgacatttcaacggtggctcgatgc
cccacgactggagaagcccacaacgaaaaacgtgctgacagcagctacgtgtgcaaacaa
ggctttactgaccgcggatggggaaagggatgtggacttttcgggaaaggaagcattgac
acatgcgcaaaattttcttgtaccagtaaggccattggaagaatgatccaaccagagaac
atcaagtacgaggttggcatattcgtgcatggaaccaccacctcggaaaaccatgggaat
tactcagcgcaagtaggagcgtctcaagcagcaaagttcactgtaactccaaacgctccc
tccataaccctcaagcttggtgattttggagaagtcacactggattgtgaaccaaagagt
ggactgaacactgaagcgttctacgtcatgaccgtgggttcgaagtcattcttggtccat
agggaatggttccatgacctttctcttccctggacgtccccctcaagcacggcatggaga
aacagagaactcctcatggaatttgaagaggcacacgccacaaaacaatctgtcgtggct
cttgggtcacaggagggaggcctccatcaagcgttggcaggagccatcgtggtggagtac
tcgagctcagtgaagttgacatcaggtcacctgaaatgcaggctaaaaatggacaaactg
gctctgaagggcacgacttatggcatgtgtacagaaaaattctcgttcgcgaaaaatcca
gcggacacaggccatggaacagttgtcattgagctcacatattctggaagtgatggtccc
tgtaaaattccgattgtctcagtcgcgagtttaaacgacatgacccctgtggggaggctg
gtaacagtaaaccccttcgtcgcgacatctagctccaactcaaaggtgctgttggagata
gaacctcccttcggagactcttatatcgtagttggaaggaaagacaagcagattaaccat
cataggcacaaagctggaagcacgctgggtaaagccttctcaacaactttgaaaggggct
cagagattagcagcgctaggtgacacagcctgggacttcggctccattggaagggtattc
aactccataggaaaggctgttcaccaagtatttggcggtgcgttcagaacgctctttggg
ggaatgtcttggatcacacaagggctaatgggggccttacttctttggatgggtgtcaac
gcacgagaccggtcaatcgccctggcttttttggccacgggaggtgtgctcgtgttttta
gcgaccaatgtgcatgccgacactggaagtgccattgacatcacaagaaaccagatgagg
tgtggaagtggtatcttcgtgcacaacgacgtagaggcttgggtagataggtacaaatat
ctgccagagacgcccagatctttagcgaagatcgtccacaaagcacatcaagaaggagtg
tgcggggtcagatccgtcactagactggaacaccagatgtgggaatctgtgcgggacgaa
ctgaatgtcttgctcaaagagaacgcggtggatctcagtgtggtggtaaacaagcccgtg
gggagatatcgctcagcccccaaacgcctatccatgactcaagaaaagtttgagatgggc
tggaaagcatggggaaaaagcattctcttcgcccccgaattggccaactccacgttcgtc
gtggatggacccgagacaaaggaatgccctgatgagcgcagagcctggaacagcatgcaa
atcgaagacttcggctttggcatcacatcaacccgagtgtggctgaaaattagagaggag
aacactgatgagtgtgatggagcaatcatagggacagctgttaaagggcatgtggcagtt
catagtgacttgtcatactggattgagagccgtctcaatgacacctggaaacttgagagg
cttgttttcggagaggtgaaatcttgcacttggcccgagacacacactctttggggtgac
ggtgttgaggagagcgagcttatcattccacataccatagctggaccgagaagcaagcac
aaccggagagaagggtataaaacacaaaaccagggaccctgggatgagaacggcatcgtc
cttgactttgactattgtccaggaacaaaagtcaccatcacagaggattgtggtaagagg
ggtccctcaatcagaaccactactgacagtggaaagctgatcaccgattggtgctgccgc
agctgttctctaccgcctttacggttccggacagaaaatggttgctggtatgggatggaa
atcagacctgttaggcatgatgaaacaacactcgttagatcacaggttgacgctttcaac
ggcgaaatgattgacccttttcagctgggccttctggtgatgtttctggccacccaggag
gtccttcgcaagaggtggacggccagattgacgattcctgcggttttgggggctctactt
gtgctgatgcttgggggcatcacttacactgacctggcaagatatgtggtgctagttgct
gcggctttcgcggaggccaacagtggaggagatgttctgcacctcgctctaatagccgtc
ttcaagatccaaccagcttttctggtcatgaacatgcttagcgcgagatggacgaaccaa
gagaacgtggttctggtcctgggggcggctttcttccaactagcttcagtggatttacag
atcggagtccacggaatcttgaatgccgcggccatagcatggatgatcgttcgagcgatc
acatttcccacaacttccaccgttgccatgccagtcttagcgctcctaactccgggaatg
agggccttgtatctggacacttatagaatcattcttcttgtcataggaatttgttccctg
ctgcaagagaggagaaagaccatggcgaagaagaaaggagccgtgctcttgggcttagcg
ctcacatccaccggatggttttcgcccaccactatcgcagccggactaatggtctgcaac
ccaaacaagaagagagggtggccagccaccgagttcctttcagcggttgggttgatgttt
gccattgtgggaggtctagccgagttggacatcgaatctatgtcaatacccttcatgctg
gcagggctcatggcagtgtcctacgtggtatcaggaaaggcaaccgacatgtggctggac
cgggctgccgatatcagctgggagatggaagctgcaatcacaggaagtagccggaggcta
gatgttaagttggatgacgacggcgactttcacttgattgatgatcccggtgttccatgg
aaagtctggctcttgcgcatgtcttgcatcggtttagccgctctgacaccctgggctatc
gttcccgccgcttttggctattggctcactctgaaaacaacaaaaagagggggcgtgttc
tgggacacgccatctccaaagccttgcctaaagggggacaccaccacaggagtttaccga
atcatggctaggggaattctcggcacttaccaggccggcgttggagttatgtacgagaat
gttttccacacattgtggcacacaactagaggagcagccatcatgagtggagaaggaaag
ctaacgccatactggggtagtgtgaaggaagaccgcataagctatggaggcccgtggagg
ttcgaccggaagtggaatggaacagatgatgtgcaagtgatcgtggtggaaccagggaaa
cctgcagtaaacatccagacaaaaccgggagtgtttcgcacccctttcggggaggttgga
gcagtcagcttggactacccacggggaacatccggctcacccatcctagattccaatgga
gacatcataggcttgtatggcaatggagttgaactcggcgatggatcgtacgtcagcgcc
attgtgcagggcgaccgtcaagaggaaccagttccagatgcctacactccaagcatgctg
aaaaagagacagatgactgtgctggacctgcacccaggttcgggaaaaaccaggaagatc
ctaccccaaataatcaaggacgccatccagcagcgcttgagaacagccgtgctggcaccc
acacgagtggtggcagcagaaatggcggaagctttgagaggactcccagtacgatatcaa
acctcagcagtgcagagggagcatcagggaaatgaaatagtagacgtaatgtgccatgcc
actctgacccatagactaatgtcaccaaacagggtgcccaactacaatttattcgtgatg
gatgaggctcacttcactgacccagctagcatcgccgctcggggttatattgcaaccaag
gtggaactgggggaggcagcagccatttttatgacggcgaccccgcccgggaccactgat
ccctttcccgactcaaatgccccaattcatgacctgcaggatgagatcccagacagggca
tggagcagtggatacgaatggatcacggactatgcgggaaaaaccgtgtggttcgtggca
agtgtgaaaatggggaatgagatcgcaatgtgccttcaaagagcggggaaaaaggtcatc
cagctcaatcgtaagtcttatgacacagaatacccaaaatgcaaaaatggagattgggac
tttgttatcaccactgacatctctgagatgggggccaattttggtgcgagcagggtcatt
gactgcagaaagagtgtgaaacccaccatcctagaggagggagaaggtagagtcattctt
ggaaacccatcccccataaccagtgcaagtgcagcccaacggagaggcagagtgggcagg
aatcccaaccaagttggagatgaatatcattacgggggggccaccagtgaagatgacagc
aacttagcccactggacagaggcaaaaattatgctagacaacatacacatgcctaatgga
ttagtggctcagctgtacgggccagagagggaaaaggctttcacaatggatggagagtac
cgtctcagaggtgaggagaagaagaacttcttggagctgcttagaacggctgacctccca
gtatggctagcctacaaggtggcgtccaatggcattcagtacactgacagaaaatggtgc
tttgatggaccacgcacaaacgctatactagaagataacactgaggtggagatagtcacc
cgaatgggtgagagaaagatcctcaagccgagatggctcgatgcgagggtttatgcagac
caccaggccctcaagtggtttaaggattttgcagcgggcaagagatcagccgttagtttc
atagaggtgctcggccgcatgcctgagcatttcatgggaaagacacgggaagccttagac
acaatgtatctggtggcaacagctgagaaaggtggaaaggcacaccgcatggctcttgaa
gaactgcccgacgcattggagaccatcacactcatcgttgccatcaccgtgatgacagga
ggattcttcctgctcatgatgcagagaaagggtataggaaaaatgggtctaggggctcta
gtgctcacgctggccacctttttcctatgggcggcagaggttcctggaaccaaaatagcg
ggcaccttactggtcgccctgttgctgatggtggtcctcattccggaaccagaaaaacag
aggtcacagacagacaaccagttggcagtgtttcttatctgtgtcctgaccgtggtcgga
gtggtggcagcaaatgagtacggaatgctggaaaaaaccaaagcagacctcaagagcatg
tttggcggaaggacgcaagcaccaggactgaccgga---ttgccaagcatggcactggac
ttgcgcccagccacagcttgggccctgtatggggggagcacagtcgtgttaacccctctc
ttgaagcacctaatcacctcagaatatgtcaccacatcgttagcttcaatcagttcgcaa
gcgggttcgctgtttgtcttgccgcgaggcgtgcctttcactgacttggatctaaccgtt
ggccttgtctttcttggctgctggggccaaatcaccctcaccacgttcctaacagccatg
gtgctagtgacactccactacggatacatgctccctgggtggcaagcagaggcactcaga
gctgctcagagaagaacagcggctggcataatgaagaatgccgtcgtggacggaatggtc
gccactgatgtgcccgaactggaaagaactactcctttgatgcagaagaaagtcggccaa
gtgctcctcataggggtcagcgtggcggcgtttctcgtcaaccccaatgtcaccaccgtg
agagaggcaggtgtgttggtgacggcagccacactcaccttgtgggacaatggagccagt
gccgtctggaattccaccaccgctacggggctctgccatgtcatgcgaggcagctaccta
gctggcggctccattgcctggactctcatcaagaacgctgacaagccgtcctttaaaaag
ggaaggcctggaggcaggacgctaggggagcagtggaagagaaaattgaatgctatgggc
agggatgagttcttcaaatacagaagagaggccataattgaggtggaccgcactgaagca
cgcagggctaggcgcgagaacaacatagtgggaggacatccagtctcgcgagggtcagca
aagctccgctggctcgtggaaaaaggatttgtctcgccaataggaaaagtcatagatctg
ggatgcgggcgcggaggctggagctactacgcagcaactctgaaaaaagttcaggaagtc
aaagggtacacgaaaggtggggcgggacatgaagaaccgatgctcatgcagagttacggt
tggaacctggtctcgctaaagagtggggtggacgtattctacaaaccctcggagcctagt
gacaccctgttctgtgacataggagaatcctccccaagtccagaggtggaggaacaacgc
acgctgcgcgtcttagaaatgacatctgactggttacatcggggacctagagagttctgc
ataaaagtgctctgcccttacatgcctaaagttatagaaaagatggaagtcctgcaacgt
cgtttcggtggcgggctggtgcgccttcccctgtctcgaaactccaaccatgagatgtac
tgggtgagtggagctgctggcaatgtggtgcatgcggtcaacatgaccagccaagtgctg
ctagggcgaatggatcgcacagtgtggagagggccaaagtatgaagaggatgtcaacctg
ggcagcgggacgagagctgtggggaagggagaggtccatagcaaccaggaaaaaattagg
aagagaatccagaagcttagagaggaattcgctacaacctggcacaaagaccccgagcat
ccataccgaacctggacctaccacggaagctacgaagtgaaggccactggctcagcaagc
tctctcgtcaatggggtggtaaagctcatgagcaaaccctgggacgccatcgccaatgtc
accacaatggccatgaccgacaccaccccttttggccagcagagggtctttaaggagaag
gttgacacgaaggctccagagccaccagcaggagtcaaggaagtgctcaacgagaccacc
aactggctgtgggcccacttgtcacgggagaaacgaccccgcttgtgcaccaaggaagaa
ttcataaagaaagtcaacagcaacgcagctctcggagcagtgttcgctgaacagaatcaa
tggagcacggcgcgggaagccgtgagtgaccctctgttctgggagatggtcaatgaagaa
agggaaaaccatttgcgaggggagtgccacacgtgcatttacaacatgatgggaaaaaga
gagaaaaaacccggagagttcggaaaggctaaagggagtagagctatctggttcatgtgg
ctcggagctcggtacctagagttcgaagccctaggatttctaaatgaagaccattggctg
agccgagagaattcaggaggtggggtggaaggttcaggcgtccaaaagctgggatacatt
ctccgtgacatagcagggaagcaaggaggtaaaatgtatgccgatgacaccgccgggtgg
gacaccagaatcactagaaccgacttggaaaatgaagccaaggtgctggagcttttggat
ggtgaacaccgcatgctcgcccgggccataattgaactaacgtacaggcacaaagtggtc
aaggtcatgagacctgcagcaggaggaaagacagtgatggacgtgatatcacgagaagat
caaagggggagcgggcaggtggtgacctacgctctcaacacattcacgaacattgccgtc
cagcttgtccgcttgatggaggctgagggggtcattggaccacaacacttggaacagctg
cccaggaaaaacaagatagctgttaggacctggctctttgagaatggagaggagagagtg
actaggatggcgatcagtggagacgactgcgtcgtcaagccgctggatgacagattcgcc
acggctctccatttcctcaacgcaatgtcgaaggtcagaaaagatatccaagaatggaag
ccttcgcatggttggcacgactggcagcaggttcccttttgctccaatcattttcaggag
attgtgatgaaagatggaaggagcatagtcgtcccgtgcagagggcaggatgagctgatt
ggcagggcgcgcatctccccaggagctggatggaatgtgaaggacacagcttgcctggcc
aaagcgtatgcacagatgtggctgcttctatacttccatcggagggacctacgcctcatg
gcaaatgcaatctgctcagcagttccagtggactgggtgcccacaggcagaacatcctgg
tcaatacactcaaaaggagagtggatgaccactgaagacatgctgcaagtctggaacagg
gtatggattgaagaaaatgaatggatgatggacaagaccccaatcacaagctggacagac
gttccgtacgtgggaaagcgtgaggacatctggtgtggcagtctcatcggaacgcgaacc
agggcaacatgggctgagaacatctacgcggcaataaaccaagtgagggccatcattgga
aaagaaaattatgttgattacatgacttccctcagaagatatgaggatgtattgattcag
gaggacagggtcatttag-----------------------acag--gat--taagtcat
gtgtgtaatgtgagataagaaaatg--tgcatgtggagtcaggccagcaaaagctgccac
cggatactgagtagacggtgctgcctgcgtctcagttccaggaggactgggttaacaaat
ctgacaacggaaggtgggaaagccctcagaaccgtctcggaagcaggtccctgcgcaccg
gaagttgaaagaccaacgtcaggccacaattctgtgccactccgctggggagtgcggcct
gcgtagccccaggaggactgggttaacatagccgttgaggcccccacggcccaagcctcg
tctaagatgcaatagactaggtgtaaggactagaggttagaggagaccccgtggaaacaa
cattatgcggcccaagccccctcgaagctgtggaggaggtggaaggactagaggttagag
gagaccccgcatttgcatcaaaacagcatattgacacctgggaatagactgggagatctt
ctgctctatctcaacatc-agctactaggcacagagcgccgaagtatgtagctggtggtg
aggaagaacacaggatct---------------
>JEV/MQ/Yamaguchi/2013-2_JP_13
agaagtttatctgcgtgaacttcttggcttagtatcgttgagaagaatcgaaagattagt
gcagtttaaacagttttttagaacggaagaacaaccatgactaaaaaaccaggagggccc
ggaaaaaaccgggccatcaatatgctgaaacgcggattaccccgcgtattcccactagtg
ggagtgaagagggtagtaatgagcttgttggacggcagagggccagtacgattcgtgctg
gctcttatcacgttcttcaagtttacagcattagccccgaccaaggcgcttttgggccgc
tggagagcagtggaaaaaagtgtggcaatgaaacatcttaccagtttcaaacgagaactt
ggaacactcatcgacgccgtgaacaagcggggcaaaaaacaaaacaaaagaggagggaac
gaaagctcgattatgtggcttgccagcttggcaatcgtaacagcctgtgccggagccatg
aagctatcaaactttcaaggaaagcttctgatgaccatcaacaacacggacattgcggac
gtcatcgtgatccccacctcaaaaggtgaaaacagatgttgggtccgagcaatcgacgtt
ggttacatgtgtgaagacaccatcacgtacgaatgtccgaagcttgccgtgggcaacgat
ccggaagacgtggattgctggtgcgacaatcaagaagtctacgtgcagtatggtcgctgc
acacggaccaggcattccaaacgaagcagaagatccgtttcggtccaaacgcatggggaa
agctcattagtgaacaaaaaagaggcttggctggattcaacgaaggccacgcgatacctc
atgaaaacggagaactggatcataaggaaccctggttatgctttcctggcggcggcactt
ggatggatgcttggcagcaacagtggccaacgtgtggtgttcactattctcttgctgttg
gtcgctccggcttacagttttaactgtttgggaatggggaatcgggacttcatagaagga
gccagtggagccacttgggtggatctggtgttagaaggagatagctgtttgacaatcatg
gcaaacgacaaaccaacactagatgtccgcatgatcaacattgaagctagccaacttgct
gaagtcaggagttactgctatcacgcttcagtcaccgacatttcaacggtggctcgatgc
cccacgacaggagaagctcacaacgaaaaacgtgccgacagcagctacgtgtgcaaacaa
ggctttactgatcgcggatggggaaatggatgtggacttttcgggaaaggaagcattgac
acatgcgcaaaattttcttgtaccaataaggccattggaagaatgatccaaccagagaac
atcaagtacgaggttggcatattcgtgcacggaaccaccacctcggaaaaccatgggaat
tactcagcgcaagtaggagcgtctcaagcagcaaagtttactgtaactccaaatgctccc
tcaataaccctcaagcttggtgattatggagaagtcacactggattgtgaaccaaggagt
ggactgaacactgaagcgttctatgtcatgaccgtgggttcgaagtcattcttagtccat
agggaatggttccatgacctttctcttccctggacgtccccctcaagcacggcatggaga
aacagagaactccttatggaatttgaagaggcacatgccacaaaacaatctgtcgtagct
cttgggtcacaggagggaggcctccatcaagcgttggcaggagccatcgtagtggagtac
tcgagctcagtgaagttgacatcaggtcacctgaaatgcaggctaaaaatggacaaactg
gctctgaagggcacgacttatggcatgtgtacagagaaattctcgttcgcgaaaaatcca
gcggacacaggccatggaacagttgtcattgagctcacatactctggaagtgatggtccc
tgtaaaattccgattgtctcagtcgcgagtttaaacgacatgacccctgtggggaggctg
gtaacagtaaaccccttcgtcgcgacatctagctccaactcaaaggtgctggttgagatg
gaacctcccttcggagactcttatatcgtggttggaagaggggacaagcagattaaccat
cactggcacaaagctggaagcacgctgggtaaagccttctcaacaactttgaaaggggct
cagagactagcagcgctaggcgacacagcctgggacttcggctccattggaggggttttt
aactccatagggaaagctgttcaccaagtatttggcggtgcattcagaacgctctttggg
ggaatgtcttggatcacacaaggactaatgggggccttacttctttggatgggtgtcaac
gcacgagaccggtcaatcgccctggcttttctggccacgggaggtgtgctcgtgttttta
gcgaccaatgtgcatgccgacactggctgtgccattgacatcacaagaaaagagatgagg
tgtggaagtggcatcttcgtgcataacgacgtagaggcttgggtagataggtacaaatat
ctgccagagacgcccagatccttagcgaagatcgtccataaagcacatcaagaaggagtg
tgcggggtcagatccgtcactagactggaacaccagatgtgggaatctgtgcgggacgaa
ctgaatgtcttgctcaaagagaacgcggtggatctcagtgtggtggtgaacaagcccgtg
gggagatatcgctcagcccccaaacgcctatccatgactcaagaaaagtttgagatgggc
tggaaagcatggggaaaaagcattctcttcgcccccgaattggccaactccacgttcgtc
gtggatggacccgagacaaaggaatgccctgatgagcgcagagcctggaacagcatgcaa
atcgaagacttcggcttcggcatcacatcgacccgagtgtggctgaaaattagagaggag
aacactgatgagtgtgatggagcaatcatagggacagctgttaaagggcatgtggcagtt
catagtgacttgtcttactggattgagagccgtctcaatgacacctggaaacttgagagg
gccgtcttcggagaagtgaaatcttgcacttggcccgagacgcacactctttggggtgac
ggtgttgaggagagcgagcttatcatcccacacaccatagctggaccgagaagcaagcac
aaccggagagaagggtataaaacacaaaaccagggaccctgggatgagaacggcatcgtc
cttgattttgattattgtccgggaacaaaagtcaccatcacagaggactgtggcaagagg
ggtccctcaatcagaactactactgacagtggaaagctgatcaccgattggtgttgccgc
agctgttctctaccgcctttacggttccggacagaaaatggttgctggtatgggatggaa
atcagacctgttaggcatgatgaaacaacactcgttaggtcacaggttgacgctttcaat
ggcgaaatgattgacccttttcagctgggccttctggtgatgtttctggccacccaggag
gtccttcgcaagaggtggacggccagattgacgattcctgcggttttgggggccctactt
gtgctgatgcttgggggcatcacttacactgacatggcaagatatgtggtgctagttgct
gcggctttcgcggaggccaatagtggaggagatgttctgcacctcgctttgatagccgtc
ttcaagatccaaccatcttttctggtcatgaacatgcttagcgcgagatggacgaaccaa
gagaacgtggttctggtcctgggggcggcttttttccaactagcttcagtggacttacag
attggagtccacggaatcctgaatgccgcagccatagcatggatgatcgttcgagcgatc
acatttcccacaacttctaccgttgccatgccagtcttagcgctcctaactccgggaatg
agggccttgtatctggacacttacagaatcattcttcttgtcataggaatttgttccctg
ctgcaagagaggagaaagaccatggcgaagaagaaaggagccgtgctcttgggcttagcg
ctcacatccaccggatggttttcgcccaccactatcgcagccggactaatggtatgcaac
ccaaacaagaagagagggtggccagctaccgagttcctttcagcggttgggttgatgttt
gccattgtgggaggtctagccgagttggacatcgaatctatgtcaatacccttcatgctg
gcagggcttatggcagtgtcctacgtggtatcaggaaaggcaaccgacatgtggctggac
cgggctgccgatatcagctgggagatggaagctgcaatcacaggaagtagccggaggcta
gatgttaagttggacgacgacggcgactttcacttgattgatgatcccggtgttccatgg
aaagtctggctcttgcgtatgtcttgtatcggtttagccgctctgacaccctgggctatc
gtccccgccgcttttggctattggctcactctgaaaacaacgaaaagagggggcgtgttc
tgggacacgccatctccaaagccttgcttaaagggggacaccaccacaggagtctaccga
attatggccagggggattctcggcacttaccaggccggcgttggagtcatgtacgagaat
gttttccacacattgtggcacacaactagaggagcagccatcatgagtggagaaggaaag
ctaacgccatactggggtagtgtgaaggaagaccgcataagctatggaggcccgtggagg
ttcgaccggaagtggaatggaacagatgatgtgcaagtgatcgtggtggaaccagggaaa
cctgcagtaaacatccagacaaaaccgggagtgtttcgcacccctttcggggagattgga
gcagtcagcttggactacccacggggaacatccggctcacccatcctagattccaatgga
gacatcataggcttgtatggcaatggagttgaactcggcgatggatcgtacgtcagcgcc
attgtgcagggcgaccgtcaagaggaaccagttccagatgcctacactccaggcatgctg
aaaaagagacagatgactgtgctggacctgcacccaggttcgggaaaaaccaggaagatt
ctaccccaaataatcaaggacgccatccagcagcgcttgagaacagccgtgctggcaccc
acacgagtggtagcagcagaaatggcggaagctttgaaaggactcccagtacgatatcaa
acctcagcagtgcagagggagcatcagggaaatgaaatagtagacgtaatgtgccatgcc
actctgacccatagactaatgtcaccaaacagagtgcccaattacaacttattcgtgatg
gatgaggctcacttcactgacccagctagcatcgccgctcggggttatattgcaaccaag
gtggaactgggggaggcagcagccatttttatgacggcgaccccgcccgggaccactgat
ccctttcccgactcaaatgccccaatccatgacctgcaggatgagatcccagacagggcg
tggagcagtggatacgaatggatcacggactatgcgggaaaaactgtgtggttcgtggca
agtgtgaaaatggggaatgagatcgcaatgtgccttcaaagagcggggaaaaaggtcatc
cagctcaatcgcaagtcttatgacacagaatatccaaaatgcaaaaatggagattgggac
tttgtcatcaccactgacatctctgagatgggggccaattttggtgcgagcagggtcatt
gactgcagaaagagtgtgaaacccaccatcctagaggagggagaaggcagagtcatcctt
ggaaacccatcccccataaccagtgcaagtgcagcccaacggagaggtagagtaggcagg
aatcccaaccaagttggagatgaataccattacgggggggccaccagtgaagatgacagc
aacttagcccactggacagaggcaaaaattatgctagacaacatacacatgcctaatgga
ttggtggctcagctgtacgggccagagagggaaaaggctttcacaatggatggagagtac
cgtctcagaggtgaggagaagaagaacttcttggagctgcttagaacggctgacctccca
gtatggctagcctacaaggtggcgtccaatggcattcagtacactgacagaaaatggtgc
tttgatggaccacgcacaaatgccatactagaagataacactgaggtggagatagtcacc
cgaatgggcgagagaaagatcctcaagccgagatggctcgatgcgagggtttatgcagac
caccaggccctcaagtggtttaaggattttgcagcgggcaagagatcagccgtcagtttc
atagaggtgctcggtcgcatgcctgagcatttcatgggaaagacacgggaagccttagac
acaatgtatctggtggcgacagctgagaaaggtggaaaggcacaccgcatggctcttgaa
gaactgcccgacgcattggagaccatcacactcatcgttgccatcactgtgatgacagga
ggattcttcctgctcatgatgcagagaaagggcatagggaaaatgggtctaggggctcta
gtgctcacgctggccaccttcttcctatgggcggcagaggttcctggaaccaaaatagcg
ggtaccttactggttgccctgttgctgatggtggtcctcatcccggaaccagaaaaacag
aggtcacagacagacaaccagttggcagtgtttcttatctgcgtcctgaccgtggtcgga
gtggtggcagcaaatgagtacggaatgctggaaaaaaccaaagcagaccttaagagcatg
tttggcggaaggacgcaagcatcagggctgaccgga---ttgccaagcatggcactggac
ttgcgtccagctacggcttgggcgctgtatggggggagcacagttgtgttaacccctctc
ctgaagcacctaatcacctcagaatacgtcaccacatcgttagcttcaatcagttcacaa
gcgggttcgctgtttgtcttgccgcgaggcgtgcctttcactgacttggatctaaccgtt
ggtcttgtctttcttggctgttggggccaaatcaccctcaccacgttcctaacagctatg
gtgctagtgacactccactatggatacatgctccctgggtggcaagcagaggcgctcaga
gctgctcagagaagaacagcggctggcataatgaagaatgccgtcgtggacggaatggtc
gccactgatgtgcccgaactggaaagaaccactcctttgatgcaaaagaaagtcggccaa
gtgctcctcataggggtcagcgtggcggcgtttctcgtcaaccccaatgtcaccaccgtg
agagaggcaggtgtgttggtgacggcagccacactcaccttgtgggacaatggagccagt
gcagtctggaattccaccaccgctacggggctctgccatgtcatgcgaggcagctaccta
gctggcggctccattgcctggactctcatcaagaacgctgacaagccctccttaaaaagg
gggaggcctggaggcaggacgctaggggagcagtggaaggaaaagttgaatgctatgagc
agggatgagttcttcaaatacagaagagaggccataattgaggtggaccgcactgaagca
cgcagggctaggcgcgagaacaacatagtgggaggacatccagtctcgcgggggtcagca
aagctccgctggctcgtggaaaaaggatttgtctcgccaataggaaaagtcatagatctg
ggatgcgggcgcggaggctggagctactacgcagcaactctgaaaaaagtccaggaagtc
aaagggtacacgaaaggtggggcgggacacgaagaaccgatgctcatgcagagttacggt
tggaacctggtctcgctaaaaagtggggtggacgtattctacaaaccctcggagcctagt
gataccctgttctgtgacataggagaatcatccccaagtccggaggtggaggaacaacgc
acgctgcgcgtcttagaaatgacatctgactggttacatcggggacctagagagttctgc
ataaaagtgctctgcccttacatgcctaaagttatagaaaagatggaagtcctgcaacgt
cgtttcggtggcgggctggtgcgccttcccctgtctcgaaactccaaccatgagatgtac
tgggtgagcggagccgctggcaacgtggtgcatgcggtcaacatgaccagtcaagtgctg
ctagggcgaatggatcgcacagtgtggagagggccaaagtatgaagaggatgtcaacctg
ggcagcgggacgagagctgtggggaagggagaggtccacagcaaccaggaaaaaattagg
aagagaatccagaagcttaaagaggaattcgccacaacctggcacaaagaccccgagcat
ccataccgaacttggacctatcacggaagctacgaagtgaaggccactggctcagcaagt
tctctcgtcaatggggtggtaaagctcatgagcaaaccctgggacgccatcgccaatgtc
accacaatggccatgaccgacaccaccccctttggtcagcagagggtctttaaagagaag
gttgacacgaaggctccagaaccaccagcaggagtcaaggaagtgctcaacgagactacc
aactggttgtgggcccacctgtcacgggagaaacgaccccgcttgtgcactaaggaagaa
ttcataaagaaagtcaacagcaacgcagctctcggagcagtgtttgctgaacagaatcaa
tggagcacggcgcgggaggccgtgggtgaccctctgttctgggagatggtcaatgaagaa
agggaaaaccatttgcgaggggagtgccacacgtgcatttacaacatgatgggaaaaaga
gagaaaaaacccggagagttcggaaaggctaaagggagtagggctatctggttcatgtgg
ctcggagctcggtacctagagttcgaagccctaggatttctaaatgaagaccactggctg
agccgagagaattcaggaggtggggtggaaggttcaggcgtccaaaagctgggatacatt
ctccgtgacatagcagggaagcaaggaggcaaaatgtatgccgatgacaccgccgggtgg
gacaccagaatcactagaaccgacttggaaaatgaagccaaagtgctggagcttttggat
ggtgaacaccgcatgctcgcccgagccataattgaactaacgtacaggcacaaagtggtc
aaggtcatgagacctgcagcaggagggaagacagtgatggacgtgatatcacgagaagac
caaagggggagcgggcaggtggtgacttacgctctcaacacattcacgaacattgccgtc
cagcttgtccgcttgatggaggctgagggggtcattggaccacaacacttggaacagctg
cctagaaaaaacaagatagctgttaggacctggctctttgagaatggagaggagagagtg
actaggatggcgatcagtggagacgactgcgtcgtcaagccgctggatgacagattcgcc
acggctctccatttcctcaacgcaatgtcgaaggtcagaaaagatatccaagaatggaag
ccttcgcatggttggcacgactggcagcaggttcccttttgctccaatcattttcaggag
attgtgatgaaagatggaaggagcatagtcgtcccgtgcagagggcaggatgagctgatt
ggcagggcgcgcatctccccaggagctggatggaatgtgaaggacacagcctgcctggcc
aaagcgtatgcacagatgtggctgcttctatacttccatcggagggacctacgcctcatg
gcaaatgcaatctgctcagcagttccagtggactgggtgcccacaggcagaacatcctgg
tcaatacactcaaaaggagagtggatgaccactgaagacatgctgcaagtctggaacaga
gtatggattgaagaaaatgaatggatgatggacaagaccccaatcacaagctggacagac
gttccgtacgtgggaaagcgtgaggacatctggtgtggcagtctcatcggaacgcgatcc
agggcaacatgggctgagaacgtctacgcggcaataaaccaagtgagggccatcattgga
aaagaaaattatgttgattacatgacttccctcagaagatatgaggatgtattgattcag
gaggacagggtcatttag-----------------------atag--gat--taagtcat
gtgtgtaatgtga-ataagaaaatg--tgcatgtggagtcaggccagcaaaagctgccac
cggatactgagtagacggtgctgcctgcgtctcagttccaggaggactgggttaacaaat
ctgacaacggaaggtgggaaagccctcagaaccgtctcggaagcaggtccctgctcaccg
gaagttgaaagaccaacgtcaggccacaattctgtgccactccgctggggagtgcggcct
gcgcagccccaggaggactgggttaacaaagccgttgaggcccccacggcccaagcctcg
tctaagatgcaatagactaggtgtaaggactagaggttagaggagaccccgtggaaacaa
cattgtgcggcccaagccccctcgaagctgtagaggaggtggaaggactagaggttagag
gagaccccgcatttgcatcaaaacagcatattgacacctgggaatagactgggagatctt
ctgctctatctcaacatc-agctactaggcacagagcgccgaagtatgtagctggtggtg
aggaagaacacaggatct---------------
>JEV/MQ/Yamaguchi/2013-1_JP_13
agaagtttatctgcgtgaacttcttggcttagtatcgttgagaagaatcgaaagattagt
gcagtttaaacagttttttagaacggaagaacaaccatgactaaaaaaccaggagggccc
ggaaaaaaccgggccatcaatatgctgaaacgcggattaccccgcgtattcccactagtg
ggagtgaagagggtagtaatgagcttgttggacggcagagggccagtacgattcgtgctg
gctcttatcacgttcttcaagtttacagcattagccccgaccaaggcgcttttgggccgc
tggagagcagtggaaaaaagtgtggcaatgaaacatcttaccagtttcaaacgagaactt
ggaacactcatcgacgccgtgaacaagcggggcaaaaaacaaaacaaaagaggagggaac
gaaagctcgattgtgtggcttgccagcttggcaatcgtaacagcctgtgccggagccatg
aagctatcaaactttcaaggaaagcttctgatgaccatcaacaacacggacattgcggac
gtcatcgtgatccccacctcaaaaggtgaaaacagatgttgggtccgagcaatcgacgtt
ggttacatgtgtgaagacaccatcacgtacgaatgtccgaagcttgccgtgggcaacgat
ccggaagacgtggattgctggtgcgacaatcaagaagtctacgtgcagtatggtcgctgc
acacggaccaggcattccaaacgaagcagaagatccgtttcggtccaaacgcatggggaa
agctcattagtgaacaaaaaagaggcttggctggattcaacgaaggccacgcgatacctc
atgaaaacggagaactggatcataaggaaccctggttatgctttcctggcggcggcactt
ggatggatgcttggcagcaacagtggccaacgtgtggtgttcactattctcttgctgttg
gtcgctccggcttacagttttaactgtttgggaatggggaatcgggacttcatagaagga
gccagtggagccacttgggtggatctggtgttagaaggagatagctgtttgacaatcatg
gcaaacgacaaaccaacactagatgtccgcatgatcaacattgaagctagccaacttgct
gaagtcaggagttactgctatcacgcttcagtcaccgacatttcaacggtggctcgatgc
cccacgacaggagaagctcacaacgaaaaacgtgccgacagcagctacgtgtgcaaacaa
ggctttactgatcgcggatggggaaatggatgtggacttttcgggaaaggaagcattgac
acatgcgcaaaattttcttgtaccaataaggccattggaagaatgatccaaccagagaac
atcaagtacgaggttggcatattcgtgcacggaaccaccacctcggaaaaccatgggaat
tactcagcgcaagtaggagcgtctcaagcagcaaagtttactgtaactccaaatgctccc
tcaataaccctcaagcttggtgattatggagaagtcacactggattgtgaaccaaggagt
ggactgaacactgaagcgttctatgtcatgaccgtgggttcgaagtcattcttagtccat
agggaatggttccatgacctttctcttccctggacgtccccctcaagcacggcatggaga
aacagagaactccttatggaatttgaagaggcacatgccacaaaacaatctgtcgtagct
cttgggtcacaggagggaggcctccatcaagcgttggcaggagccatcgtagtggagtac
tcgagctcagtgaagttgacatcaggtcacctgaaatgcaggctaaaaatggacaaactg
gctctgaagggcacgacttatggcatgtgtacagagaaattctcgttcgcgaaaaatcca
gcggacacaggccatggaacagttgtcattgagctcacatactctggaagtgatggtccc
tgtaaaattccgattgtctcagtcgcgagtttaaacgacatgacccctgtggggaggctg
gtaacagtaaaccccttcgtcgcgacatctagctccaactcaaaggtgctggttgagatg
gaacctcccttcggagactcttatatcgtggttggaagaggggacaagcagattaaccat
cactggcacaaagctggaagcacgctgggtaaagccttctcaacaactttgaaaggggct
cagagactagcagcgctaggcgacacagcctgggacttcggctccattggaggggttttt
aactccatagggaaagctgttcaccaagtatttggcggtgcattcagaacgctctttggg
ggaatgtcttggatcacacaaggactaatgggggccttacttctttggatgggtgtcaac
gcacgagaccggtcaatcgccctggcttttctggccacgggaggtgtgctcgtgttttta
gcgaccaatgtgcatgccgacactggctgtgccattgacatcacaagaaaagagatgagg
tgtggaagtggcatcttcgtgcataacgacgtagaggcttgggtagataggtacaaatat
ctgccagagacgcccagatccttagcgaagatcgtccataaagcacatcaagaaggagtg
tgcggggtcagatccgtcactagactggaacaccagatgtgggaatctgtgcgggacgaa
ctgaatgtcttgctcaaagagaacgcggtggatctcagtgtggtggtgaacaagcccgtg
gggagatatcgctcagcccccaaacgcctatccatgactcaagaaaagtttgagatgggc
tggaaagcatggggaaaaagcattctcttcgcccccgaattggccaactccacgttcgtc
gtggatggacccgagacaaaggaatgccctgatgagcgcagagcctggaacagcatgcaa
atcgaagacttcggcttcggcatcacatcgacccgagtgtggctgaaaattagagaggag
aacactgatgagtgtgatggagcaatcatagggacagctgttaaagggcatgtggcagtt
catagtgacttgtcttactggattgagagccgtctcaatgacacctggaaacttgagagg
gccgtcttcggagaagtgaaatcttgcacttggcccgagacgcacactctttggggtgac
ggtgttgaggagagcgagcttatcatcccacacaccatagctggaccgagaagcaagcac
aaccggagagaagggtataaaacacaaaaccagggaccctgggatgagaacggcatcgtc
cttgattttgattattgtccgggaacaaaagtcaccatcacagaggactgtggcaagagg
ggtccctcaatcagaactactactgacagtggaaagctgatcaccgattggtgttgccgc
agctgttctctaccgcctttacggttccggacagaaaatggttgctggtatgggatggaa
atcagacctgttaggcatgatgaaacaacactcgttaggtcacaggttgacgctttcaat
ggcgaaatgattgacccttttcagctgggccttctggtgatgtttctggccacccaggag
gtccttcgcaagaggtggacggccagattgacgattcctgcggttttgggggccctactt
gtgctgatgcttgggggcatcacttacactgacatggcaagatatgtggtgctagttgct
gcggctttcgcggaggccaatagtggaggagatgttctgcacctcgctttgatagccgtc
ttcaagatccaaccatcttttctggtcatgaacatgcttagcgcgagatggacgaaccaa
gagaacgtggttctggtcctgggggcggcttttttccaactagcttcagtggacttacag
attggagtccacggaatcctgaatgccgcagccatagcatggatgatcgttcgagcgatc
acatttcccacaacttctaccgttgccatgccagtcttagcgctcctaactccgggaatg
agggccttgtatctggacacttacagaatcattcttcttgtcataggaatttgttccctg
ctgcaagagaggagaaagaccatggcgaagaagaaaggagccgtgctcttgggcttagcg
ctcacatccaccggatggttttcgcccaccactatcgcagccggactaatggtatgcaac
ccaaacaagaagagaggatggccagctaccgagttcctttcagcggttgggttgatgttt
gccattgtgggaggtctagccgagttggacatcgaatctatgtcaatacccttcatgctg
gcagggcttatggcagtgtcctacgtggtatcaggaaaggcaaccgacatgtggctggat
cgggctgccgatatcagctgggagatggaagctgcaatcacaggaagtagccggaggcta
gatgttaagttggacgacgacggcgactttcacttgattgatgatcccggtgttccatgg
aaagtctggctcttgcgtatgtcttgtatcggtttagccgctctgacaccctgggctatc
gtccccgccgcttttggctattggctcactctgaaaacaacgaaaagagggggcgtgttc
tgggacacgccatctccaaagccttgcttaaagggggacaccaccacaggagtctaccga
attatggccagggggattctcggcacttaccaggccggcgttggagtcatgtacgagaat
gttttccacacattgtggcacacaactagaggagcagccatcatgagtggagaaggaaag
ctaacgccatactggggtagtgtgaaggaagaccgcataagctatggaggcccgtggagg
ttcgaccggaagtggaatggaacagatgatgtgcaagtgatcgtggtggaaccagggaaa
cctgcagtaaacatccagacaaaaccgggagtatttcgcacccctttcggggagattgga
gcagtcagcttggactacccacggggaacatccggctcacccatcctagattccaatgga
gacatcataggcttgtatggcaatggagttgaactcggcgatggatcgtacgtcagcgcc
attgtgcagggcgaccgtcaagaggaaccagttccagatgcctacactccaggcatgctg
aaaaagagacagatgactgtgctggacctgcacccaggttcgggaaaaaccaggaagatt
ctaccccaaataatcaaggacgccatccagcagcgcttgagaacagccgtgctggcaccc
acacgagtggtagcagcagaaatggcggaagctttgaaaggactcccagtacgatatcaa
acctcagcagtgcagagggagcatcagggaaatgaaatagtagacgtaatgtgccatgcc
actctgacccatagactaatgtcaccaaacagagtgcccaattacaacttattcgtgatg
gatgaggctcacttcactgacccagctagcatcgccgctcggggttatattgcaaccaag
gtggaactgggggaggcagcagccatttttatgacggcgaccccgcccgggaccactgat
ccctttcccgactcaaatgccccaatccatgacctgcaggatgagatcccagacagggcg
tggagcagtggatacgaatggatcacggactatgcgggaaaaactgtgtggttcgtggca
agtgtgaaaatggggaatgagatcgcaatgtgccttcaaagagcggggaaaaaggtcatc
cagctcaatcgcaagtcttatgacacagaatatccaaaatgcaaaaatggagattgggac
tttgtcatcaccactgacatctctgagatgggggccaattttggtgcgagcagggtcatt
gactgcagaaagagtgtgaaacccaccatcctagaggagggagaaggcagagtcatcctt
ggaaacccatcccccataaccagtgcaagtgcagcccaacggagaggtagagtaggcagg
aatcccaaccaagttggagatgaataccattacgggggggccaccagtgaagatgacagc
aacttagcccactggacagaggcaaaaattatgctagacaacatacacatgcctaatgga
ttggtggctcagctgtacgggccagagagggaaaaggctttcacaatggatggagagtac
cgtctcagaggtgaggagaagaagaacttcttggagctgcttagaacggctgacctccca
gtatggctagcctacaaggtggcgtccaatggcattcagtacactgacagaaaatggtgc
tttgatggaccacgcacaaatgccatactagaagataacactgaggtggagatagtcacc
cgaatgggcgagagaaagatcctcaagccgagatggctcgatgcgagggtttatgcagac
caccaggccctcaagtggtttaaggattttgcagcgggcaagagatcagccgtcagtttc
atagaggtgctcggtcgcatgcctgagcatttcatgggaaagacacgggaagccttagac
acaatgtatctggtggcgacagctgagaaaggtggaaaggcacaccgcatggctcttgaa
gaactgcccgacgcattggagaccatcacactcatcgttgccatcactgtgatgacagga
ggattcttcctgctcatgatgcagagaaagggcatagggaaaatgggtctaggggctcta
gtgctcacgctggccaccttcttcctatgggcggcagaggttcctggaaccaaaatagcg
ggtaccttactggttgccctgttgctgatggtggtcctcatcccggaaccagaaaaacag
aggtcacagacagacaaccagttggcagtgtttcttatctgcgtcctgaccgtggtcgga
gtggtggcagcaaatgagtacggaatgctggaaaaaaccaaagcagaccttaagagcatg
tttggcggaaggacgcaagcatcagggctgaccgga---ttgccaagcatggcactggac
ttgcgtccagctacggcttgggcgctgtatggggggagcacagttgtgttaacccctctc
ctgaagcacctaatcacctcagaatacgtcaccacatcgttagcttcaatcagttcacaa
gcgggttcgctgtttgtcttgccgcgaggcgtgcctttcactgacttggatctaaccgtt
ggtcttgtctttcttggctgttggggccaaatcaccctcaccacgttcctaacagctatg
gtgctagtgacactccactatggatacatgctccctgggtggcaagcagaggcgctcaga
gctgctcagagaagaacagcggctggcataatgaagaatgccgtcgtggacggaatggtc
gccactgatgtgcccgaactggaaagaaccactcctttgatgcaaaagaaagtcggccaa
gtgctcctcataggggtcagcgtggcggcgtttctcgtcaaccccaatgtcaccaccgtg
agagaggcaggtgtgttggtgacggcagccacactcaccttgtgggacaatggagccagt
gcagtctggaattccaccaccgctacggggctctgccatgtcatgcgaggcagctaccta
gctggcggctccattgcctggactctcatcaagaacgctgacaagccctccttaaaaagg
gggaggcctggaggcaggacgctaggggagcagtggaaggaaaagttgaatgctatgagc
agggatgagttcttcaaatacagaagagaggccataattgaggtggaccgcactgaagca
cgcagggctaggcgcgagaacaacatagtgggaggacatccagtctcgcgggggtcagca
aagctccgctggctcgtggaaaaaggatttgtctcgccaataggaaaagtcatagatctg
ggatgcgggcgcggaggctggagctactacgcagcaactctgaaaaaagtccaggaagtc
aaagggtacacgaaaggtggggcgggacacgaagaaccgatgctcatgcagagttacggt
tggaacctggtctcgctaaaaagtggggtggacgtattctacaaaccctcggagcctagt
gataccctgttctgtgacataggagaatcatccccaagtccggaggtggaggaacaacgc
acgctgcgcgtcttagaaatgacatctgactggttacatcggggacctagagagttctgc
ataaaagtgctctgcccttacatgcctaaagttatagaaaagatggaagtcctgcaacgt
cgtttcggtggcgggctggtgcgccttcccctgtctcgaaactccaaccatgagatgtac
tgggtgagcggagccgctggcaacgtggtgcatgcggtcaacatgaccagtcaagtgctg
ctagggcgaatggatcgcacagtgtggagagggccaaagtatgaagaggatgtcaacctg
ggcagcgggacgagagctgtggggaagggagaggtccacagcaaccaggaaaaaattagg
aagagaatccagaagcttaaagaggaattcgccacaacctggcacaaagaccccgagcat
ccataccgaacttggacctatcacggaagctacgaagtgaaggccactggctcagcaagt
tctctcgtcaatggggtggtaaagctcatgagcaaaccctgggacgccatcgccaatgtc
accacaatggccatgaccgacaccaccccctttggtcagcagagggtctttaaagagaag
gttgacacgaaggctccagaaccaccagcaggagtcaaggaagtgctcaacgagactacc
aactggttgtgggcccacctgtcacgggagaaacgaccccgcttgtgcactaaggaagaa
ttcataaagaaagtcaacagcaacgcagctctcggagcagtgtttgctgaacagaatcaa
tggagcacggcgcgggaggccgtgggtgaccctctgttctgggagatggtcaatgaagaa
agggaaaaccatttgcgaggggagtgccacacgtgcatttacaacatgatgggaaaaaga
gagaaaaaacccggagagttcggaaaggctaaagggagtagggctatctggttcatgtgg
cttggagctcggtacctagagttcgaagccctaggatttctaaatgaagaccactggctg
agccgagagaattcaggaggtggggtggaaggttcaggcgtccaaaagctgggatacatt
ctccgtgacatagcagggaagcaaggaggcaaaatgtatgccgatgacaccgccgggtgg
gacaccagaatcactagaaccgacttggaaaatgaagccaaagtgctggagcttttggat
ggtgaacaccgcatgctcgcccgagccataattgaactaacgtacaggcacaaagtggtc
aaggtcatgagacctgcagcaggagggaagacagtgatggacgtgatatcacgagaagac
caaagggggagcgggcaggtggtgacttacgctctcaacacattcacgaacattgccgtc
cagcttgtccgcttgatggaggctgagggggtcattggaccacaacacttggaacagctg
cctagaaaaaacaagatagctgttaggacctggctctttgagaatggagaggagagagtg
actaggatggcgatcagtggagacgactgcgtcgtcaagccgctggatgacagattcgcc
acggctctccatttcctcaacgcaatgtcgaaggtcagaaaagatatccaagaatggaag
ccttcgcatggttggcacgactggcagcaggttcccttttgctccaatcattttcaggag
attgtgatgaaagatggaaggagcatagtcgtcccgtgcagagggcaggatgagctgatt
ggcagggcgcgcatctccccaggagctggatggaatgtgaaggacacagcctgcctggcc
aaagcgtatgcacagatgtggctgcttctatacttccatcggagggacctacgcctcatg
gcaaatgcaatctgctcagcagttccagtggactgggtgcccacaggcagaacatcctgg
tcaatacactcaaaaggagagtggatgaccactgaagacatgctgcaagtctggaacaga
gtatggattgaagaaaatgaatggatgatggacaagaccccaatcacaagctggacagac
gttccgtacgtgggaaagcgtgaggacatctggtgtggcagtctcatcggaacgcgatcc
agggcaacatgggctgagaacgtctacgcggcaataaaccaagtgagggccatcattgga
aaagaaaattatgttgattacatgacttccctcagaagatatgaggatgtattgattcag
gaggacagggtcatttag-----------------------atag--gat--taagtcat
gtgtgtaatgtga-ataagaaaatg--tgcatgtggagtcaggccagcaaaagctgccac
cggatactgagtagacggtgctgcctgcgtctcagttccaggaggactgggttaacaaat
ctgacaacggaaggtgggaaagccctcagaaccgtctcggaagcaggtccctgctcaccg
gaagttgaaagaccaacgtcaggccacaattctgtgccactccgctggggagtgcggcct
gcgcagccccaggaggactgggttaacaaagccgttgaggcccccacggcccaagcctcg
tctaagatgcaatagactaggtgtaaggactagaggttagaggagaccccgtggaaacaa
cattgtgcggcccaagccccctcgaagctgtagaggaggtggaaggactagaggttagag
gagaccccgcatttgcatcaaaacagcatattgacacctgggaatagactgggagatctt
ctgctctatctcaacatc-agctactaggcacagagcgccgaagtatgtagctggtggtg
aggaagaacacaggatct---------------
>JEV/MQ/Yamaguchi/804/2016_JP_16
agaagtttatctgtgtgaacttcttggcttagtatcgttgagaagaatcgaaagattagt
gcagtttaaacagttttttagaacggaagaacaaccatgactaaaaaaccaggagggccc
ggaaaaaaccgggccatcaatatgctgaaacgcggattaccccgcgtattcccactagtg
ggagtgaagagggtagtaatgagcttgttggacggcagagggccagtgcgattcgtgctg
gctcttatcacgttcttcaagtttacagcattagccccgaccaaggcgcttttgggccgc
tggagagcagtggaaaaaagtgtggcaatgaaacatcttaccagtttcaaacgagaactt
ggaacactcattgacgccgtgaacaagcggggcaaaaaacaaaacaaaagaggagggaat
gaaagctcgatcatgtggcttgccagcttggcaatcgtaacagcctgtgccggagccatg
aagctatcaaactttcaaggaaagcttctgatgaccatcaacaacacggacatttcggac
gtcatcgtgatccccacctcaaaaggtgaaaacagatgttgggtccgagcaatcgacgtt
ggttacatgtgtgaagacaccatcacgtacgaatgtccgaagcttgccgtgggcaacgat
ccggaagacgtggactgctggtgcgacaatcaagaagtctacgtgcagtatggtcgctgc
acacggaccaggcattccaaacgaagcagaagatccgtttcggtccaaacacatggggaa
agctcattagtgaacaaaaaagaggcttggctggattcaacgaaggccacgcgatacctc
atgaaaacggagaactggatcataaggaaccctggttatgctttcctggcggcggcactt
ggatggatgcttggcagcaacagtggccaacgtgtggtgttcactattctcttgctgttg
gtcgctccggcttacagttttaactgtttgggaatggggaatcgggacttcatagaagga
gccagtggagccacttgggtggatctggtgttagaaggagatagctgtttgacaatcatg
gcaaacgacaaaccaacactagatgtccgcatgatcaacattgaagctagccaacttgct
gaagtcaggagttactgctatcacgcttcagtcaccgacatttcaacggtggctcgatgc
cccacgacaggagaagctcacaacgaaaaacgtgccgacagcagctacgtgtgcaaacaa
ggctttactgatcgcggatggggaaatggttgtggacttttcgggaaaggaagcattgac
acatgcgcaaaattttcttgtaccaataaggccattggaagaatgatccaaccagagaac
atcaagtacgaggttggcatattcgtgcacggaaccaccacctcggaaaaccatgggaat
tactcagcgcaagtaggagcgtctcaagcagcaaagtttactgtaactccaaatgctccc
tcaataaccctcaagcttggtgattatggagaagtcacactggattgtgaaccaaggagt
ggactgaacactgaagcgttctatgtcatgaccgtgggttcgaagtcattcttagtccat
agggaatggttccatgacctttctcttccctggacgtccccttcaagcacggcatggaga
aacagagaactccttatggaatttgaagaggcacatgccacaaaacaatctgtcgtagct
cttgggtcacaggagggaggcctccatcaagcgttggcaggagccatcgtagtggagtac
tcgagctcagtgaagttgacatcaggtcacctgaaatgcaggctaaaaatggacaaactg
gctctgaaaggtacgacttatggcatgtgtacagagaaattctcgttcgcgaaaaatcca
gcggacacaggccatggaacagttgtcattgagctcacatactctggaagtgatggtccc
tgtaaaattccgattgtctcagtcgcgagtttaaacgacatgacccctgtggggaggctg
gtaacagtaaaccccttcgtcgcgacatctagcaccaactcaaaggtgctggttgagatg
gaacctcccttcggagactcttatatcgtggttggaagaggggacaagcagattaaccat
cactggcacaaagctggaagcacgctgggtaaagccttctcaacaactttgaaaggggct
cagagactagcagcgctaggcgacacagcctgggacttcggctccattggaggggttttt
aactccatagggaaagctgttcaccaagtatttggtggtgcattcagaacgctctttggg
ggaatgtcttggatcacacaaggactaatgggggccttacttctttggatgggtgtcaac
gcacgagaccggtcaatcgccctggtttttctggccacgggaggtgtgctcgtgttttta
gcgaccaatgtgcatgccgacactggctgtgccattgacatcacaagaaaagagatgagg
tgtggaagtggcatcttcgtgcataacgacgtagaggcttgggtagataggtacaaatat
ctgccagagacgcccagatccttagcgaagatcgtccataaagcacatcaagaaggagtg
tgcggggtcagatccgtcactagactggaacaccagatgtgggaatctgtgcgggacgaa
ctgaatgtcttgctcaaagagaacgcggtggatctcagtgtggtggtgaacaagcccgtg
gggagatatcgctcagcccccaaacgcctatctatgactcaagaaaagtttgagatgggc
tggaaagcatggggaaaaagcattctcttcgcccccgaattggccaactccacgttcgtc
gtggatggacccgagacaaaggaatgccctgatgagcgcagagcctggaacagcatgcaa
atcgaagacttcggcttcggcatcacatcaacccgagtgtggctgaaaattagagaggag
aacacggatgagtgtgatggagcaatcatagggacagctgttaaagggcatgtggcagtt
catagtgacttgtcttactggattgagagccgtctcaatgacacctggaaacttgagagg
gctgtcttcggagaagtgaaatcttgcacttggcccgagacgcacactctttggggtgac
ggtgttgaggagagcgagcttatcatcccacacaccatagctggaccgagaagcaagcac
aaccggagagaagggtataaaacacaaaaccagggaccctgggatgagaacggcatcgtc
cttgattttgattattgtccgggaacaaaagtcaccatcacagaggactgtggcaagagg
ggtccctcaatcagaactactactgacagtggaaagctgatcaccgattggtgctgccgc
agctgttctctaccgcctttacggttccggacagaaaatggttgctggtatgggatggaa
atcagacctgttaggcatgatgaaacaacactcgttaggtcacaggttgacgccttcaac
ggcgaaatgattgacccttttcagctgggccttctggtgatgtttctggccacccaggag
gtccttcgcaagaggtggacggccagattgacgattcctgcggttttgggggccctactt
gtgctgatgcttgggggcatcacttacactgacctggcaagatatgtggtgctagttgct
gcggctttcgcggaggccaatagtggaggagatgttctgcacctcgctttgatagccgtc
ttcaagatccaaccatcttttctggtcatgaacatgcttagcgcgagatggacgaaccaa
gagaacgtggttctggtcctgggggcggcttttttccaactagcttcagtggacttacag
attggagtccacggaatcctgaatgccgcagccatagcatggatgatcgttcgagcgatc
acatttcccacaacttctaccgttgccatgccagtcttagcgctcttaactccgggaatg
agggccttgtatctggacacttacagaatcatccttcttgtcataggaatttgttccctg
ctgcaagagaggagaaagaccatggcgaagaagaaaggagccgtgctcttgggcttagcg
ctcacatccaccggatggttttcgcccaccactatcgcagccggactaatggtatgcaac
ccaaacaagaagagagggtggccagccaccgagttcctttcagcggttgggttgatgttt
gccattgtgggaggtctagccgagttggacatcgaatctatgtcaatacccttcatgctg
gcagggcttatggcagtgtcctacgtggtatcaggaaaggcaaccgacatgtggctggac
cgggctgccgatatcagctgggagatggaagctgcaatcacaggaagtagccggaggcta
gatgttaagttggacgacgacggcgactttcacttgattgatgatcccggtgttccatgg
aaagtctggctcttgcgtatgtcttgtatcggtttagccgctctgacaccctgggctatc
gtccccgccgcttttggctattggctcactctgaaaacaacgaaaagagggggcgtgttc
tgggacacgccatctccaaagccttgcttaaagggggacaccaccacaggagtctaccga
attatggccagggggattctcggcacttaccaggccggcgttggagtcatgtacgagaat
gttttccacacattgtggcacacaactagaggagcagccatcatgagtggagaaggaaag
ctaacgccatactggggtagtgtgaaggaagaccgcataagctatggaggcccgtggagg
ttcgaccggaagtggaatggaacagatgatgtgcaagtgatcgtggtggaaccagggaaa
cctgcagtaaacatccagacaaaaccgggagtgtttcgcacccctttcggggagattgga
gcagtcagcttggactacccacggggaacatccggctcacccatcctagattccaatgga
gacatcataggcttgtatggcaatggagttgaactcggcgatggatcgtacgtcagcgcc
attgtgcagggcgaccgtcaagaggaaccagttccagatgcctacactccaagcatgctg
aaaaagagacagatgactgtgctggacctgcacccaggttcgggaaaaaccaggaagatt
ctaccccaaataatcaaggacgccatccagcagcgcttgagaacagccgtgctggcaccc
acacgagtggtagcagcagaaatggcggaagctttgaaaggactcccagtacgatatcaa
acctcagcagtgcagagggagcatcagggaaatgaaatagtagacgtgatgtgccatgcc
actctgacccatagactaatgtcaccaaacagagtgcccaattacaacttattcgtgatg
gatgaggctcacttcactgacccagctagcatcgccgctcggggttatattgcaaccaag
gtggaactgggggaggcagcagccatttttatgacggcgaccccgcccgggaccactgat
ccctttcccgattcaaatgccctaatccatgacctgcaggatgagatcccagacagggcg
tggagcagtggatacgaatggatcacggactatgcgggaaaaactgtgtggttcgtggca
agtgtgaaaatggggaatgagatcgcaatgtgccttcaaagagcggggaaaaaggtcatc
cagctcaatcgcaagtcttatgacacagaatatccaaagtgcaaaaatggagattgggac
tttgtcatcaccactgacatctctgagatgggggccaattttggtgcgagcagggtcatt
gactgcagaaagagtgtgaaacccaccatcctagaggagggagaaggtagagtcatcctt
ggaaacccatcccccataaccagtgcaagtgcagcccaacggagaggtagagtaggcagg
aatcccaaccaagttggagatgaataccattacgggggggccaccagtgaagatgacagc
aacttagcccactggacagaggcaaaaattatgctagacaacatacacatgcctaatgga
ttggtggctcagctgtacgggccagagagggaaaaggctttcacaatggatggagagtac
cgtctcagaggtgaggagaagaagaacttcttggagctgcttagaacggctgacctccca
gtatggctagcctacaaggtggcgtccaatggcattcagtacactgacagaaaatggtgc
tttgatggaccacgcacaaatgccatactagaagataacactgaggtggagatagtcacc
cgaatgggcgagagaaagatcctcaagccgagatggctcgatgcgagagtttatgcagac
caccaggccctcaagtggtttaaggattttgcagcgggcaagagatcagccgtcagtttc
atagaggtgctcggtcgcatgcctgagcatttcatgggaaagacacgggaagccttagac
acaatgtatctggtggcaacagctgagaaaggtggaaaggcacaccgcatggctcttgaa
gaactgcccgacgcattggagaccatcacactcatcgttgccatcactgtgatgacagga
ggattcttcctgctcatgatgcagagaaagggcatagggaaaatgggtctaggggctcta
gtgctcacgctggccaccttcttcctatgggcggcagaggttcctggaaccaaaatagcg
ggtaccttactggttgccctgttgctgatggtggtcctcatcccggaaccagaaaaacag
aggtcacagacagacaaccagttggcagtgtttcttatctgcgtcctgaccgtggtcgga
gtggtggcagcaaatgagtacggaatgctggaaaaaaccaaagcagaccttaagagcatg
tttggcggaaggacgcaagcatcagggctgaccgga---ttgccaagcatggcactggac
ttgcgtccagctacggcttgggcgctgtatggggggagcacagttgtgttaacccctctc
ctgaagcacctaatcacctcagaatacgtcaccacatcgttagcttcaatcagttcacaa
gcgggttcgctgtttgtcttgccgcgaggcgtgcctttcactgacttggatctaaccgtt
ggtcttgtctttcttggctgttggggccaaatcaccctcaccacgttcctaacagctatg
gtgctagtgacactccactatggatacatgctccctgggtggcaagcagaggcgctcaga
gctgctcagagaagaacagcggctggcataatgaagaatgccgtcgtggacggaatggtc
gccactgatgtgcccgaactggaaagaaccactcctttgatgcaaaagaaagtcggccaa
gtgctcctcataggggtcagcgtggcggcgtttctcgtcaaccccaatgtcaccactgtg
agagaggcaggtgtgttggtgacggcagccacactcaccttgtgggacaatggagccagt
gcagtctggaattctaccaccgctacggggctctgccatgtcatgcgaggcagctaccta
gctggcggctccattgcctggactctcatcaagaacgctgacaagccctccttaaaaagg
gggaggcctggaggcaggacgctaggggagcagtggaaggaaaagttgaatgctatgagc
agggatgagttcttcaaatacagaagagaggccataattgaggtggaccgcactgaagca
cgcagggctaggcgcgagaacaacatagtgggaggacatccagtctcgcgagggtcagca
aagctccgctggctcgtggaaaaaggatttgtctcgccaatagggaaagtcatagatctg
ggatgcgggcgcggaggctggagctactacgcagcaactctgaaaaaagttcaggaagtc
aaagggtacacgaaaggtggggcgggacacgaagaaccgatgctcatgcagagttacggt
tggaacctggtctcgctgaaaagtggggtggacgtattctacaaaccctcggagcctagt
gataccctgttctgtgacataggagaatcatccccaagtccggaggtggaggaacaacgc
acgctgcgcgtcttagaaatgacatctgactggttacatcggggacctagagagttctgc
ataaaagtgctctgcccatacatgcctaaagttatagaaaagatggaagtcctgcaacgt
cgtttcggtggcgggctggtgcgccttcccctgtctcgaaactccaaccatgagatgtac
tgggtgagcggagccgctggcaacgtggtgcatgcggtcaacatgactagtcaagtgctg
ctagggcgaatggatcgcacagtgtggagagggccaaagtatgaagaggatgtcaacctg
ggcagcgggacgagagccgtggggaagggagaggtccatagcaaccaggaaaaaattagg
aagagaatccagaagcttaaagaggaattcgccacaacctggtacaaagaccccgagcat
ccataccgaacttggacctatcacggaagctacgaagtgaaggccactggctcagcaagt
tctctcgtcaatggggtggtaaagctcatgagcaaaccctgggacgccatcgccaatgtc
accacaatggccatgaccgacaccaccccctttggtcagcagagggtctttaaagagaag
gttgacacgaaggctccagaaccaccagcaggagtcaaggaagtgctcaacgagactacc
aactggttgtgggcccacctgtcacgggagaaacgaccccgcttgtgcactaaggaagaa
ttcataaagaaagtcaacagcaacgcagctctcggagcagtgttcgctgaacagaatcaa
tggagcacggcgcgggaggccgtgggtgaccctctgttctgggagatggtcaatgaagaa
agggaaaaccatttgcgaggggagtgccacacgtgcatttacaacatgatgggaaaaaga
gagaaaaaacccggagagttcggaaaggctaaagggagtagggctatctggttcatgtgg
ctcggagctcggtacctagagttcgaagccctaggatttctaaatgaagaccactggctg
agccgagagaattcaggaggtggggtggaaggttcaggcgtccaaaagctgggatacatt
ctccgtgacatagcagggaagcaaggaggcaaaatgtatgccgatgacaccgccgggtgg
gacaccagaatcactagaaccgacttggaaaatgaagccaaagtgctggagcttttggat
ggtgaacaccgcatgctcgcccgagccataattgaactaacgtacaggcacaaagtggtc
aaggtcatgagacctgcagcaggagggaagacagtgatggacgtgatatcacgagaagac
caaagggggagcgggcaggtagtgacttacgctctcaacacattcacgaacattgccgtc
cagcttgtccgcttgatggaggctgagggggtcattggaccacaacacttggaacagctg
cctagaaaaaacaagatagctgttaggacctggctctttgagaatggagaggagagagtg
actaggatggcgatcagtggagacgactgcgtcgtcaagccgctggatgacagattcgcc
acggctctccatttcctcaacgcaatgtcgaaggtcagaaaagatatccaagaatggaag
ccttcgcatggttggcacgactggcagcaggttcccttttgctccaatcattttcaggag
attgtgatgaaagatggaaggagcatagtcgtcccgtgcagagggcaggatgagctgatt
ggcagggcgcgcatctccccaggagctggatggaatgtgaaggacacagcctgcctggcc
aaagcgtatgcacagatgtggctgcttctatatttccatcggagggacctacgcctcatg
gcaaatgcaatctgctcagcagttccagtggactgggtgcccacaggcagaacatcctgg
tcaatacactcaaaaggagagtggatgaccactgaagacatgctgcaagtctggaacaga
gtatggattgaagaaaatgaatggatgatggacaagaccccaatcacaagctggacagac
gttccgtacgtgggaaagcgtgaggacatctggtgtggcagtctcatcggaacgcgatcc
agggcaacatgggctgagaacgtctacgcggcaataaaccaagtgagggccatcattgga
aaagaaaattatgttgattacatgacttccctcagaagatatgaggatgtattgattcag
gaggacagggtcatttag-----------------------atag--gat--taagtcat
gtgtgtaatgtga-acaagaaaatg--tgcatgtggagtcaggccagcaaaagctgccac
cggatactgagtagacggtgctgcctgcgtctcagttccaggaggactgggttaacaaat
ctgacaacggaaggtgggaaagccctcagaaccgtctcggaagcaggtccctgctcaccg
gaagttgaaagaccaacgtcaggccacaattctgtgccactccgctggggagtgcggcct
gcgcagccccaggaggactgggttaacaaagccgttgaggcccccacggcccaagcctcg
tctaagatgcaatagactaggtgaaaggactagaggttagaggagaccccgtggaaacaa
cattgtgcggcccaagccccctcgaagctgtagaggaggtggaaggactagaggttagag
gagaccccgcatttgcatcaaaacagcatattgacacctgggaatagactgggagatctt
ctgctctatctcaacatc-agctactaggcacagagcgccgaagtatgtagctggtggtg
aggaagaacacaagatct---------------
>JEV/mosq/YN/2016_YN_16
agaagtttatctgtgtgaacttcttggcttagtatcgttgagaagaatcgagagattagt
gcagtttaaacagttttttagaacggaagaacaa-catgactaaaaaaccaggagggccc
ggaaaaaaccgggccatcaatatgctgaaacgcggattaccccgcgtattcccactagtg
ggagtgaagagggtagtgatgagcttgttggacggcagagggccagtacgatttgtgctg
gctcttatcacgttcttcaagtttacagcattagccccgaccaaggcgcttttgggccgc
tggagagcagtggaaaaaagtgtggcaatgaaacatcttaccagtttcaaacgagaactt
ggaacactcattgacgccgtgaacaagcggggcaaaaaacaaaacaaaagaggagggaat
gagagctcaattatgtggcttgccagcttggcaatcgtaatagcctgtgccggagccatg
aagctatcaaactttcaaggaaaacttctgatgaccatcaacaacacggacattgcggac
gtcatcgtgatccccacctcaaaaggtgaaaacagatgttgggtccgagcaatcgacgtt
ggttacatgtgtgaagacaccatcacgtatgaatgtccgaagcttgccgtgggcaacgat
ccggaagacgtggactgctggtgcgacaatcaggaagtctacgtgcagtatggtcgctgc
acacggaccaggcattccaaacgaagcagaagatccgtttcggtccaaacgcatggggaa
agctcactagtgaacaaaaaagaggcttggctggattcaacgaaagccacgcgatatctc
atgaaaacggagaactggatcataaggaaccctggttatgctttcctggcggcggcactt
ggatggatgcttggcagcaacaatggccaacgtgtggtgttcactattctcttgctattg
gtcgctccggcttacagttttaactgtctgggaatggggaatcgggatttcatagaagga
gccagtggagccacttgggtagatctggtgttggaaggagatagctgtttgacaatcatg
gcaaacgacaaaccaacactagatgtccgcatgatcaacattgaagctagccaacttgct
gaagtcaggagttactgctatcacgcttcagtcactgacatttcaacggtggctcgatgc
cccacgactggagaagcccacaacgaaaaacgtgccgacagcagctacgtgtgcaaacaa
ggctttactgatcgcggatggggaaatggatgtggacttttcgggaaaggaagcattgac
acatgcgcaaaattttcttgtaccaataaggccattggaagaatgatccaaccagaaaac
atcaagtacgaggttggcatattcgtgcacggaactaccacctcggaaaaccatgggaat
tactcagcgcaagtaggagcgtctcaagcagcaaagtttactgtgactccaaatgctcct
tcaataaccctcaagcttggtgattatggagaagtcacactggattgtgaaccaaggagt
ggactgaacactgaagcgttctatgtcatgaccgtgggttcgaagtcattcttagtccat
agggaatggttccatgacctttctcttccctggacgtccccctcaagcacggcatggaga
aacagagaactcctcatggaatttgaagaggcacatgccacaaaacaatctgtcgtagct
cttgggtcacaggagggaggcctccatcaagcgctggcaggagccatcgtggtggagtac
tcgagctcagtgaagttgacatcaggtcacctgaaatgcaggctaaaaatggacaaactg
gctctgaagggcacgacttatggcatgtgtacagaaaaattctcgttcgcgaaaaatcca
gcggacacaggccatggaacagttgtcattgagctcacatattctggaagtgatggtccc
tgcaaaattccgattgcctcagtcgcgagcttaaacgacatgacccctgtggggaggttg
gtaacagtaaaccccttcgtcgcaacatctagctccaactcaaaggtgctggttgagatg
gaacctcccttcggagactcttatatcgtggttggaagaggggacaagcagattaaccat
cactggcacaaagctggaagcacgctgggcaaagctttctcaacaactttgaaaggggct
cagagactagcagcgctaggtgacacagcctgggacttcggctccattggaggggtattc
aactccatagggaaagctgtccaccaagtatttggcggtgcattcagaacgctctttggg
ggaatgtcttggatcacacaaggactaatgggagccttacttctttggatgggtgtcaac
gcacgagaccggtcaatcgccctggcttttctggccacgggaggtgtgctcgtgttttta
gcgaccaatgtgcatgccgacactggatgtgccattgacatcacaagaaaagagatgagg
tgtggaagtggcatcttcgtgcacaacgacgtagaggcttgggtagataggtacaaatat
ctgccagagacgcccagatccttagcgaagatcgtccacaaagcacatcaagaaggagtg
tgcggggtcagatccgtcactagactggaacaccagatgtgggaatctgtgcgggacgaa
ctgaatgtcttgctcaaagagaacgcggtggatctcagtgtggtggtgaacaagcccgtg
gggagatatcgctcagcccccaaacgcctatccatgactcaagaaaagttcgagatgggc
tggaaagcatggggaaaaagcattctcttcgcccccgaattggccaactccacgttcgtc
gtggatgggcccgagacaaaggaatgccctgatgagcgcagagcctggaacagcatgcaa
atcgaagatttcggcttcggcatcacatcaacccgagtgtggctgaaaattagagaggag
aacactgatgagtgtgatggagcaatcatagggacagctgttaaagggcatgtggcagtt
catagtgacttgtcatactggattgagagccgtctcaacgacacctggaaacttgagagg
gctgtcttcggagaggtgaaatcttgcacttggcccgagacacacactctttggggtgac
ggtgttgaggagagcgagcttatcatcccacataccatagctggaccgagaagcaagcac
aaccggagagaagggtataaaacacaaaaccagggaccctgggatgagaacggcatcgtc
cttgactttgactattgtccaggaacaaaagtcaccatcacagaggactgtggcaagagg
ggtccctcaatcagaaccactactgacagtggaaagctggtcaccgattggtgctgccgc
agctgttctctaccgcctttacggttccggacagaaaatggttgctggtatgggatggaa
atcagacctgttaggcatgacgaaacaacactcgttagatcacaggttgacgctttcaac
ggcgaaatgattgacccttttcagctgggccttctggtgatgtttctggccacccaggag
gtccttcgcaagaggtggacggccagattgacgattcctgcggttttgggggctctactt
gtgctgatgcttgggggcatcacttacactgacctggcaagatatgtggtgctggttgct
gcggctttcgcagaggccaacagtggaggagatgttctgcacctcgctctgatagctgtc
ttcaaaatccaaccagcttttctggtcatgaacatgcttagtgcgagatggacgaaccaa
gagaacgtggttctggtcctgggggcggcttttttccaactagcttcagtggatttacag
atcggagtccacggaatcctgaatgccgcagccatagcatggatgatcgttcgagcgatc
acatttcccacaacttctaccgttgccatgccaatcttagcgctcctaactccgggaatg
agggctttgtatctggacacttacagaatcattcttcttgtcataggaatttgttccctg
ctgcaagagaggagaaagaccatggcgaagaagaaaggagccgtgctcttgggcttagcg
ctcacatccaccggatggttttcgcccaccactatcgcagccggactaatggtctgcaac
ccaaacaagaagagagggtggccagctactgagtttctctcagcggttgggttgatgttt
gccattgtgggaggtctagccgagttggacatcgaatctatgtcaatacccttcatgctg
gcagggctcatggcagtgtcctacgtggtatcaggaaaggcaaccgacatgtggctggac
cgggctgccgatatcagctgggagatggaggctgcaatcacaggaagtagccggaggctg
gatgttaagttggatgacgacggcgactttcacttgattgatgatcccggtgttccatgg
aaagtctggctcttgcgcatgtcttgtatcggtctagccgctctgacaccctgggctatc
gttcccgccgcttttggctattggctcactctgaaaacaacaaaaagagggggcgtgttc
tgggacacgccatctccaaagccttgcttaaagggggacaccaccacaggagtttaccga
attatggccagggggattctcggcacttaccaggccggcgttggagtcatgtacgagaat
gttttccacacattgtggcacacaactagaggagcagccatcatgagtggagaaggaaag
ctaacgccatactggggtagtgtgaaggaagaccgcataagctatggaggcccgtggagg
ttcgaccggaagtggaatggaacagatgatgtgcaagtgattgtggtggaaccagggaaa
cctgcagtaaacatccagacaaaaccgggagtgtttcgcacccctttcggggaggttgga
gcagtcagcttggactacccacggggaacgtccggctcacctatcttagattccaatgga
gacatcataggcttgtatggcaatggggttgaactcggcgatggatcgtacgtcagcgcc
attgtgcagggcgaccgtcaagaggaaccagttccagatgcctacactccaagcatgcta
aaaaagagacagatgactgtgctggacctgcacccaggttcgggaaaaaccaggaagatt
ctaccccaaataatcaaggacgccatccagcagcgcttgagaacagccgtgctggcaccc
acacgagtggtagcagcagaaatggcggaagctttgagaggactcccagtacgatatcaa
acctcagcagtgcagagggagcatcagggaaatgaaatagtagacgtaatgtgccatgcc
actctgacccatagactaatgtcaccaaacagggtgcccaactacaatttattcgtgatg
gatgaggctcacttcactgacccagctagcatcgccgctcggggttatattgcaaccaag
gtggaactgggggaggcagcagccatttttatgacggcgaccccgcccgggaccactgat
ccctttcctgactcaaatgccccaattcatgacctgcaggatgagatcccagacagggca
tggagtagtgggtacgaatggatcacggactatgcgggaaaaactgtgtggttcgtggca
agtgtgaaaatggggaatgagatcgcaatgtgcctccaaagagcggggaaaaaggtcatc
cagctcaatcgtaagtcatatgacacagaatacccaaaatgtaaaaatggagattgggac
tttgttatcaccactgacatctctgagatgggggccaattttggtgcgagcagggtcatt
gactgcagaaagagtgtgaaacccaccatcctagaggagggagaaggtagagtcattctt
ggaaacccatcccccataaccagtgcaagtgcagcccaacggagaggcagagtgggcagg
aatcccaaccaagttggagatgaataccattacggaggggccaccagtgaagatgatagc
aacttggcccactggacagaggcaaaaatcatgctagacaacatacacatgcctaatgga
ttagtggctcagctgtacgggccagagagggaaaaggctttcacaatggatggagagtac
cgtctcagaggtgaggagaagaagaacttcttggagctgcttagaacggctgacctccca
gtatggctagcctacaaggtggcgtccaatggcattcagtacactgacagaaaatggtgc
tttgatggaccacgcacaaatgccatactagaagataacactgaggtggagatagtcacc
cgaatgggtgagagaaagatcctcaagccgagatggctcgatgcgagggtttatgcagac
caccaggccctcaagtggtttaaggattttgcagcgggcaagagatcagccgttagcttc
atagaggtgctcggtcgcatgcctgagcatttcatgggaaagacacgggaagccttagac
acaatgtatctggtggcaacagctgagaaaggtggaaaggcacaccgcatggcccttgaa
gaactgcccgatgcattggagaccatcacactcatcgttgccatcactgtgacgacagga
ggattcttcctgctcatgatgcagagaaaaggtatagggaaaatgggtctaggggctcta
gtgctcacgctggccacctttttcctatgggcggcagaggttcctggaaccaaaatagcg
ggcaccctactggtcgccctgttgctgatggtggtcctcatcccggaaccagaaaaacag
aggtcacagacagacaaccagttggcagtgtttcttatctgcgtcctgaccgtggtcgga
atggtggcagcaaatgagtacggaatgctggaaaaaaccaaagcagacctcaagagcatg
tttagcggaaggacgcaagcaccaggactgaccgga---ttgcctagcatggcactggac
ttgcgcccagccacagcttgggcgctgtatggggggagcacagttgtgttaacccctctc
ctgaagcacctaattacctcagaatacgtcaccacatcgctagcttcaatcagttcacaa
gcgggttcgctgtttgttttgccgcgaggcgtgccttttactgacttggatctaaccgtt
ggccttgtctttcttggctgttggggccaaattaccctaaccacgttcctaacagctatg
gtgctagtgacacttcactatgggtacatgctccctgggtggcaagcagaggcactcaga
gctgctcagagaagaacagcggctggcataatgaagaatgccgtcgtggacggaatggtc
gccaccgatgtgcccgaactggaaagaactactcccttgatgcaaaagaaagtcggccaa
gtgctcctcataggggtcagcgtggctgcgtttctcgtcaatcccaatgtcaccaccgtg
agagaggcaggtgtgttggtaacggcagccacgctcaccttgtgggacaatggagccagt
gccgtctggaattccaccaccgctacggggctctgccatgtcatgcgaggcagttaccta
gctggcggctccattgcctggactctcatcaagaacgctgacaagccctccttaaaaagg
ggaaggcctgggggcaggacgctaggggagcagtggaaggaaaagttgaatgctatgagc
agggatgagttcttcaaatacagaagagaggccataattgaggtggaccgcactgaagca
cgcagggctaggcgcgagaacaacatagtgggaggacatccagtctcgcgagggtcagca
aagctccgctggctcgtggaaaaaggatttgtctcgccaataggaaaagtcatagatctg
ggatgcgggcgcggaggctggagctactacgcagcaactctgaaaaaagttcaggaagtc
aaagggtacacgaaaggtggggcgggacacgaagaaccgatgctcatgcagagttacggt
tggaacctggtctcgttaaagagtggggtggacgtattctacaaaccctcggagcctagt
gacactctgttctgtgacataggagaatcctccccaagtccagaggtggaggaacaacgc
acgctgcgcgtcctagaaatgacatctgactggttacatcggggacctagagagttctgc
ataaaagtgctctgcccttacatgcctaaagttatagaaaagatggaagtcctgcaacgt
cgtttcggtggcgggctggcgcgccttcccctgtcccgaaactccaaccatgagatgtac
tgggtgagtggagctgctggcaatgtggtgcatgcggtcaacatgaccagccaagtgctg
ctagggcgaatggatcgcacagtgtggagagggccgaagtatgaagaggatgtcaacctg
ggcagcgggacgagagctgtggggaagggagaggtccatagcaaccaggaaaaaattagg
aagagaatccagaaacttagagaggaattcgctacaacctggcacaaagaccccgagcat
ccataccgaacttggacctatcacggaagctacgaagtgaaggccactggctcagcaagc
tctctcgtcaatggggtggtaaagctcatgagcaaaccctgggacgccatcgccaatgtc
accacaatggccatgaccgacaccactccctttggccagcagagggtctttaaagagaag
gttgacacgaaagctccagagccaccagcaggagtcaaggaagtgctcaacgagaccacc
aactggctgtgggcccacttgtcacgggagaaacgaccccgcttgtgcactaaggaagaa
ttcataaagaaagtcaacagtaacgcagctctcggagcagtgttcgctgaacagaatcaa
tggagcacggcgcgggaagccgtgggcgaccctctgttctgggagatggtcaatgaagaa
agggaaaaccatttgcgaggggagtgccacacgtgcatttacaacatgatgggaaaaaga
gagaaaaaacccggagagttcggaaaggctaaagggagtagggctatttggttcatgtgg
ctcggagctcggtacctagagttcgaagccctaggatttctaaatgaagaccattggctg
agccgagagaattcaggcggtggggtggaaggttcaggcgtccaaaagctgggatacatt
ctccgtgacatagcagggaagcaaggaggtaaaatgtatgccgatgacaccgccgggtgg
gacaccagaatcactagaaccgacttggaaaatgaagccaaagtgctggagcttttggat
ggtgagcaccgcatgctcgcccgagccataattgaattaacgtacaggcacaaagtggtc
aaggttatgagacctgcagcaggaggaaagacagtgatggacgtgatatcacgagaagac
caaagggggagtgggcaggtggtgacctacgctctcaacacattcacgaacattgccgtc
cagctcgtccgcttgatggaggctgagggggtcattggaccacaacacttggaacagctg
cccaggaaagacaaaatagctgttaggacctggctctttgagaatggagaggagagagtg
actaggatggcgatcagtggagacgactgcgtcgtcaagccgctggatgacagattcgcc
acggctctccatttcctcaacgcaatgtcgaaggtcagaaaagatatccaagaatggaag
ccttcgcatggttggcacgactggcagcaagttcccttctgctctaaccattttcaggag
attgtgatgaaagatggaaggagcatagttgtcccgtgcagaggacaggatgagctgata
ggcagggctcgcatctctccaggagctggatggaatgtgaaggacacagcttgtctggcc
aaagcatatgcacagatgtggctactcctatacttccatcgtagggacttgcgtctcatg
gcaaatgcgatttgctcagcagtgccagtggattgggtgcccacaggcaggacgtcctgg
tcaatacactcgaaaggagagtggatgaccacggaagacatgctgcaggtctggaacaga
gtctggattgaagaaaatgaatggatgatggacaagactccaatcacaagctggacagac
gttccgtatgtgggaaagcgtgaggacatctggtgtggtagcctcatcggaacgcgatcc
agagcaacctgggctgagaacatctatgcggcgataaaccaggtcagagctgtcataggg
aaagaaaattatgttgactacatgacctcactcaggagatacgaagacgtcctgatccag
gaagacagggtcatctagt------------gtgatttaaaagaa--aag--tagactat
gtaaataatgtaa-atgagaaaatgcatgcatatggagtcaggccagcaaaagctgccac
cggatactgggtagacggtgctgtctgcgtctcagtcccaggaggactgggttaacaaat
ctgacaacagaaagtgagaaagccctcagaaccgtctcggaagtaggtccctgctcactg
gaagttgaaagaccaacgtcaggccacaaatttgtgccaccccgctagggggtgcggcct
gcgcagccccaggaggactgggttaccaaagccgttga-gcccccacggcccaagcctcg
tctaggatgcaatagacgaggtgtaaggactagaggttagaggagaccccgtggaaacaa
caatatgcggcccaagccccctcgaagctgtagaggaggtggaaggactagaggttagag
gagaccccgcatttgcatc-aaacagcatattgacacctgggaatagactgggagatctt
ctgctctatctcaacatc-agctactaggcacagagcgccgaagtatgtagctggtggtg
aggaagaacacaggatct---------------
>JEV/sw/Thailand/185/2017_TH_17
agaagtttatctgtgtgaacttcttggcttagtatcgttgagaagaatcgagagattagt
gcagtttaaacagttttttagaacggaagaacaaccatgactaaaaaaccaggagggccc
ggaaaaaaccgggccatcaatatgctgaaacgcggattaccccgcgtattcccactagtg
ggagtgaagagggtagtgatgagcttgttggacggcagagggccagtgcgatttgtgctg
gctcttgtcgcattcttcaagttcacagcattagccccgaccaaggcgcttttgggccga
tggagagcagtggagaagagtgtggcaatgaaacatcttaccagtttcaaacgagaactt
ggaacactcatcgacgccgtgaacaagcggggcaaaaaacaaaacaaaagaggagggaat
gagagcttgatcatgtggctcgctagcttggcaatcgtaacagcttgcgtcggagccatg
aagttatcaaactttcaaggaaagcttctgatgaccatcaacaacacggacattgcggac
gtcattgtgatccccacctcaaaaggcgagaacagatgttgggtccgagcaatcgacgtt
ggctacatgtgtgaagacaccatcacgtacgaatgtccaaagctagcagtgggcaacgac
ccagaagacgtggattgctggtgcgacaaccaagaagtcttcgtgcagtatggtcgctgc
acacggaccaggcattccaaacgaagcagaagatccgtttcggtccaaacgcatggggaa
agctcactagtgaacaagaaagaggcttggctggattcaacgaaggctacgcgatacctc
atgaaaacggagaattggatcataaggaaccctggttatgctttcctggcagcggcactt
ggttggatgcttggcagcaacagtggtcagcgtgtggttttcaccatcctcctgctgttg
gtcgctccggcctacagtttcaactgcctgggaatggggaatcgggatttcatagaagga
gtcagtggagctacttgggtggacctggtgttggaaggagacagctgtctaacaatcatg
gcaagcgataagccaacactagatgtccgcatgatcaacatcgaagccagtcaacttgct
gaagttaggagctactgctatcacgcttcagtgactgacatttcaacggtagctcgatgc
cccacgactggagaagctcacaacgagaagcgtgctgatagcagctacgtatgcaagcaa
ggctttactgaccgcggatggggaaatggatgtggactttttgggaaaggaagcattgac
acttgcgcaaagttttcttgcaccagtaaggccactggaaagatgatccaaccagagaac
atcaagtatgaagttggagtattcgtgcacggaaccaccacctcggaaaaccatggaaat
tactcagcacagattggggcgtctcaagcagcaaagtttaccataactccaaatgctcct
tcaataaccctcaagcttggtgattatggggaagttacactggattgtgaaccaaggagt
ggactgaacactgaagcgttctatgtcatgactgtgggttcgaagtcattcttagtccat
agggaatggtttcatgacctttctcttccctggacgtccccctcaagcacagcatggagg
aatagagaactccttatggaatttgaagaggcacacgccacaaaacagtctgtcgtagcc
ctcgggtcacaggagggaggtctccatcaagcgttagcaggagccatcgtggtggagtac
tcaagctcagtgaagttgacatcaggccacctgaaatgcaggctgaaaatggacaaactg
gctctgaagggcacgacttatggcatgtgcacagaaaaattctcgttcgcgaaaaaccca
gcggacacaggccatggaacagttgtcattgagctcacatactctggaagcgatggtccc
tgcaaaattccgattgtttcagtcgctagtctaaacgacatgactcccgtgggaaggcta
gtgacagtaaaccccttcgtcgcgtcatccagctctaactcgaaggtgctggttgagatg
gaacctcctttcggagactcttatatcgtggttggaagaggggacaagcagattaaccat
cactggcacaaagctggaagcacgttgggcaaagccttctcaacaactttgaaaggagct
cagagactggcagcgctaggggacacagcctgggactttggttctattgggggggtattc
aactccatagggaaagctgttcaccaagtattcggcggtgcatttagaacgctctttgga
ggaatgtcttggattacgcaagggctaatgggggctctacttctctggatgggtgtcaac
gcacgagatcggtcaatcgccttggctttcttggccacaggaggtgtgcttgtcttttta
gcgaccaatgtgcatgctgacactggctgtgctattgacatcacgagaaaagaaatgagg
tgtggaagtggcatcttcgtgcacaacgacgtggaggcctgggtagataggtacaaatat
ctgccagagacgcccagatctctagcgaagatcgtccacaaagcacatctagaaggagtg
tgtggggtcaggtccgttaccagattggaacaccagatgtgggaatctgttcgggacgaa
ctgaatgtcttgcttaaagagaacgcggtggatctgagtgtggtggtcaacaagcctgtg
gggagataccgcccagctcccaaacgtctaaccatgactcaagagaagtttgagatgggc
tggaaagcatggggaaagagcattctcttcgcccccgaactagccaactccacgttcgtc
gtggatggacctgagacaaaggaatgtcctgacgagcgcagagcatggaacagcatgcaa
atcgaagacttcggcttcggcatcacatcaacccgcgtgtggctgaagattagagaggag
gacactgatgagtgtgatggcgctatcataggcacagctgtaaaagggcatgtggcagtt
catagtgacttgtcatactggattgagagccgtttcaatgacacctggaaactcgagagg
gctgtcttcggagaggtgaaatcttgcacttggcccgagacacacactctttggggtgac
ggcgttgaggagagcgagctcatcatcccacacaccatagctggaccgagaagcaaacac
aatcggagagaagggtacaagacacaaaaccagggaccttgggatgagaacggcattgtc
cttgattttgactattgcccaggaacaaaagtcaccatcacagaggattgtggtaagagg
gggccctcaatcagaaccactactgacagtggaaagctgatcaccgactggtgctgccgc
agctgttctctaccgcccttacggttcaggacagaaaatggctgctggtatgggatggaa
atcagacctgtcaggcatgatgaaacaacacttgttagatcacaggttgatgctttcaac
ggcgaaatgattgacccttttcagttgggccttctggtgatgtttctggccacccaggag
gtccttcgcaagaggtggacggccagattgacgattcctgcggttttgggagccctactt
gtactgatgcttgggggcatcacttacactgatctggcaagatatgtggtgctagttgct
gcggctttcgtggaggccaacagtggaggagacgtcctgcacctcgctctgatagccgtc
ttcaagatccaaccagcttttctggtcatgaacatgcttagcgcgagatggacaaatcaa
gaaaacatggttctggtcttaggggcggcttttttccaactagcttcggtggatttacag
atcggaatccacggaatcctgaacgccgcagctatagcatggatgatcgttcgagcgatc
acatttcccacaacttctaccgtcaccatgccagtcttagcgctcctaactccgggaatg
agagccttgtatctagacacctacaggatcattcttctcgtcataggaatttgttccttg
ctacaagagaggagaaagaccatggcgaagaagaaaggggccgtgcttttgggcctagcg
ctcacatccaccggatggttttcgcctaccaccatcgcagctggactaatggtctgcaac
ccaaacaagaagagagggtggccagccactgagttcctttcagcagttgggttgatgttt
gccattgtgggaggtctagccgagttggacatcgaatccatgtcaatacccttcatgctg
gcaggtcttatggcagtgtcctacgtggtatcaggaaaggcaaccgacatgtggctggac
cgggccgccgacatcagctgggagatggaagctgcaatcacaggaagtagccggaggttg
gacgtcaagctggacgacgacggtgactttcacttgattgatgatcccggtgttccgtgg
aaagtctggctcttgcgcatgtcctgtatcggtctggccgctctaacaccctgggccatc
atccccgccgcttttggctactggctcactctgaaaacaacaaaaagaggaggcgtgttc
tgggacacgccatctccaaagcctagcttaaagggggacaccactacaggggtttaccgt
atcatggctaggggaatcctcggcacttaccaggccggcgttggagttatgtacgaaaat
gttttccacacactgtggcatacaacccgaggagcagccattatgagtggagaaggaaaa
ctaacgccatactggggtagtgtgaaagaggaccgcataagctatggaggcccttggagg
ttcgaccggaagtggaatgagacagatgactgggctgagatcgtggtggagccggggaaa
cctgcagtaaatatccagacaaaaccgggagtgtttcgcactccttttggggagattgga
gcagtcagcctggactacccgcgaggaacatccggctcacccattctggattccaatgga
gacattataggcttgtatggcaatggagttgaactcggcgatggatcgtacgtcagtgcc
atcgtgcagggtgaccgtcaagaggaaccagttccagatgcctacactccaaccatgcta
aaaaagagacagatgactgtgctggacctgcacccaggttcgggaaaaaccaggaagatc
ctaccccaaataatcaaggacgccatccagcagcgcttgagaacagccgtgctggcgccc
acccgagtggtagcagcagaaatggcagaagccttgaggggactcccaatacgataccaa
acctcagcagtgcagagggagcatcagggaaatgaaatagtggacgtaatgtgtcatgct
accctgacccatagactaatgtcaccaaacagagtgcctaattacaatttatttgtgatg
gatgaggctcacttcaccgacccagcaagcatcgccgcccggggttatattgcaaccaag
gtggaactaggggaggcagcagccattttcatgacggcgactccgcctggaactactgat
ccctttcctgactcaaatgccccaattcatgacctgcaggacgagattccagacagggca
tggagcagcggatacgaatggatcacggactatgcggggaaaactgtatggttcgtggca
agtgtgaaaatggggaatgagattgcaatgtgccttcagagagcaggaaaaaaggtcatc
cagcttaatcgcaaatcttatgacacagaatacccaaaatgcaagaatggagattgggac
tttgtcatcaccaccgacatctctgagatgggagccaattttggtgcgagcagggtcatt
gactgtaggaagagtgtgaaacccaccatcctagaggagggagaaggtagagtcattctt
ggaaacccatcccccataaccagtgcaagtgcagcgcaacggaggggtagagtgggtaga
aatcccaaccaagtcggagatgaataccattatgggggtgctaccagtgaagatgacagt
aacctggcccactggacagaggcaaaaattatgctagacaacatacacatgcccaatgga
ctagtggcccagctatatgagccagagagggaaaaggctttcacaatggatggagagtac
cgtcttagaggtgaggagaagaagaacttcctggagctgctcagaacggctgacctccca
gtgtggctggcctacaaagtggcgtccaatggtattcagtacactgatagaaaatggtgc
tttgatggaccacgcacgaatgccatactggaagataacactgaggtggagatagtcacc
cgaatgggtgagagaaagatcctcaagcccaggtggctcgacgcaagggtttatgcagac
caccaggccctcaagtggtttaaggactttgcagcgggcaagagatcagccatcagtttc
atagaggtgctcggccgcatgcctgagcatttcatgggaaaaacacgggaagccttagac
acaatgtacctggtggcaacagctgagaaaggaggaaaagcacaccgcatggctcttgaa
gaactgcccgatgcgttggagaccatcacactcatcgttgccatcacagtgatgacagga
ggattcttcctgctcatgatgcagagaaaaggtataggaaagatgggtctaggggcccta
gtgctcacgctggctacctttttcctatgggccgcagaggttcctggaaccaaaatagcg
ggtaccttattggtcgcccttttgctgatggtggtccttattccggaaccagagaaacag
aggtcacagacagacaatcaattggcagtgtttctcatctgcgtcctgactgtggtcgga
gtggtggcagcaaatgagtacggaatgttggaaaagaccaaagcagacctcaagagcatg
tttggcggaaggacgcaagcaccaggactgaccgga---ttgccaagcatggcactggac
ttgcgcccagccacagcctgggcgctgtatggagggagcacagttgtgttaactcctctc
ctaaagcacctgatcacctcagaatacgtcaccacatcgctagcttcaatcagttcacaa
gcgggctcgctgtttgtcttgccgcgaggcgtgcctttcactgacttggatctaaccgtt
ggccttgtttttctcggctgctggggccaaatcaccctcacgacgtttctaacagccatg
gtgctggtgacactccactacggatacatgctccctgggtggcaggcagaggcgctcaga
gcagcccagagaagaacagcggctggcataatgaagaatgccgtcgtggacggaatggtc
gccactgatgtgcccgaactggaaagaaccactcctttgatgcaaaagaaagtcggtcaa
gtgcttctcataggggtcagcgtggcggcgttcctcgtcaaccccaatgtcactaccgtg
agagaggcaggggtgttggtgacggcagccacactcaccttgtgggacaatggagccagc
gccgtctggaactccaccacagccacggggctctgccatgtcatgcgaggcagctaccta
gctggcggctccattgcttggactctcatcaagaacgctgacaagccctccttaaaaagg
ggaaggcctgggggcaggacgctaggggagcagtggaaggaaaagttgaacgcaatgagc
agggacgagttcttcaaatacaggagagaagccataattgaagtggaccgcactgaagca
cgcagggctaggcgcgagaataacatagtgggaggacacccagtttcgcgagggtcagca
aagcttcgttggcttgtggaaaaaggatttgtctcgccaataggaaaggtcatagatctg
ggatgtgggcgcggaggctggagctactacgcagcaaccctgaagaaagttcaggaagtt
aaagggtacacgaaaggtggtgcgggacacgaagaaccgatgctcatgcagagttacggt
tggaacttggtctcgctaaagagtggggtggacgtgttctacaaaccctcggagcccagt
gacaccctgttctgtgacataggggaatcttccccaagtccagaagtggaggaacaacgc
acgctgcgtgtcctagaaatgacatctgactggctacatcggggacctagagagttctgc
ataaaagtgctttgcccttacatgcccaaagtcatagaaaagatggaagtcctgcaacgt
cgcttcgggggagggctggtgcgcctccccttgtcccgaaactccaaccatgagatgtac
tgggtgagtggagctgctggcaatgtggtgcacgcagttaacatgaccagccaagtgctg
ctagggcgaatggatcgcacagtgtggagagggccaaagtatgaagaggatgtcaacctg
ggcagcgggacaagagctgtggggaagggagaggtccatagcaatcaggaaaaaatcagg
aagagaatccaaaagctcaaagaggaatttgccacgacctggcataaagaccccgagcac
ccataccgaacttggacctaccacggaagctacgaagtgaaggccactggctccgcgagc
tctctcgttaatggggtggtaaagctcatgagcaaaccctgggatgccatcgccaatgtc
accacaatggctatgactgataccacccccttcggccagcaaagggtcttcaaagagaag
gtcgacacgaaagctccagagccaccagcaggagttagggaagtgctcaacgaaaccacc
aattggctgtgggcccacttgtcacgggagaaacgacctcgcttgtgttccaaggaagaa
ttcataaagaaagtcaacagcaacgcggctcttggagctgtgttcgctgaacagaatcaa
tggagcacggcacgggaggctgtgggtgaccctctgttctgggagatggtcgatgaagaa
agggaaaaccacttgcgaggggagtgccacacgtgcatctacaacatgatgggaaaaaga
gagaaaaaaccaggagagttcggcaaggctaaaggaagcagggctatttggttcatgtgg
ctcggagcacggtacctagagtttgaagccctaggatttctaaatgaagaccattggctg
agccgagagaattcaggaggcggggtggaaggttcaggcgtccaaaagctgggatacatc
ctccgtgacattgcagggaagcaaggaggaaaaatgtatgccgatgacaccgccgggtgg
gacaccagaattaccagaactgacctggaaaatgaggctaaagtgctagagcttctggac
ggtgaacaccgcatgctcgcccgagccataattgaactaacgtacaggcacaaagtggtc
aaggtcatgagaccggcagcaggagggaagacagtgatggacgtgatatcacgagaagac
cagagggggagtggacaggtagtgacttacgccctcaacacattcacgaacattgccgtc
caacttgtccgcttgatggaagctgaaggggtcattggaccacaacacttggaacagttg
ccaaggaaaaacaagatagctgttaggacctggctctttgagaatggagaggagagagtg
accaggatggcgatcagtggagacgactgcgtcgtcaagccactggatgacagattcgcc
acggctctccatttcctcaacgcaatgtcgaaggtcagaaaagacatccaagaatggaag
ccctcgcatggttggcatgactggcagcaggtccccttttgctccaatcattttcaggag
attgttatgaaagatggaaggagcatagtcgtcccgtgcagggggcaggatgagctgatt
ggcagggcgcgcatctccccaggagctggatggaatgtgaaggacacagcttgcctggct
aaagcgtatgcacagatgtggctgctcctatacttccatcgtagggacctacgtctcatg
gcaaatgcaatctgctcagcagttccagtggactgggtgcctacaggccgaacttcctgg
tcaatacactcaaaaggagagtggatgaccactgaagacatgctgcaagtctggaacagg
gtatggattgaagaaaatgaatggatgacggacaagaccccaatcacaagctggacggac
gttccgtacgtgggaaagcgtgaggacatctggtgtggcagcctcatcggaacgcgatct
agggcaacttgggctgaaaatatctacgcggcaataaaccaagtgagagccgtcattggg
aaagaaaattatgttgactacatgacttccctcagaagatatgaggatgttttgatccag
gaggacagggttatttag-----------------------acagggaat--caagtcat
gtgtgtgaagtga-gtaagaaaatg--tgcatgtggagtcaggccagcaaaagctgccac
cggatactgagtagacggtgctgcctgcgtctcagttccaggaggactgggttaacaaat
ctgacaacggaaggtgggaaagccctcagaaccgtctcggaagaaggtccctgctcaccg
gaagttgaaagaccaacgtcaggccacaattttgtgccactccgctggggagtgcggcct
gcgcagccccaggaggactgggtaaacaaagccgttgaggcccccacggcccaaacctcg
tctaggatgcaatagacgaggtgtaaggactagaggttagaggagaccccgtggaaacaa
caatatgcggcccaaaccccctcgaagctgtagaggaggtggaaggactagaggttagag
gagaccccgcatttgcatcaaaacagcatattgacacctgggaatagactgggagatctt
ctgctctatctcaacatc-agctactaggcacagagcgccgaagtatgtagctggtggtg
aggaagaacacaggatct---------------
>JS-1_JS_15
agaagtttatctgtgtgaacttcttggcttagtatcgttgagaagaatcgaaagattagt
gcagtttaaacagttttttagaacggaagaacaaccatgactaaaaaaccaggagggccc
ggaaaaaaccgggccatcaatatgctgaaacgcggattaccccgcgtattcccactagtg
ggagtgaagagggtagtaatgagcttgttggacggcagagggccagtacgatttgtgctg
gctcttatcacgttcttcaagtttacagcattagccccgaccaaggcgcttttgggccgc
tggagagcagtggaaaaaagtgtggcaatgaaacatcttaccagtttcaaacgagaactt
ggaacactcatcgacgccgtgaacaagcggggcaaaaaacaaaacaaaagaggagggaat
gaaagctcgattatgtggcttgccagcttggcaatcgtaacagcctgtgccggagccatg
aagctatcaaactttcaaggaaagcttctgatgaccatcaacaacacggacattgcggac
gtcatcgtgatccccacctcaaaaggtgaaaacagatgttgggtccgagcaatcgacgtc
ggttacatgtgtgaagacaccatcacgtacgaatgtccgaagcttgccgtgggcaacgat
ccggaagacgtggactgctggtgcgacaatcaagaagtctacgtgcagtatggtcgctgc
acacggaccaggcattccaaacgaagcagaagatccgtttcggtccaaacgcatggggaa
agctcactagtgaacaaaaaagaggcttggctggattcaacgaaggccacgcgatacctc
atgaaaacggagaactggatcataaggaaccctggttatgctttcttggcggcggcactt
ggatggatgcttggcagcaacagtggccaacgtgtggtgttcactattctcttgctgttg
gtcgctccggcttacagttttaactgtttgggaatggggaatcgggacttcatagaagga
gccagcggagccacttgggtggatctggtgttagaaggagatagctgtttgacaatcatg
gcaaacgacaaaccaacactagatgtccgcatgatcaacattgaagccagccaacttgct
gaagtcaggagttactgctatcatgcttcagtcactgacatttcaacggtggctcgatgc
cccacgacaggagaagctcacaacgaaaaacgtgccgacagcagctacgtgtgcaaacaa
ggctttactgatcgcggatggggaaatggatgtggacttttcgggaaaggaagcattgac
acatgcgcaaaattttcttgcaccagtaaggccattggaagaatgatccaaccagagaac
atcaagtacgaggttggcatattcgtgcacggaaccaccacctcggaaaaccatgggaat
tactcagcgcaagtaggagcgtctcaagcagcaaagtttactgtaactccaaatgctccc
tcaataaccctcaagcttggtgattatggagaagtcacactggattgtgaacctaggagt
ggactgaacactgaagcgttctatgtcatgaccgtgggttcgaagtcattcttagtccat
agggaatggttccatgacctttctcttccctggacgtccccctcaagcacggcatggaga
aacagagaactcctcatggaatttgaagaggcacatgccacaaaacaatctgtcgtagct
cttgggtcacaggagggaggcctccatcaagcgttggcaggagccatcgtggtggagtac
tcgagctcagtgaagttgacatcaggtcacctgaaatgcaggctaaaaatggacaaactg
gctctgaagggcacgacttatggcatgtgtacagagaaattctcgttcgcgaaaaatcca
gcggacacaggccatggaacagttgtcattgagctcacatactctggaagtgatggtccc
tgtaaaattccgattgtctcagtcgcgagcttaaacgacatgacccctgtggggaggctg
gtaacagtaaaccccttcgtcgcgacatccagctccaactcaaaggtgctggttgagatg
gaacctcccttcggagactcttatatcgtggttggaagaggggacaagcagattaaccat
cactggcacaaagctggaagcacgctgggtaaagccttctcaacaactttgaaaggggct
cagagactagcagcgctaggcgacacagcctgggacttcggctccattggaggggtattc
aactccatagggaaagctgttcaccaggtatttggcggtgcattcagaacgctctttggg
ggaatgtcttggatcacacaaggactaatgggggccttacttctttggatgggtgtcaac
gcacgagaccggtcaatcgccctggcttttctggccacgggaggtgtgctcgtgttttta
gcgaccaatgtgcacgccgacactggctgtgccattgacatcacaagaaaagagatgagg
tgtggaagtggcatcttcgtgcataacgacgtagaggcttgggtagataggtacaaatat
ctgccagagacgcccagatccttagcgaagatcgtccataaagcacatcaagaaggagtg
tgcggggtcagatccgtcactagactggaacaccagatgtgggaatctgtgcgggacgaa
ctgaatgtcttgctcaaagagaacgcggtggatctcagcgtggtggtgaacaagcccgtg
gggagatatcgctcagcccccaaacgcctatccatgactcaagaaaagtttgagatgggc
tggaaagcatggggaaaaagcattctcttcgcccccgaattggccaactccacgttcgtc
gtggatggacccgagacaaaggaatgccctgatgagcgcagagcctggaacagcatgcaa
atcgaagacttcggcttcggcatcacatcaacccgggtgtggctgaaaattagagaggag
gacactgatgagtgtgatggagcaatcatagggacagctgttaaagggcatgtggcagtt
catagtgacttgtcatactggattgagagccgtctcaatgacacctggaaacttgagagg
gctgtcttcggagaagtgaaatcttgcacttggcccgagacacacactctttggggtgac
ggtgttgaggagagcgagcttatcatcccacacaccatagctggaccgagaagcaagcac
aaccggagagaagggtacaaaacacaaaaccagggaccctgggatgagaacggcatcgtc
cttgactttgactattgtccaggaacaaaagttaccatcacagaggactgtggcaagagg
ggtccctcaatcagaactactactgacagtggaaagctgatcaccgattggtgctgccgc
agctgttctctaccgcctttacggttccggacagaaaatggttgctggtatgggatggaa
atcagacctgttaggcatgatgaaacaacactcgttagatcacaggttgacgctttcaac
ggcgaaatgattgacccttttcagctgggccttctggtgatgtttctggccacccaggag
gtccttcgcaagaggtggacggccagattgacgattcctgcggttttgggggccctactt
gtgctgatgcttgggggcatcacttacactgacctggcaagatatgtggtgctagttgct
gcggctttcgcggaggccaatagtggaggagatgttctgcacctcgctttgatagccgtc
ttcaagatccaaccagcttttctggtcatgaacatgcttagcgcgagatggacgaaccaa
gagaacgtggttctggtcctgggggcggcttttttccaactagcttcagtggacttacag
attggagtccacggaatcttgaatgccgcagccatagcatggatgatcgttcgagcgatc
acatttcccacaacttctaccgttgtcatgcctgtcttagcgctcctaactccgggaatg
agggccttgtatctggacacttacagaatcattcttcttgtcataggaatttgttccctg
ctgcaagagaggagaaagaccatggcgaagaagaaaggagccgtgctcttgggcttagcc
ctcacatccaccggatggttttcgcccaccactatcgcagccggactaatggtatgcaac
ccaaacaagaagagagggtggccagctaccgagttcctttcagcggttgggttgatgttt
gccattgtgggaggtctagccgagttggacatcgaatctatgtcaatacccttcatgctg
gcagggcttatggcagtgtcctacgtggtatcaggaaaggcaaccgacatgtggctggac
cgggctgccgatatcagctgggaaatggaagctgcaatcacaggaagtagccggaggcta
gatgttaagttggacgacgacggcgactttcacttgattgatgatcccggtgttccatgg
aaagtctggctcttgcgtatgtcttgtatcggtttagccgctctgacaccctgggctatc
gtccccgccgcttttggctattggctcactctgaaaacaacgaaaagagggggcgtgttc
tgggacacgccatctccaaagccttgcttaaagggggacaccaccacaggagtttaccga
attatggccagggggattctcggcacttaccaggccggcgttggagtcatgtacgagaat
gttttccacacattgtggcacacaactagaggagcagccatcatgagtggagaaggaaag
ctaacgccatactggggtagtgtgaaggaagaccgcataagctatggaggcccgtggagg
ttcgaccggaagtggaatggaacagatgatgtgcaagtgatcgtggtggaaccagggaaa
cctgcagtaaacatccagacaaaaccgggagtgtttcgcacccctttcggggagattgga
gcagtcagcttggactacccacggggaacatccggctcacccatcctagattccaatgga
gacatcataggcctgtatggcaatggagttgagctcggcgatggatcgtacgtcagcgcc
attgtgcaaggcgaccgtcaagaggaaccagttccagatgcctacactccaagcatgctg
aaaaagagacagatgactgtgctggacctgcacccaggttcgggaaaaaccaggaagatt
ctaccccaaataatcaaggacgccatccagcagcgcttgagaacagccgtgctggcaccc
acacgagtggtagcagcagaaatggcggaagctttgaaaggactcccagtacgatatcaa
acctcagcagtgcagagggagcatcagggaaatgaaatagtagacgtaatgtgccatgcc
actctgacccatagactaatgtcaccaaacagagtgcccaattacaatttattcgtgatg
gacgaggctcacttcactgacccagctagcatcgccgcccggggttatattgcaaccaag
gtggaactgggggaggcagcagccatttttatgacggcgaccccgcccgggaccactgat
ccctttcccgactcaaatgccccaatccatgacctgcaggatgagatcccagacagggca
tggagcagtggatacgaatggatcacggactatgcgggaaaaactgtgtggttcgtggca
agtgtgaaaatggggaatgagatcgcaatgtgccttcaaagagcggggaaaaaggtcatc
cagctcaatcgtaagtcttatgacacagaatatccaaaatgcaaaaatggagattgggac
tttgtcatcaccactgacatctctgagatgggggccaattttggtgcgagcagggtcatt
gactgcagaaagagtgtgaaacccaccatcctagaggagggagaaggtagagtcatcctt
ggaaacccatcccccataaccagtgcaagtgcagcccaacggagaggtagagtgggcagg
aatcccaaccaagttggagatgaataccattacgggggggccaccagtgaagatgacagc
aacttagcccactggacagaggcaaaaatcatgctagacaacatacacatgcctaatgga
ttagtggctcagctgtacgggccagagagggaaaaggctttcacaatggatggagagtac
cgtctcagaggtgaggagaagaagaacttcttggagctgcttagaacggctgacctccca
gtatggctagcctacaaggtggcgtccaatggcattcagtacactgacagaaaatggtgc
tttgatggaccacgcacaaatgccatactagaagataacactgaggtggagatagtcacc
cgaatgggcgagagaaagattctcaagccgagatggctcgatgcgagggtttatgcagac
catcaggccctcaagtggtttaaggattttgcagcgggcaagagatcagccgttagtttc
atagaggtgctcggtcgcatgcctgagcatttcatgggaaagacacgggaagccttagac
acaatgtatctggtggcaacagctgagaaaggtggaaaggcacaccgcatggctcttgaa
gaactgcccgacgcattggagaccatcacactcatcgttgccatcactgtgatgacagga
ggattcttcctgctcatgatgcagagaaagggcatagggaaaatgggtctaggggctcta
gtgctcacgctggccaccttcttcctatgggcggcagaggttcctggaaccaaaatagcg
ggtaccttactggtcgccctgttgctgatggtggtcctcattccggaaccagaaaaacag
aggtcacagacagacaaccagttggcagtgtttcttatctgcgtcctgaccgtggtcgga
gtggtggcggcaaatgaatacggaatgctggaaaaaaccaaagcagaccttaagagcatg
tttggcggaaagacgcaagcatcaggactgaccgga---ttgccaagcatggcactggac
ctgcgtccagctacggcttgggcgctgtatggggggagcacagttgtgttaacccctctc
ctgaagcacctaatcacctcagaatacgtcaccacatcgttagcttcaatcagttcacaa
gcgggttcgctgtttgtcttgccgcgaggcgtgcctttcactgacttggatctaaccgtt
ggtcttgtctttcttggctgttggggccaaatcaccctcaccacgttcctaacagctatg
gtgctagtgacactccactatggatacatgctccctgggtggcaagcagaggcactcaga
gctgctcagagaagaacagcggctggcataatgaagaatgccgtcgtggacggaatggtc
gccactgatgtgcccgaactggaaagaactactcctttgatgcaaaagaaagtcggccaa
gtgctcctcataggggtcagcgtggcggcgtttctcgtcaaccccaatgtcaccaccgtg
agagaggcaggtgtgttggtgacggcagccacactcaccttgtgggacaatggagccagt
gcagtctggaattctaccaccgctacggggctctgccatgtcatgcgaggcagctaccta
gctggcggctccattgcctggactctcatcaagaacgctgataagccctccttaaaaagg
gggaggcctggaggcaggacgctaggggagcagtggaaggaaaagttgaatgctatgagc
agggatgaattcttcaaatacagaagagaggccataattgaggtggaccgcactgaagca
cgcagggctaggcgcgagaacaacatagtgggaggacatccagtctcgcgagggtcagca
aagctccgctggctcgtggaaaaaggatttgtctcgccaataggaaaagtcatagatctg
ggatgcgggcgcggaggctggagctactacgcagcaactctgaaaaaagttcaggaagtc
aaagggtacacgaagggtggggcgggacacgaagaaccgatgctcatgcagagttacggt
tggaacctggtctcgctaaaaagtggggtggacgtattctacaaaccctcggagcctagt
gacaccctgttctgtgacataggagaatcttccccaagtccggaggtggaggaacaacgc
acgctgcgcgtcttagaaatgacatctgactggttacatcggggacctagagagttctgc
ataaaagtgctctgcccttacatgcctaaagttatagaaaagatggaagtcctgcaacgt
cgtttcggtggcgggctggtgcgcctccccctgtctcgaaactccaaccatgagatgtac
tgggtgagcggagctgctggcaacgtggtgcatgcggtcaacatgaccagtcaagtgctg
ctagggcgaatggatcgcacagtgtggagagggccaaagtatgaagaggatgtcaacctg
ggcagcgggacgagagctgtggggaagggagaggtccatagcaaccaggaaaaaattagg
aagagaatccagaaacttaaagaggaattcgccacaacctggcacaaagaccccgagcat
ccataccgaacttggacctatcacggaagctacgaagtgaaggccactggctcagcaagt
tctctcgtcaatggggtggtaaagctcatgagcaaaccctgggacgccatcgccaatgtc
accacaatggccatgaccgacaccaccccctttggccagcagagggtctttaaagagaag
gttgacacgaaggctccagaaccaccagcaggagtcaaggaagtgctcaacgagactacc
aactggctgtgggcccacttgtcacgggagaaacgaccccgcttgtgcactaaggaagaa
ttcataaagaaagtcaacagcaacgcagctctcggagcagtgttcgctgaacagaatcaa
tggagcacggcgcgggaggccgtgggtgaccctctgttctgggagatggttaatgaagaa
agggaaaaccatttgcgaggggagtgccacacgtgcatttacaacatgatgggaaaaaga
gagaaaaaacccggagagttcggaaaggctaaagggagtagggctatctggttcatgtgg
ctcggagctcggtacctagagttcgaagccctaggatttctaaatgaagaccactggctg
agccgagagaattcaggaggtggggtggaaggttcaggcgtccaaaagctgggatacatt
ctccgtgacatagcagggaagcaaggaggtaaaatgtatgccgatgacaccgccgggtgg
gacaccagaattactagaaccgacttggaaaatgaagccaaagtgctggaacttttggat
ggtgaacaccgcatgctcgcccgagccataattgaactaacgtacaggcataaagtggtc
aaggtcatgaggcccgcagcaggaggaaagacagtgatggacgtgatatcacgagaagac
caaagggggagcgggcaggtggtgacctacgctctcaacacattcacgaacattgccgtc
cagcttgtccgcttgatggaggctgagggggtcattggaccacaacacttggaacagctg
cccagaaaaaacaagatagctgttaggacctggctctttgagaatggagaggagagagtg
actaggatggcgatcagtggagacgactgcgtcgtcaagccgctggatgacagattcgcc
acggctctccatttcctcaacgcaatgtcgaaggtcagaaaagatatccaagaatggaag
ccttcgcatggttggcacgactggcagcaggttcccttttgctccaatcattttcaggag
attgtgatgaaagatggaaggagcatagtcgtcccgtgcagagggcaggatgagctgatt
ggcagggcgcgcatctccccaggagctggatggaatgtgaaggacacagcctgcctggcc
aaagcgtatgcacagatgtggctgcttctatacttccatcggagggacctacgcctcatg
gcaaatgcaatctgctcagcagttccagtggactgggtgcccacaggcagaacatcctgg
tcaatacactcaaaaggagagtggatgaccactgaagacatgctacaagtctggaacaga
gtatggattgaagaaaatgaatggatgatggacaagaccccaatcacaagctggacagac
gttccgtacgtgggaaagcgtgaggacatctggtgtggcagtctcatcggaacgcgatcc
agggcaacatgggctgagaacatccacgcggcaataaaccaagtgagggccatcattgga
aaagaaaattatgttgattacatgacttccctcagaagatatgaggatgtattgattcag
gaggacagggtcattta------------------------------gat--taagtcat
gtgtgtaatgtga-acaagaaaatg--tgcatgtggagtcaggccagcaaaagctgccac
cggatactgagtagacggtgctgcctgcgtctcagttccaggaggactgggttaacaaat
ctgacaacggaaggtgggaaagccctcagaaccgtctcggaagcaggtccctgctcaccg
gaagttggaagaccaacgtcaggccacaattctgtgccactccgctggggagtgcggcct
gcgcagccccaggaggactgggttaacaaagccgttgaggcccccacggcccaagcctcg
tctaagatgcaatagactaggtgtaaggactagaggttagaggagaccccgtggaaacaa
caatatgcggcccaagccccctcgaagctgtagaggaggtggaaggactagaggttagag
gagaccccgcatttgcatcaaaacagcatattgacacctgggaatagactgggagatctt
ctgctctatctcaacatc-agctactaggcacagagcgccgaagtatgtagctggtggtg
aggaagaacacaggatct---------------
>JX61_HN_08
agaagtttatctgtgtggacttcttggcttagtatcgttgagaagaatcgaaagattagt
gcagtttaaacagttttttagagcggaagaacaaccatgactaaaaaaccaggagggccc
ggaaaaaaccgggccatcaatatgctgaaacgcggattaccccgcgtattcccactagtg
ggagtgaagagggtagtaatgagcttgttggacggcagagggccagtacgatttgtgctg
gctcttatcacgttcttcaagtttacagcattagccccgaccaaggcgcttttgggccgc
tggagagcagtggaaaaaagtgtggcaatgaaacatcttaccagtttcaaacgagaactt
ggaacactcatcgacgccgtgaacaagcggggcaaaaaacaaaacaaaagaggagggaat
gaaagctcgattatgtggcttgccagcttggcaatcataacagcctgtgccggagccatg
aagctatcaaactttcaagggaagcttctgatgaccatcaacaacacggacattgcggac
gtcatcgtgatccccacctcaaaaggtgaaaacagatgttgggtccgagcaatcgacgtt
ggttacatgtgtgaagacaccatcacgtacgaatgtccgaagcttgccgtgggcaacgat
ccggaagacgtggactgctggtgcgacaatcaagaagtctacgtgcagtatggtcgctgc
acacggaccaggcattccaaacgaagcagaagatccgtttcggtccaaacgcatggggaa
agctcactagtgaacaagaaagaggcttggctggattcaacgaaggccacgcgatacctc
atgaaaacggagaactggatcataaggaaccctggttatgctttcctggcggcggcactt
ggatggatgcttggcagcaacagtggccaacgtgtggtgttcactattctcttgctgttg
gtcgctccggcttacagttttaactgtttgggaatggggaatcgggacttcatagaagga
gccagtggagccacttgggtggatctggtgttggaaggagatagctgtttgacaatcatg
gcaaacgacaaaccaacactagatgtccgcatgatcaacattgaagctagccaacttgct
gaagtcaggagttactgctatcacgcttcagtcactgacatttcaacggtggctcgatgc
cccacgactggagaagctcacaacgaaaaacgtgctgacagcagctacgtgtgcaaacaa
ggctttactgatcgcggatggggaaatggatgtggacttttcgggaaaggaagcattgac
acatgcgcaaaattttcttgtaccagtaaggccattggaagaatgatccaaccagagaac
atcaagtacgaggttggcatattcgtgcacggaaccaccacctcggaaaaccatgggaat
tactcagcgcaagtaggagcgtctcaagcagcaaagttcactgtaactccaaatgctccc
tcaataaccctcaagcttggtgattatggagaagtcacactggattgtgaaccaaggagt
ggactgaacactgaagcgttctatgtcatgaccgtgggttcgaagtcattcttagtccat
agggaatggttccatgacctttctcttccctggacgtccccctcaagcacggcatggaga
aacagagaactcctcatggaatttgaggaggcacatgccacaaaacaatctgtcgtagct
cttgggtcacaggagggaggcctccatcaagcgttggcaggagccatcgtggtggagtac
tcgagctcggtgaagttgacatcaggtcacctgaaatgcaggctaaaaatggacaaactg
gctctgaagggcacgacttatggcatgtgtacagagaaattctcgttcgcgaaaaatcca
gcggacacaggccatggaacagttgtcattgagctcacatactctggaagtgatggtccc
tgtaaaattccgattgtctcagtcgcgagtttaaacgacatgacccctgtggggaggctg
gtaacagtaaaccccttcgtcgcgacatctagctccaactcaaaggtgctggttgagatg
gaacctcccttcggagactcttatatcgtggttggaagaggggacaagcagattaaccat
cactggcacaaagctggaagcacgctgggtaaagccttctcaacaactttgaaaggggct
cagagactagcagcgctaggcgacacagcctgggacttcggctccattggagggatattc
aactccatagggaaagctgttcaccaagtatttggcggtgcattcagaacgctctttggg
ggaatgtcttggatcacacaaggactaatgggggccttacttctttggatgggtgtcaac
gcacgagaccggtcaatcgccctggcttttctggccacgggaggtgtgctcgtgttttta
gcgaccaatgtgcatgctgacactggatgtgccattgacatcacaagaaaagagatgagg
tgtggaagtggcatcttcgtgcacaacgacgtagaggcttgggtagataggtacaaatat
ctgccagagacgcccagatccttagcgaagatcgtccataaagcacatcaagaaggagtg
tgcggggtcagatccgtcactagactggagcaccagatgtgggaatctgtgcgggacgaa
ctgaatgtcttgctcaaagagaacgcggtggatctcagtgtggtggtgaacaaacccgta
gggagatatcgctcagcccccaaacgcctatccatgactcaagaaaagtttgagatgggc
tggaaagcatggggaaaaagcattctcttcgcccccgaattggccaactccacgttcgtc
gtggatggacccgagacaaaggaatgccctgatgagcgcagagcctggaacagcacgcaa
atcgaagacttcggcttcggcatcacatcaacccgagtgtggctgaaaattagagaggag
aacactgatgagtgtgatggagcaatcatagggacagctgttaaagggcatgtggcagtt
catagtgacttgtcatactggattgagagccgtctcaatgacacctggaaacttgagagg
gctgtcttcggagaagtgaaatcttgcacttggcccgagacacacactctttggggtgac
ggtgttgaggagagcgagcttatcatcccacacaccatagctggaccgagaagcaagcac
aaccggagagaagggtataaaacacaaaaccagggaccctgggatgagaacggtatcgtc
cttgactttgactattgtccaggaacaaaagtcaccatcacagaggactgtggcaagagg
ggtccctcaatcagaactactactgacagtggaaagctgatcaccgattggtgctgccgc
agctgttctctaccgcctttacggttccggacagaaaatggttgctggtatgggatggaa
atcagacctgttaggcatgatgaaacaacactcgttagatcacaggttgacgctttcaac
ggcgaaatgattgacccttttcagctgggccttctggtgatgtttctggccacccaggag
gtccttcgcaagaggtggacggccagattgacgattcctgcggttttgggggctctactt
gtgctgatgcttgggggcatcacttacactgacctggcaagatatgtggtgctagttgct
gcggctttcgcggaggccaataatggaggagatgttctgcacctcgctttgatagccgtc
ttcaagatccaaccagctttcctggtcatgaacatgcttagcgcgagatggacgaaccaa
gagaacgtggttctggtcctgggggcggcttttttccaactagcttcagtggatttacag
atcggagtccacggaatcctgaatgccgcagccatagcatggatgatcgttcgagcgatc
acatttcccacaacttctaccgttgccatgccagtcttagcgctcctaactccgggaatg
agggccttgtatctggacacttacagaatcattcttcttgtcataggaatttgttccctg
ctgcaagagaggagaaagaccatggcgaagaagaaaggagccgtgctcttgggcttagcg
ctcacatccaccggatggttttcgcccaccactatcgcagccggactaatggtctgcaac
ccaaacaagaagagagggtggccagctaccgagttcctttcagcggttgggttgatgttt
gccattgtgggaggtctagccgagttggacatcgaatctatgtcaatacccttcatgctg
gcagggcttatggcagtgtcctacgtggtatcaggaaaggcaaccgacatgtggctggac
cgggctgccgatatcagctgggagatggaagctgcaatcacaggaagtagccggaggcta
gatgttaagttggacgacgacggcgactttcacttgattgatgatcccggtgttccatgg
aaagtctggctcttgcgtatgtcttgtatcggtttagccgctctgacaccctgggctatc
gtccccgccgcttttggctattggctcactctgaaaacaacgaaaagagggggcgtgttc
tgggacacgccatctccaaagccttgcttaaagggggacaccaccacaggagtttaccga
attatggccagggggattctcggcacttaccaggccggcgttggagtcatgtacgagaat
gtcttccacacattgtggcacacaactagaggagcagccatcatgagtggagaaggaaag
ctaacgccatactggggtagtgtgaaggaagaccgcataagctatggaggcccgtggagg
ttcgaccggaagtggaatggaacagatgatgtgcaagtgatcgtggtggaaccagggaaa
cctgcagtaaacatccagacaaaaccgggagtgtttcgcacccctttcggggagattgga
gcagtcagcttggactacccacggggaacatccggctcacccatcctagattccaatgga
gacatcataggcttgtatggcaatggagttgaactcggcgatggatcgtacgtcagcgcc
attgtgcagggcgaccgtcaagaggaaccagttccagatgcctacactccaagcatgctg
aaaaagagacagatgactgtactggacctgcacccaggttcgggaaaaaccaggaagatt
ctaccccaaataatcaaggacgccatccagcagcgcttgagaacagccgtgctggcaccc
acacgagtggtagcagcagaaatggcggaagctttgaaaggactcccagtacgatatcaa
acctcagcagtgcagagggagcatcagggaaatgaaatagtagacgtaatgtgccatgcc
actctgacccatagactaatgtcaccaaacagagtgcccaattacaacttattcgtgatg
gatgaggctcacttcaccgacccagctagcatcgccgctcggggttatatcgcaaccaag
gtggaactgggggaggcagcagccatttttatgacggcgaccccgcccgggaccactgat
ccctttcccgactcaaatgccccaattcatgacctgcaggatgagatcccagacagggca
tggagcagtggatacgaatggatcacggactatgcgggaaaaactgtgtggttcgtggca
agtgtgaaaatggggaatgagatcgcgatgtgcctccaaagagcggggaaaaaggtcatc
cagctcaatcgtaagtcttatgacacagaatatccaaaatgcaaaaatggagattgggac
tttgtcatcaccactgacatctctgagatgggggccaattttggtgcgagcagggtcatt
gactgcagaaagagtgtgaaacccaccatcctagaggagggagaaggtagagtcattctt
ggaaacccatccccaataaccagtgcaagtgcagctcaacggagaggtagagtgggcagg
aatcccaaccaagttggagatgaataccattacgggggggccaccagtgaagatgacagc
aacttagcccactggacagaggcaaaaattatgctagacaacatacacatgcccaatgga
ttagtggctcagctgtacgggccagagagggaaaaggctttcacaatggatggagagtac
cgtctcagaggtgaggagaagaagaacttcttggagctgcttagaacggctgacctccca
gtatggctagcctacaaggtggcgtccaatggcattcagtacactgacagaaaatggtgc
tttgatggaccacgcacaaatgccatactagaagataacactgaggtggagatagtcacc
cgaatgggcgagagaaagatcctcaagccgagatggctcgatgcgagggtttatgcagac
caccaggccctcaagtggtttaaggattttgcagcgggcaagagatcagccgtcagtttc
atagaggtgctcggtcgcatgcctgagcatttcatgggaaagacacgggaagccttagac
acaatgtatctggtggcaacagctgagaaaggtggaaaggcacaccgcatggctcttgaa
gaactgcccgacgcattggagaccatcacactcatcgttgccatcactgtgatgacagga
ggattcttcctgctcatgatgcagagaaagggcatagggaaaatgggtctaggggctcta
gtgctcacgctggccaccttcttcctatgggcggcagaggttcctggaaccaaaatagcg
ggtaccttactggtcgccctgttgctgatggtggtcctcattccggaaccagaaaaacag
aggtcacagacagacaaccagttggcagtgtttcttatctgcgtcctgaccgtggtcgga
gtggtggcagcaaatgagtacggaatgctggaaaaaaccaaagcagaccttaagagcatg
tttggcggaaagacgcaagcatcaggactgaccgga---ttgccaagcatggcactggac
ttgcgcccagccacggcttgggcgctgtatggggggagcacagttgtgttaacccctctc
ctgaagcacctaatcacctcagaatacgtcaccacatcgttagcttcaatcagttcacaa
gcgggttcgctgtttgtcttgccgcgaggcgtgcctttcactgacttggatctaaccgtt
ggtcttgtttttcttggctgttggggccaaatcactctcaccacgttcctaacagctatg
gtgctagtgacactccactatggatacatgctccctgggtggcaagcagaggcactcaga
gctgctcagagaagaacagcggctggcataatgaagaatgccgtcgtggacggaatggtc
gccactgatgtgcccgaactggaaagaaccactcctttgatgcaaaagaaagtcggccaa
gtgctcctcataggggtcagcgtggcggcgtttctcgtcaaccccaatgtcaccaccgtg
agagaggcaggtgtgttggtgacggcagccacactcaccttgtgggacaatggagccagt
gcagtctggaattctaccaccgctacggggctctgccatgtcatgcgaggcagctaccta
gctggcggctccattgcctggactctcatcaagaacgctgacaagccctccttaaaaaag
gggaggcctggaggcaggacgctaggggagcagtggaaggaaaagttgaatgctatgagc
agggatgagttcttcaaatacagaagagaggccataatcgaggtggaccgcactgaagca
cgcagggctaggcgcgagaacaacatagtggggggacatccagtctcgcgagggtcagca
aagctccgctggctcgtggaaaaaggatttgtctcgccaataggaaaagtcatagatctg
ggatgcgggcgcggaggctggagctactacgcagcaactctgaaaaaagttcaggaagtc
aaagggtacacgaaaggtggggcgggacacgaagaaccgatgctcatgcagagttacggt
tggaacctggtctcgctaaaaagtggggtggacgtattctacaaaccctcggagcctagt
gacaccctgttctgtgacataggagaatcttccccaagtccggaggtggaggaacaacgc
acgctgcgcgtcttagaaatgacatctgactggttacatcggggacctagagagttctgc
ataaaagtgctctgcccttacatgcctaaagttatagaaaagatggaagtcctgcaacgt
cgtttcggtggcgggctggtgcgccttcccctgtctcgaaactccaaccatgagatgtac
tgggtgagcggagctgctggcaacgtggtgcatgcggtcaacatgaccagccaagtgctg
ctagggcgaatggatcgcgcagtgtggagagggccaaagtatgaagaggatgtcaacctg
ggcagcgggacgagagcagtggggaagggagaggtccatagcaaccaggaaaaaattagg
aagagaatccagaagctcaaagaggaattcgccacaacctggcacaaagaccccgagcat
ccataccgaacttggacctatcacggaagctacgaagtgagggccactggctcagcaagt
tctctcgtcaatggggtggtaaagctcatgagcaaaccctgggacgccatcgccaatgtc
accacaatggccatgaccgacaccaccccctttggccagcagagggtctttaaagagaag
gttgacacgaaggctccagaaccaccagcaggagtcaaggaagtgctcaacgagactacc
aactggctgtgggcccacttgtcacgggagaaacgaccccgcttgtgcactaaggaagaa
ttcataaaaaaagtcaacagcaacgcagctctcggagcagtgttcgctgaacagaatcaa
tggagcacggcgcgggaagccgtgggtgaccctctgttctgggagatggtcaatgaagaa
agggaaaaccatttgcgaggggagtgccacacgtgcatttataacatgatgggaaaaaga
gagaaaaaacccggagagttcggaaaggctaaagggagtagggctatctggttcatgtgg
ctcggagctcggtacctagagttcgaagccctaggatctctaaatgaagaccactggctg
agccgagagaattcaggaggtggggtggaaggttcaggcgtccaaaagctgggatacatt
ctccgtgacatagcagggaagcaaggaggtaaaatgtatgccgatgacaccgccgggtgg
gacaccagaatcactagaaccgacctggaaaatgaagccaaagtgctggagcttttggat
ggtgaacaccgcatgctcgcccgagccataattgaactaacgtacaggcacaaagtggtc
aaggtcatgagacctgcagcaggaggaaagacagtgatggacgtgatatcacgagaagac
caaagggggagcgggcaggtggtgacctacgctctcaacacattcacgaacattgccgtc
cagcttgtccgcttgatggaggctgagggggtcattggaccacaacacttggaacagctg
cccaggaaaaacaagatagctgttaggacctggctctttgagaatggagaggagagagtg
actaggatggcgatcagtggagacgactgcgtcgtcaagccgctggatgacagattcgcc
acggctctccatttcctcaacgcaatgtcgaaggtcagaagagatatccaagaatggaag
ccttcgcatggttggcacgactggcagcaggttcctttttgctccaatcatttccaggag
attgtgatgaaagatggaaggagcatagtcgtcccgtgcagagggcaggatgagctgatt
ggcagggcgcgcatctccccaggagctggatggaatgtgaaggacacagcttgcctggcc
aaagcgtatgcacagatgtggctgcttctatacttccatcggagggacctacgcctcatg
gcaaatgcaatctgctcagcagttccagtggactgggtgcccacaggcagaacatcctgg
tcaatacactcaaaaggagagtggatgaccactgaagacatgctgcaagtctggaacagg
gtatggattgaagaaaatgaatggatgatggacaagaccccaatcacaagctggacagac
gttccgtacgtgggaaagcgtgaggacatctggtgtggcagtctcatcggaacgcgatcc
agggcaacatgggctgagaacatctacgcggcaataaaccaagtgagggccatcattgga
aaagaaaattatgttgattacatgacttccctcagaagatatgaggatgtattgattcag
gaggacagggtcatttag-----------------------atag--gat--taagtcat
gtgtgtaatgtga-ataagaaaatg--tgcatgtggagtcaggccagc-aaagctgccac
cggatactgagtagacggtgctgcctgcgtctcagttccaggaggactgggttaacaaat
ctgacaacggaaggtgggaaagccctcagaaccgtctcggaagcaggtccctgctcaccg
gaagttgaaagaccaacgtcaggccacaattctgtgccactccgctggggagtgcggcct
gcgcagccccaggaggactgggttaacaaagccgttgaggcccccacggcccaagcctcg
tctaagatgcaatagactaggtgtaaggactagaggttagaggagaccccgtggaaacaa
cattatgcggcccaagccccctcgaagctgtagaggaggtggaaggactagaggttagag
gagaccccgcatttgcatcaaaacagcatattgacacctgggaatagactgggagatctt
ctgctctatctcaacatc-agctactaggcacagagcgccgaagtatgtagctggtggtg
aggaagaacacaggatct---------------
>K94P05_KR_94
agaagtttatctgtgtgaacttcttggcttagtatcgttgacaagaatcgagagattagt
gcagtttaaacagttttttagaacggaag-acaaccatgactaaaaaaccaggagggccc
ggaaaaaaccgggccatcaatatgctgaaacgcggattaccccgcgtattcccactagtg
ggagtgaagagggtagtgatgagcttgttggacggcagagggccagtacgatttgtgctg
gctcttatcacgttcttcaagtttacagcattagccccgaccaaggcgcttttgggccgc
tggagagcagtggaaaaaagtgtggcaatgaaacatcttaccagtttcaaacgagaactt
ggaacactcatcgacgccgtgaacaagcggggcaaaaaacaaaacaaaagaggagggaat
gaaaggtcgattatgtggcttgccagcttggcaatcgtaacagcctatgccggagccatg
aagctatcaaactttcaaggaaagcttctgatgaccatcaacaacacggacattgcggac
gtcatcgtgatccccacctcaaaaggtgaaaacagatgttgggtccgagcaatcgacgtt
ggttacatgtgtgaagacaccatcacgtacgaatgtccgaagcttgccgtgggcaacgat
ccggaagacgtggactgctggtgcgacaatcaagaagtctacgtgcagtatggtcgctgc
acacggaccaggcattccaaacgaagcagaagatccgtttcagtccaaacgcatggggaa
agctcactagtgaacaaaaaagaggcttggctggattcgacgaaggccacgcgatacctc
atgaaaacggagaactggatcataaggaaccctggttatgctttcctggcggcggcactt
ggatggatgcttggcagcaacagtggccaacgtgtggtgttcactattctcttgctgttg
gtcgctccggcttacagttttaactgtctgggaatggggaatcgggatttcatagaagga
gccagtggagccacgtgggtggatctggtgttagaaggagatagctgtttgacaattatg
gcaaacgacaaaccaacactagatgtccgcatgatcaacattgaagctagccaacttgct
gaagtcaggagttactgttatcacgcttcagtcactgacatttcaacggtggctcgatgc
cccatgactggagaagcccacaacgaaaaacgtgctgacagcagctacgtgtgcaaacaa
ggctttactgaccgcggatggggaaatggatgtggacttttcgggaaaggaagcattgac
acatgcgcaaaattttcttgtaccagtaaggccattggaagaatgatccaaccagagaac
atcaagtacgaggttggcatattcgtgcacggaaccaccacctcggaaaaccatgggaat
tactcagcgcaagtaggagcgtctcaagcagcaaagtttactgtaactccaaatgctccc
tcaataaccctcaagcttggtgattatggagaagtcacactggattgtgaaccaaggagt
ggactgaacactgaagcgttctatgtcatgaccgtgggttcgaagtcattcctagtccat
agggaatggttccatgacctttctcttccctggacgtccccctcgagcacggcatggaga
aacagagaactcctcatggaatttgaacaggcacatgccacaaaacaatccgtcgtagct
cttgggtcacaggagggaggcctccatcaagcgttggcaggagccatcgtggtggagtac
tcgagctcagtgaagttgacatcaggtcacctgaaatgcaggctaaaaatggacaaactg
gctctgaagggcacgacttatggcatgtgtacagaaaaattctcgttcgcgaaaaatcca
gcggacacaggccatggaacagttgtcattgagctcacatactctggaagtgatggtccc
tgtaaaattccgattgtctcagtcgcgagtttaaacgacatgacccctgtggggaggctg
gtaacagtaaaccccttcgtcgcgacatctagctccaactcaaaggtgctggttgagatg
gaacctcccttcggagactcttatatcgtggttggaagaggggacaagcagattaaccat
cactggcacaaagctggaagcacgctgggtaaagccttctcaacaactttgaaaggggct
cagagactagcagcgctaggtgacacagcttgggacttcggctccattggaggggtattc
aactccatagggaaagctgttcaccaagtatttggcggtgcattcagaacgctcttcggg
ggaatgtcttggatcacacaaggactaatgggggccttacttctttggatgggtgtcaac
gcacgaaaccggtcaatcgccctggcttttctggccacgggaggtgtgctcgtgttttta
gcgaccaatgtgcatgccgacactggctgtgccattgacatcacaagaaaagaaatgagg
tgtggaagtggcatcttcgtgcacaacgacgtagaggcttgggtagataggtacaaatat
ctgccagagacgcccagatccttagcgaagatcgtccacaaagcacatcaagaaggagtg
tgcggggtcagatccgtcactagactggaacaccagatgtgggaatctgtgcgggacgaa
ctgaatgtcttgctcaaagagaacgcggtggatctcagtgtggtggtgaacaagcccgtg
gggagatatcgctcagcccccaaacgcctatccatgactcaagaaaagtttgagatgggc
tggaaagcatggggaaaaagccttctcttcgcccccgaattggccaactcctcgttcgtc
gtggatggacccgagacaaaggaatgccctgatgagcgcagagcctggaacagcatgcaa
atcgaagatttcggctttggcatcacatcaacccgagtgtggctgaaaattagagaggag
aacactgatgagtgtgatggagcaatcatagggacagctgtcaaagggcatgtggcactt
catagtgacttgtcatactggattgagagccgtctcaatgacacctggaaacttgagagg
gctgttttcggagaggtgaaatcttgcacttggcccgagacacacactctttggggtgac
ggtgttgaggagagcgagcttatcatcccacacaccatagctggaccgagaagcaagcac
aaccggagagaagggtataaaacacaaaaccagggaccctgggatgagaacggcctagtc
cctggacttgactattgtccaggaacaaaagtcaccatcacagaggactgtggcaagagg
ggtccctcaatcagaaccactactgacagtggaaagctgattaccgattggtgctgccgc
agctgttctctaccgcctttacggttccggacagaaaatggttgctggtatgggatggaa
atcagacctgttaggcatgatgaaacaacactcgttagatcacaggttgacgctttcaac
ggcgaaatgattgacccttttcagctgggccttctggtgatgtttttggccacccaggag
gtccttcgcaagaggtggacggccagattgacgattcctgcggttttgggggctctactt
gtgctgatgcttgggggcatcacttacactgacctggcaagatatgtggtgctagttgct
gcggctttcgcggaggccaacagtggaggagatgttctgcacctcgctttgatagccgta
ttcaagatccaaccagcttttctggtcatgaatatgcttagcgcgagatggacgaaccaa
gagaacgtggttctggtcctgggggcggcttttttccaactagcttcagtggatttacag
atcggagtccacggaatcctgaatgccgcagccatagcatggatgatcgttcgagcgatc
acatttcccacaacttctaccgttgccatgccagtcttagcgctcctaactccgggaatg
aaggccttgtatctggacacttacagaatcattcttcttgtcataggaatttgttccctg
ctgcaagagaggagaaagaccatggcgaagaagaaaggagccgtgctcttgggcttagcg
ctcacatccactggatggttctcgcccaccactatcgcagccggactaatggtctgcaac
ccaaacaagaagagagggtggccagctaccgagttcctttcagcggttgggttgatgttt
gccattgtgggaggtctagccgagttggacatcgaatctatgtcaatacccttcatgctg
gcagggctcatggcagtgtcctacgtggtatcaggaaaggcaaccgacatgtggctggac
cgggctgccgatatcagctgggagatggaagctgcaatcacaggaagtagccggaggcta
gatgttaagttggatgacgacggcgactttcacttgattgatgatcccggtgttccatgg
aaagtctggctcttgcgtatgtcttgtatcggtttagccgctctgacaccctgggctatc
gttcccgccgcttttggctattggctcactctgaaaacaacgaaaagagggggcgtgttc
tgggacacgccatctccaaagccttgcttaaagggggacaccaccacaggagtttaccga
attatggctagggggattctcggcacttaccaggccggcgttggagtcatgtacgagaat
gttttccacacattgtggcacacaactagaggagcagccatcatgagtggagaaggaaag
ctaacgccatactggggtagtgtgaaggaagaccgcataagctatggaggcccgtggagg
ttcgaccggaagtggaatggaacagatgatgtgcaagtgatcgtggtggaaccagggaaa
cctgcagtaaacatccagacaaaaccgggaatttttcccccccctttcggggaggttgga
gcagtcagcttggactacccacggggaacatccggctcacccatcctaaattccaatgga
gacgtcgtgggctgtttgggcaatggagttgaactcggcgatggatcatacgtcagcgcc
attgtgcagggcgaccgtcaagaagaaccagttccagatgcctacactccaagcatgcta
aaaaagaaacagatgactgtgctggacctgccccctggttcgggaaaaaccaggaagatc
ctaccccaaataatcaaggacgccatccagcagcgcttgagaacagccgtgctggcaccc
acacgagtggtagcagcagaaatggcggaagctttgagaggactcccagtacgatatcaa
acctcagcagtgcagagggagcatcagggaaatgaaatagtagacgtaatgtgccatgcc
actctgacccatagactaatgtcaccaaacagggtgcccaactacaatttattcgtgatg
gatgaggctcacttcactgacccagctagcatcgccgctcggggttatatcgcaactaag
gtggaactgggggaggcagcagccatttttatgacggcgaccccgcccgggaccactgat
ccctttcccgactcaaatgccccaattcatgacctgcaggatgagatcccagacagggca
tggagcagtggatacgaatggatcacggactatgcgggaaaaactgtgtggttcgtggca
agcgtgaaaatggggaatgagatcgcaatgtgccttcaaagagcggggaaaaaggtcatc
cagctcaatcgtaagtcttatgacacagaatacccaaaatgcaaaaatggagattgggac
tttgttatcaccactgacatctctgagatgggggccaattttggtgcgagcagggtcatt
gactgcagaaagagtgtgaaacccaccatcctagaggagggagaaggtagagtctttctt
ggaaacccatcccccataaccagtgcaagtgcagcccaacggagaggtagagtgggcaga
aaccccaaccaagttggagatgaatatcactatgggggggctaccagtgaagatgacagt
aacctagcccattggacagaggcaaagatcatgttagacaacatacatatgcctaatgga
ttagtggttcagctgtacgggccagagagggaaaaggctttcacaatggatggagagtac
cgtctcagaggtgaggagaagaagaacttcttggagctgcttagaacggctgacctccca
gtatggctagcctacaaggtagcgtccaatggcattcagtacactgacagaaaatggtgc
tttgatggaccacgcacaaatgccatactagaagataacactgaggtggagatagtcacc
cgaatgggtgagagaaagatcctcaagccgagatggctcgatgcgagggtttatgcagac
caccaggccctcaagtggtttaaggattttgcagcgggcaagagatcagcgattagcttc
atagaggtgctcggtcgcatgcctgagcatttcatgggaaagacacgggaagccttagac
acaatgtatctggtggcaacagctgagaaaggtggaaaggcacaccgcatggctcttgaa
gaactgcccgacgcattggagaccatcacactcatcgttgccatcactgtgatgacagga
ggattcttcctgctcatgatgcagcgaaagggtataggaaaaatgggtctaggggctcta
gtgctcacgctggccacctttttcctatgggcggcagaggttcctggaaccaaaatagcg
ggtaccttactgatcgccctgctgctgatggtggtgctcatcccagaaccggaaaaacag
aggtcacagacagataaccaactggcggtgtttctcatctgcgtcttgaccgtggttgga
gtggtggcagcaaacgagtacgggatgctagagaaaaccaaagcagaccttaagagcatg
tttgtcgggaagacgcaagcatcaggactgaccgga---ttgccaagcatggcactggac
ttgcgcccagccacagcttgggcgctgtatggggggagcacagttgtgttaacccctctc
ctgaagcacctaatcacttcagaatacgtcaccacatcgttagcttcaatcagttcacaa
gcgggttcgctgtttgtcttgccgcgaggcgtgcctttcactgacttggatctaaccgtt
ggccttgtctttcttggctgttggggccaaatcaccctcaccacgttcctaacagctatg
gtgctagtgacactccactatggatacatgctccctgggtggcaagcagaggcactcaga
gctgctcagagaagaacagcggctggcataatgaagaatgccgtcgtggacggaatggtc
gccactgatgtgcccgaactggaaagaaccacccctttgatgcaaaagaaagtcggccaa
gtgctcctcataggggtcagcgtggcggcgtttctcgtcaaccccaatgtcaccaccgtg
agagaggcaggtgtgttggtgacggcagccacactcaccttgtgggacaatggagccagt
gcagtctggaattccaccaccgctacggggctctgccatgtcatgcgaggcagctaccta
gctggcggctccattgcctggactctcatcaagaacgctgacaatccctccttaaaaagg
ggagggcctggaggcaggacgctatgggagcagtggaaggaaaagttgaatgctatgagc
agggatgagttcttcaaatacagaagagaggccataattgaggtggaccgcactgaagca
cgcagggctaggcgcgagaacaacatagtgggaggacatccagtctcgcgagggtcagca
aagctccgctggctcgtggaaaaaggatttgtctcgccaataggaaaagtcatagatctg
ggatgcgggcgcggaagctggaactactacgcagcaactctgaaaaaagttcaggaattc
agagggtacacgaaaggtggggcgggacatgaagaaccgatgctcatgcagagctatggc
cggaatctggtctccttgaaaagtggagtggacgtgttttacaaaccttcagaacccagt
gacaccctgttctgtgacataggggaatcctctccaagtccagaagtagaagaacaacgc
acactacgcgtcttagaaatgacatctgactggttacatcggggacctagagagttctgc
ataaaagtgctctgcccttacatgcctaaagttatagaaaagatggaagtcctgcaacgt
cgtttcggtggcggggtggtgcgccttcccctgtctcgaaactccaaccatgagatgtac
tgggtgagtggagctgctggcaatgtggtgcatgcggtcaacatgaccagccaagtgctg
ctagggcgaatggatcgcacagtgtggagagggccaaagtatgaagaggatgtcaacctg
ggcagcgggacgagagctgtggggaagggagaagtccatagtaaccaggataaaattagg
aggagaatccagaaacttagagaggaattcggtacaacgtggcacaaagaccccgagcat
ccataccgcaattggacatatcacggaagctacgaagtgaaggccactggctcagcaagc
tctctcgtcaatggggtggtaaagctcatgagcaaaccctgggacgccatcgccaatgtc
accacaatggccatgaccgacaccaccccctttggccagcagagggtctttaaagagaag
gttgacacgaaggctccagagccaccagcaggagtcaaggaagtgctcaacgagaccacc
aactggctgtgggcccacttgtcacgggagaaacgaccccgcttgtgcactaaggaagaa
ttcataaacaaagtcaacagcaacgcgtctctcggaacagtgttcgctgaacagaatcaa
tggagcacggctcgtgaggctgtggatgacccgcggttctgggagatggttgatgaagag
agggaaaaccatctgcgaggagagtgtcatacatgtatctacaacatgatgggaaaaaga
gagaagaagcctggagagtttggaaaagctaaaggaagcagggccatttggttcatgtgg
cttggagcacggtatctagagtttgaagctttggggttcctaaatgaagaccattggctg
agccgagagaattcaggaggtggggtggaaggttcaggcgtccaaaagttgggatacatt
ttccgtgacatagcagggaagcaaggaggtaaaatgtatgccgatgacaccgccgggtgg
gacaccagaatcactagaaccgacttggaaaatgaagccaaagtgctggagcttttggat
ggtgaacaccgcatgctcgcccgagccataattgaactaacgtacaggcacaaagtggtc
aaggttatgagacctgcagcaggaggaaagacagtgatggacgtgatatcacgagaagac
caaagggggagcgggcaggtggtgacatacgctctcaacacattcacgaacattgccgtc
cagcttgtccgcttgatggaggctgaaggggtcattggaccacaacacttggaacagctg
cccagaaaaaacaagatagctgttaggacctggctctttgagaatggagaggagagagtg
actaggatggcgatcagtggagacgactgcgtcgtcaagccgctggatgatagattcgcc
acagctctccattttctcaacgcaatgtctaaagtcacgaaagatatccagcaatggaag
ccttcgcatggttggcacgactggctgcatgttcccttttgctccaatcattttcatgag
attgtgatgaaagatggaaggagcctactcgtcccgtgcagagggcaggatgagctgatt
ggccgggcgcgcatctccccaggagctggatggaatgtgaaggacacagcttgcctggcg
aaagcatatgcacagatgtggctactcctatacttccatcggagggaccaacgcctcatg
gcaaatgcaatctgctcagcagttccagtggactgggtgcccacaggcagaacatcctgg
tcaatacactcaaaaggagagtggatgaccactgaagacatgctgcaagtctggaacagg
gtatggattgaagaaaatgaatggatgatggacaagaccccaatcacaagctggacagac
gttccgtacgtgggaaagcgtgaggacatctggtgtggcagtctcatcggaacgcgatcc
agggcaacatgggctgagaacatttacgcggcaataaaccaagtgagggccatcattgga
aaagaagattatgttgattacatgacctccctcagaagatatgaggatgtattgattcag
gaggacagggtcatttag-----------------------acag--gat--taagtcat
gtgtgtaatgtga-ataagaaaatg--tgcatgtggagtcaggccagcaaaagctgccac
cggatactgagtagacggtgctgcctgcgtctcagttccaggaggactgggttaacaaat
ctgacaacggaaggtgggaaagccctcagaaccgtctcggaagcaggtccctgctcaccg
gaagttgaaagaccaacgtcaggccacaattctgtgccattccgctggggagtgcggcct
gcgcacccccaggaggactgggttaacaaagccgttgagg-ccccacggcccaagcctcg
tctaagatgcaatagattaggtgtaaggactagaggttagaggagaccccgtggaaacaa
aattatgcggcccaagccccctcgaagctgtagaggaggtgtaaggaatagaggttagag
gagaccccgcatttgcatc-aaacagcatattgacacctgggaatagagtgggagatctt
ctgctctatctcaacatc-agctaataggcacagagcgccgaagtatgtagctggtggtg
aggaagaacacaggatct---------------
>M28_YN_77
agaagtttatctgtgtgaacttcttggcttagtatcgttgagaagaatcgagagattagt
gcagtttaaacagttttttagaacggaagaacaaccatgactaaaaaaccaggagggccc
gggaaaaaccgggccatcaatatgctgaaacgcggattaccccgcgtattcccactagtg
ggagtgaagagggtagtgatgagcttgttggacggcagagggccagtacgatttgtgctg
gctcttatcacgttcttcaagttcacagcattagccccgaccaaggctcttttgggccga
tggagagcagtggagaagagtgtggcaatgaaacatcttaccagtttcaaacgagaactt
ggaacactcatcgacgccgtgaataaacggggcaagaaacaaaacaaaagaggagggaat
gagagctcgatcatgtggcttgccagcttggcaatcgtaatagcttgcgccggagctatg
aagctatcaaactttcaaggaaagcttctgatgaccatcaacaacacggacattgcggac
gtcatcgtgatccccacctcaaaaggtgaaaacagatgttgggtccgagcaatcgacgtt
ggttacatgtgtgaagacaccatcacgtacgaatgtccgaagctggcagtgggcaacgac
ccagaagacgtggattgctggtgcgacaatcaagaagtctacgtgcagtatggtcgctgc
acacgcaccaggcattccaaacgaagcagaagatccgtatcagtccaaacgcatggggaa
agctcactagtgaacaaaaaagaggcttggctggattcaacgaaggccacgcgatatctc
atgaaaacggagaattggatcataaggaaccctgggtatgctttcctggcggcggcactt
ggttggatgcttggcagtaatagtggtcaacgtgtggtgtttaccatcctcctgctgttg
gtcgctccggcttacagttttaactgtctgggaatggggaatcgagatttcatagaagga
gccagtggagccacctgggtggatctggtattagaaggagacagttgtttgacaatcatg
gcaaacgacaaaccaacactagatgtccgcatgatcaacattgaagctagccaacttgct
gaagtcaggagctattgctatcacgcttcagttactgacatttcaacggtggctcgatgc
cccacgactggagaagcacacaacgagaaacgtgctgacagcagctacgtgtgcaagcaa
ggctttactgaccgcggatggggaaatggatgtggactcttcgggaaaggaagcattgac
acttgcgcaaaattttcttgtaccagtaaggccattggaagaacaatccaaccagagaac
atcaagtatgaggttggtgtattcgtgcacggaaccaccacctcggaaaaccatgggaat
tactcagcgcaggtcggagcatctcaagcagcaaagtttactgtaactccaaacgctcct
tcaataaccctcaagcttggtgattatggagaagtcacactggattgtgaaccaaggagt
ggactgaatactgaagcgttctatgtcatgactgtgggttcgaagtcattcttagtccat
agggaatggttccatgacctttctcttccctggacgtccccctcaagcacggcatggagg
aatagagaactcctcatggaatttgaagaggcacatgccacaaaacaatctgtcgtagcc
cttgggtcacaggagggaggcctccatcaagcgttagcaggagccatcgtggtggagtac
tcaagctcagtgaagttgacatcaggtcacctgaaatgcaggctgaaaatggacaaactg
gctctgaagggcacaacttatggcatgtgcacagaaaaattctcgttcgcgaaaaatcca
gcggacacaggccatggaacagttgtcattgagctcacatactctggaagtgatggtccc
tgcaaaattccgattgtctcagtcgcgagtttaaacgacatgacccctgtgggaaggctg
gtaacagtaaaccccttcgtcgcgacatccagctccaactcgaaggtgctggttgagatg
gaacctcctttcggagactcttacatcgtggttggaagaggggacaagcagattaaccat
cactggtacaaagctggaagcacgttgggaaaagccttctcaacaactttgaaaggagct
caaagactggcagcgctaggtgacacagcctgggactttggttccattgggggggtattc
aactccatagggaaagctgttcaccaagtatttggcggtgcatttagaacgctctttggg
ggaatgtcttggatcacgcaaggactaatgggggccttacttctctggatgggtgtcaac
gcacgagaccggtcaatcgccctggcttttttggccacgggaggtgtgctcgtgttttta
gcgactaatgtgcatgctgacactggctgtgccattgacatcacgagaaaagaaatgagg
tgtggaagtggcattttcgtgcacaacgatgtagaggcctgggtagataggtacaaatat
ctgccagagacgcccagatccctagcgaagatcgtccataaagcacatcaagaaggagtg
tgcggggtcagatccgtcactagattggaacaccagatgtgggaatctgtgcgggacgaa
ctgaatgtcttgctcaaagagaacgcggtggatctcagtgtggtggtaaacaagcctgtg
gggagataccgctcagcccccaaacgcctatccatgactcaagagaagtttgagatgggc
tggaaagcatggggaaaaagcattcttttcgcccccgaactggccaactccacgttcgtc
gtggatggacccgagacaaaggaatgccctgatgagcgcagagcctggaacagtatgcaa
atcgaagacttcggcttcggtatcacatcaacccgcgtgtggctgaaaattagagaggag
aacactgatgagtgtgatggagcgatcatagggacagctgttaaagggcatgtggcagtt
catagtgacttgtcatactggattgagagccgtctcaatgacacctggaaacttgagagg
gctgtcttcggagaggtgaaatcttgcacttggcccgagacacacactctttggggtgac
ggagttgaggagagcgagcttatcatcccacataccatagctggaccgagaagcaagcac
aatcggagagaagggtacaagacacaaaaccagggaccctgggatgagaacggcattgtc
cttgattttgactattgtccaggaacaaaagtcaccatcacagaggactgtggcaagagg
ggtccctcaatcagaaccaccactgacagtggaaagctgatcaccgattggtgctgccgc
agctgttctctaccgcccttacggttccggacagaaaatggctgctggtatgggatggaa
atcagacctgttaggcatgatgaaacaacactcgttagatcacaggttgacgctttcaac
ggcgaaatgattgacccttttcagctgggccttctggtgatgtttctggccacccaggag
gtccttcgcaagaggtggacggccagattgacgattcctgcggttttgggggccctactt
gtgctgatgcttgggggcatcacttacattgatctggcaagatatgtggtgctagttgct
gcggctttcgcggaggccaacagtggaggagatgtcctgcacctcgctctgatagccgtc
ttcaagatccaaccagcttttctggtcatgaacatgcttagcgcgagatggacaaatcaa
gaaaacatggttctggtcctgggggcggcttttttccaactagcttcggtggatttacag
atcggagtccacggaatcctgaacgccgcagccatagcatggatgatcgttcgagcgatc
acatttcccacaacttctaccgttgccatgccagtcttagcactcctaactccgggaatg
agagccttgtatctggacacttacagaatcatccttctcgtcataggaatttgttccctg
ctacaagagaggagaaagaccatggcgaagaagaagggggccgtgcttttgggcttagcg
ctcacatccaccggatggttttcgcccaccaccatcgcagccggactaatggtctgcaac
ccaaacaagaagagagggtggccagccactgagttcctttcagcagttgggttgatgttt
gccattgtgggaggtttagccgagttggacatcgaatccatgtcaatacccttcatgctg
gcaggcctcatggcagtgtcctacgtgatatcaggaaaggcaaccgacatgtggctggac
cgggccgccgacatcagctgggagatggaagctgcaatcacaggaagtagccggaggtta
gatgttaagctggacgacgatggcgactttcatttgattgatgatcccggtgttccatgg
aaagtctggctcttgcgtatgtcctgcatcggtttggctgctctaacaccctgggccatc
gttcccgccgcttttggctattggctcactctgaaaacaacaaaaagagggggcgtgttc
tgggacacgccatctccaaagccttgcttaaagggagacaccactacaggagtttaccga
atcatggctaggggaattctcggcacttaccaggccggcgttggagtcatgtacgaaaat
gttttccacacactgtggcatacaactagaggagcagccattatgagtggagaaggaaaa
ctaacgccatactggggtagtgtgaaggaagaccgcataagctatggaggcccgtggagg
ttcgaccggaagtggaatggaacagatgatgtgcaagtgatcgtggtggagccggggaaa
cctgcagtaaacatccagacaaaaccgggagtgtttcgcaccccttttggggagattggg
gcagtcagcctggactacccgcgaggaacatccggctcacccattctggattccaatgga
gacatcataggcttgtatggcaatggagttgaactcggcgatggatcgtacgtcagtgcc
attgtgcagggtgaccgtcaagaggaaccagttccagatgcctacactccaagcatgctg
aaaaagagacagatgactgtgctggacctgcacccaggttcgggaaaaaccaggaagatc
ctaccccaaataatcaaagacgccatccagcagcgcttgagaacagccgtgctagcgccc
acacgagtggtagcagcagaaatggcggaagccttgaggggactcccagtacgatatcaa
acctcagcagtgcagagggagcatcagggaaatgaaatagtagatgtaatgtgtcatgct
actctgacccatagactaatgtcaccaaacagagtgcccaactacaatttatttgtgatg
gatgaggctcacttcactgacccagctagcatcgccgctcggggctatattgcaaccaag
gtggaactaggggaggcagcagccatttttatgacggcgactccgcccgggactactgat
ccttttcctgactcaaatgccccaattcatgacctgcaggatgagatcccagacagggca
tggagcagtggatacgaatggatcacggaatatgcggggaaaactgtgtggttcgtggca
agtgtgaaaatggggaatgagatcgcaatgtgcctccagagagcggggaaaaaggtcatc
cagctcaatcgtaaatcttatgacacagaatacccaaaatgcaagaatggagattgggac
tttgtcatcaccactgacatctctgagatgggggccaattttggagcgagcagggttatt
gactgtagaaagagtgtgaaacccaccatcctagaggagggagaaggtagagtcattctt
ggaaacccatcccccataaccagtgcaagtgcagcccaacggagaggtagagtgggcagg
aatcccaaccaagttggagatgaataccattacgggggtgccactagtgaagatgacagc
aacctggcccactggacagaggcaaaaattatgctagacaacatacacatgcccaatgga
ctagtggcccagttgtacgggccagagagggaaaaggctttcacaatggatggagagtac
cgtcttagaggtgaggagaaaaagaacttcttggagctgcttagaacggctgacctccca
gtgtggctagcctacaaagtggcgtccaatggcattcagtacactgacagaaaatggtgc
tttgatggaccacgtacaaatgctatactggaagataacactgaggtggagatagttacc
cgaatgggtgagagaaagatcctcaagccaaggtggctcgacgcaagggtttatgcagac
caccaggccctcaagtggtttaaggactttgcagcgggcaagagatcagccgtcagtttc
atagaggtgctcggtcgcatgcctgagcatttcatgggaaagacacgggaagccttagac
acaatgtacctggtggcaacagccgagaaaggaggaaaagcacaccgcatggctcttgaa
gaactgcccgatgcattggagaccatcacactcatcgttgccatcactgtgatgacagga
ggattcttcctgctcatgatgcagagaaagggcataggaaagatgggtctaggggctcta
gtgctcacgctggctacctttttcctatgggcggcagaggttcctggaaccaaaatagcg
ggtaccttactggtcgcgctgttgctgatggtagtcctcattccggaaccagagaaacag
aggtcacagacagacaatcaattggcagtgtttcttatctgcgtcctgactgtggtcgga
gtggtggcagcaaatgagtacggaatgctggaaaaaaccaaagcagacctcaagagcatg
tttggcggaaggacgcaagcaccaggactgaccgga---ttgccaagcatggcactggat
ttgcgcccagccacagcttgggcgctgtatggggggagcacagttgtgttaacccctctc
ctaaagcacctaattacctcagaatacgttaccacatcgttagcttcaatcagttcacaa
gcgggctcgctgtttgtcttgccgcgaggcgtgcctttcactgacttggatctaaccgtt
ggccttgtctttcttggctgttggggccaaatcaccctcacgacgtttctaacagctatg
gtgctagtgacactccactacggatacatgctccctgggtggcaagcagaggcgctcaga
gccgcccagagaagaacagcggctggcataatgaagaatgccgtcgtggacggaatggtc
gccactgatgtgcccgaactggaaagaaccactcccttgatgcaaaagaaagtcggtcaa
gtgctcctcataggggtcagcgtggctgcgttcctcgtcaaccccaatgtcaccaccgtg
agagaggcaggggtgttggtgacggcagctacactcaccttgtgggacaatggagccagc
gccgtctggaattccaccaccgccacggggctctgccatgtcatgcgaggcagctaccta
gctggcggctccattgcctggactctcatcaagaacgctgacaagccctccttaaaaagg
ggaaggcctgggggcaggacgctaggggagcagtggaaggaaaagctgaatgctatgagc
agggatgagttcttcaaatataggagagaagccataattgaggtggaccgcactgaagca
cgcagggctaggcgcgagaacaacatagtgggaggacacccagtttcgcgagggtcagca
aagctccgctggctcgtggaaaaaggatttgtctcgccaataggaaaagtcatagatctg
ggatgtgggcgcggaggctggagctactacgcagcaactctgaaaaaagttcaggaagtc
aaagggtacacgaaaggtggggcgggacacgaagagccgatgctcatgcagagttacggt
tggaacctggtctcgctaaagagtggggtggacgtgttctacaaaccctcggagcctagt
gacaccctgttctgtgacataggagaatcttccccaagtccagaagtggaggaacaacgc
acgctgcgcgtcttagaaatgacatctgactggttacatcggggacctagagagttctgc
ataaaagtgctttgcccttacatgcctaaagttatagaaaagatggaagtcctgcaacgt
cgcttcgggggagggctggtgcgcctccccttgtcccgaaactccaaccatgagatgtac
tgggtgagtggggctgccggcaatgtggtgcatgcagttaacatgaccagccaagtgctg
ctagggcgaatggatcgcacagtgtggagagggccaaagtatgaagaggatgtcaacctg
ggcagcgggacaagagctgtggggaagggagaggtccatagcaaccaggaaaaaattagg
aagagaatccagaagcttagagaggaatttgccacaacctggcaccaagaccccgagcat
ccataccgaacttggacctatcacggaagctacgaagtgaaggccactggctccgcgagc
tctctcgtcaatggggtggtaaagctcatgagcaaaccctgggatgccatcgccaatgtc
accacaatggctatgaccgacactaccccttttggccagcaaagggtctttaaagagaag
gtcgacacgaaggctccagagccaccagcaggagtcaaggaagtgctcaacgagactacc
aactggctgtgggcccacttgtcacgggagaaacgaccccgcttgtgtaccaaggaagaa
ttcataaagaaagtcaacagcaacgcagctctcggagcagtgttcgctgaacagaatcaa
tggagcacagcgcgggaggccgtgggtgaccctctgttctgggagatggtcgatgaagaa
agggaaaaccatttgcgaggggagtgccacacgtgcatttataacatgatgggaaaaaga
gagaaaaaacctggagagttcggcaaggctaaaggaagcagggctatctggttcatgtgg
ctcggagcacggtacctagagttcgaagccctaggattcctaaatgaagaccattggctg
agccgagagaactcaggaggtggggtggaaggttcaggcgtccaaaagctgggatacatc
ctccgtgacatagcagggaagcaaggaggaaaaatgtatgccgatgacaccgccgggtgg
gacaccagaattactagaactgacttggaaaatgaagccaaagtgctggagcttttggac
ggtgaacaccgcatgctcgcccgagccataattgaactaacgtacaggcacaaagtggtc
aaggtcatgagacctgcagcaggagggaagacagtgatggacgtgatatcacgagaagac
caaagggggagtgggcaggtagtgacctacgctctcaacacattcacgaacattgccgtc
cagcttgtccgcttgatggaggctgagggggtcattggaccacaacatttggagcagctg
cctaggaaaaacaagatagctgttaggacctggctctttgagaatggagaggagagagtg
actaggatggcgatcagtggagacgactgtgtcgtcaagccgctggatgacagattcgcc
acggctctccatttcctcaacgcaatgtcgaaggtcagaaaagacatccaggaatggaag
ccttcgcatggttggcacgactggcagcaggttcccttttgttccaatcattttcaggag
attgtgatgaaagacggaaggagcatagtcgtcccgtgcagagggcaggatgagctgatt
ggcagggcgcgcatctccccaggagctggatggaatgtgaaggacacagcttgcctggcc
aaagcgtatgcacagatgtggctgctcctatacttccatcgtagggacctacgcctcatg
gcgaatgcaatctgctcagcagttccagtggactgggtgcccacaggcagaacatcctgg
tcaatacactcgaaaggagagtggatgaccactgaagacatgctgcaagtctggaacagg
gtatggattgaagaaaatgaatggatgatggacaagaccccaatcacaagctggacagac
gttccgtacgtgggaaagcgtgaggacatctggtgtggcagtctcatcggaacgcgatcc
agggcaacttgggctgagaacatctacgcggcaataaaccaagtgagggccgtcattgga
aaagaaaattatgttgattatatgtcttccctcagaagatatgaggatgttttgattcag
gaggacagggtcatttag-----------------------atag--gat--taagtcat
gtgtgcaatgtga-gtatggaaatg--tgcatgtggagtcaggccagcaaaagctgccac
cggatactgggtagacggtgctgcctgcgtctcagttccaggaggactgggttaacaaat
ctgacaacggaaggtgggaaagccctcagaaccgtctcggaagtaggtccctgctcactg
gaagttgaaagaccaacgtcaggccacaattttgtgccactccgctggggagtgcggcct
gcgcagccccaggaggactgggttaacaaagccgttgaggcccccacggcccaagcttcg
tctaggatgcaatagacgaggtgtaaggactagaggttagaggagaccccgtggaaacaa
caatatgcggcccaaaccccctcgaagctgtagaggaggtggaaggactagaggttagag
gagaccccgcatttgcatcaaaacagcatattgacacctgggaatagactgggagatctt
ctgctctatctcaacatc-agctactaggcacagagcgccgaagtatgtagctggtggtg
aggaagaacacaggatct---------------
>NX1889_NX_18
agaagtttatctggtgtgacttcttggcttagtatcgttgagaagaatcgaaagattagt
gcagtttaaacagttttttagaacggaagaacaaccatgactaaaaaaccaggagggccc
ggaaaaaaccgggccatcaatatgctgaaacgcggattaccccgcgtattcccactagtg
ggagtgaagagggtagtaatgagcttgttgggcggtagagggccagtacgatttgtgctg
gctcttatcacgttcttcaagttcacagcattagccccgaccaaggcgcttttgggccgc
tggagagcagtggaaaaaagtgtggcaatgaaacatcttaccagtttcaaacgagaactt
ggaacactcatcgacgccgtgaataagcggggcaaaaaacaaaacaaaagaggagggaat
gaaagctcgattatgtggcttgccagcttggcaatcgtaacagcctgtgccggagccatg
aagctatcaaactttcaaggaaagcttctgatgaccatcaacaacacggacattgcggac
gtcatcgtgatccccacctcaaaaggtgaaaacagatgttgggtccgagcaatcgacgtt
ggttacatgtgtgaagacaccatcacgtacgaatgtccgaagcttgccgtgggcaacgat
ccggaagacgtggactgctggtgcgacaatcaagaagtctacgtgcagtatggtcgctgc
acacggaccaggcactccaaacgaagcagaagatccgtttcggtccaaacgcatggggaa
agctcactagtgaacaaaaaagaggcttggctggattcaacgaaggccacgcgatacctc
atgaaaacggagaactggatcataaggaaccctggttatgctttcctggcggcggcactt
ggatggatgcttggcagcaacagtggccaacgtgtggtgttcactattctcttgctgttg
gtcgctccggcttacagttttaactgtttgggaatggggaatcgagacttcatagaagga
gccagcggagccacttgggtggatctggtgttagaaggagatagctgtttgacaatcatg
gcaaacgacaaaccaacactagatgtccgcatgatcaacattgaagctagccaacttgct
gaagtcaggagttactgctaccatgcttcagtcactgacatttcaacggtggctcgatgc
cccacgacaggagaagctcacaacgaaaaacgtgccgacagcagctacgtgtgcaaacaa
ggctttactgatcgcggatggggaaatggatgtggacttttcgggaaaggaagcattgac
acatgcgcaaaattttcttgcaccagtaaggccattggaagaatgatccaaccagagaac
atcaagtacgaggttggcatattcgtgcacggaaccaccacctcggaaaaccatgggaat
tactcagcgcaagtaggagcgtctcaagcagcaaagtttactgtaactccaaatgctccc
tcaataaccctcaagcttggtgattatggagaagtcacactggattgtgaacctaggagt
ggactgaacactgaagcgttctatgtcatgaccgtgggttcgaagtcattcttagtccat
agggaatggttccatgacctttctcttccctggacgtccccctcaagcacggcatggagg
aacagagaactcctcatggaattcgaagaggcacatgccacaaaacaatctgtcgtagct
cttgggtcacaggagggaggcctccaccaagcgttggcaggagccatcgtggtggagtac
tcgagctcagtgaagttgacatcaggccacctgaaatgcaggctaaaaatggacaaactg
gctctgaagggcacgacttatggcatgtgtacagagaaattctcgttcgcaaaaaatcca
gcggacacaggccatggaacagttgtcattgagctcacatactctggaagtgatggtccc
tgtaaaattccgattgtctcagtcgcgagcttaaacgacatgacccctgtggggaggctg
gtaacagtaaaccccttcgtcgcgacatctagctccaactcaaaggtgctggttgagatg
gaacctcccttcggagactcttatatcgtggttggaagaggggacaagcagattaaccat
cactggcacaaagctggaagcacgctgggtaaagccttctcaacaactttgaaaggggct
cagagactagcagcgctaggcgacacagcctgggacttcggttccattggaggggtattc
aactccatagggaaagctgttcaccaagtatttggcggtgcattcagaacgctctttggg
ggaatgtcttggatcacgcaaggactaatgggggccttacttctttggatgggtgtcaac
gcacgagaccggtcaattgccctggcttttctggccacgggaggtgtgctcgtgttttta
gcgaccaatgtgcacgccgacactggctgtgccattgacatcacaagaaaagagatgagg
tgtggaagtggcatcttcgttcataacgacgtagaggcttgggtagataggtacaaatat
ctgccagagacgcccagatccctagcgaagatcgtccataaagcacatcaagaaggagtg
tgcggggtcagatccgtcactagactggaacaccagatgtgggaatctgtgcgggacgaa
ctgaatgtcttgctcaaagagaacgcggtggatctcagcgtggtggtgaacaagcccgtg
gggagatatcgctcagcccccaaacgcctatccatgactcaagaaaagtttgagatgggc
tggaaagcatggggaaaaagcattctcttcgcccccgaattggccaactccacgttcgtc
gtggatggacccgagacaaaggaatgccctgatgagcgcagagcctggaacagcatgcaa
atcgaagacttcggcttcggcatcacatcaacccgggtgtggctgaaaattagagaggag
gacactgatgagtgtgatggagcaatcatagggacagctgttaaagggcatgtggcagtt
catagtgacttgtcatactggattgagagccgtctcaatgacacctggaaacttgagagg
gctgtcttcggagaagtgaaatcttgcacttggcccgagacacacactctttggggtgac
ggtgttgaggagagcgagcttatcatcccacacaccatagctggaccgagaagcaagcac
aaccggagagaagggtataagacacaaaaccagggaccctgggatgagaacggtatcgtc
cttgactttgactattgtccaggaacaaaagttaccatcacagaggactgtggcaagagg
ggtccctcaatcagaactactactgacagtggaaagctgatcaccgattggtgttgccgc
agctgttctctaccgcctttacggttccggacagaaaatggttgctggtatgggatggaa
atcagacctgttaggcatgatgaaacaacactcgttagatcacaggttgacgctttcaac
ggcgaaatgattgacccttttcagctgggccttctggtgatgtttctggccacccaggag
gtccttcgcaagaggtggacggccagattgacgattcctgcggttttgggggccctactt
gtgctgatgcttgggggcatcacttacactgacctggcaagatatgtggtgctagttgct
gcggctttcgcggaggccaatagtggaggagatgtcctgcacctcgctttgatagccgtc
ttcaagatccaaccagcttttctggtcatgaacatgcttagcgcgagatggacgaaccaa
gagaacgtggttctggtcctgggggcggcttttttccaactagcttcagtggacttacag
attggagtccacggaatcttgaatgccgcagccatagcatggatgatcgttcgagcgatc
acatttcccacaacttctaccgttgtcatgccagtcttagcgctcctaactccgggaatg
agggccttgtatctggacacttacagaatcatccttcttgtcataggaatttgttccctg
ctgcaagagaggagaaagaccatggcgaagaagaaaggagccgtgctcttgggcttagcg
ctcacatccaccggatggttttcgcccaccactatcgcagccggactaatggtatgcaac
ccaaacaagaagagagggtggccagctaccgagttcctttcagcggttgggttgatgttt
gccattgtgggaggtctagccgagttggacatcgaatctatgtcaatacccttcatgttg
gcagggcttatggcagtgtcctacgtggtatcagggaaggcaaccgacatgtggctggac
cgggctgccgatatcagctgggaaatggaagctgcaatcacaggaagcagccggaggcta
gatgttaagttggacgacgacggcgactttcacttgattgatgatcccggtgttccatgg
aaagtctggctcttgcgtatgtcttgtatcggtttagccgctctgacaccctgggctatc
atccccgccgcttttggctattggctcactctgaaaacaacgaaaagagggggcgtgttc
tgggacacgccatctccaaagccttgcttaaagggggacaccaccacaggagtttaccga
attatggccagggggattctcggcacttaccaggccggcgttggagtcatgtacgagaat
gttttccacacattgtggcacacaactagaggagcagccatcatgagtggagaaggaaag
ctaacgccatactggggtagtgtgaaggaagaccgcataagctatggaggcccgtggagg
ttcgaccggaagtggaatggaacagatgatgtgcaagtgatcgtggtggaaccaggaaaa
cctgcagtaaacatccagacaaaaccgggagtgtttcgcaccccttttggggagattgga
gcagtcagcttggactacccacggggaacatccggctcacccatcctagattccaatgga
gacatcataggcctgtatggcaatggagttgagctcggcgatggatcgtacgtcagcgcc
attgtgcaaggtgaccgtcaagaggaaccagttccagatgcctacactccaagcatgctg
aaaaagagacagatgactgtgctggacctgcacccaggttcgggaaaaaccaggaagatt
ctaccccaaataatcaaggacgccatccagcagcgcttgagaacagccgtgctggcaccc
acacgagtggtagcagcagaaatggcggaagctttgaaaggactcccagtacgatatcaa
acctcagcagtgcagagggagcatcagggaaatgaaatagtggacgtaatgtgccatgcc
actctgacccatagactaatgtcaccaaacagagtgcccaattacaacttattcgtgatg
gacgaggctcacttcactgacccagctagcatcgccgcccggggttatattgcaaccaag
gtggaactgggggaggcagcagccatttttatgacggcgaccccgcccgggaccactgat
ccctttcccgactcaaatgccccaatccatgacctgcaggatgagatcccagacagggca
tggagcagtggatacgaatggatcacggactatgcgggaaaaactgtgtggttcgtggca
agtgtgaaaatggggaatgagatcgcaatgtgccttcaaagagcggggaaaaaggtcatc
cagctcaatcgtaagtcttatgacacagaatatccaaaatgcaaaaatggagattgggac
tttgtcatcaccactgacatctctgagatgggggccaattttggtgcgagcagggtcatt
gactgcagaaagagtgtgaaacccaccatcctagaggagggagaaggtagagtcatcctt
ggaaacccatcccccataaccagtgcaagtgcagcccaacggagaggtagagtgggcagg
aatcccaaccaagttggagatgaataccattacgggggggccaccagtgaagatgacagc
aacttagcccactggacagaggcgaaaattatgctagacaacatacacatgcctaatgga
ttagtggctcagctgtacgggccagagagggaaaaggctttcacaatggatggagagtac
cgtctcagaggtgaggagaagaagaacttcttggagctgcttagaacggctgacctccca
gtatggctagcctacaaggtggcgtccaatggcattcagtacactgacagaaaatggtgc
tttgatggaccacgcacaaatgccatactagaagataacactgaggtggaaatagtcacc
cgaatgggcgagagaaagattctcaagccgagatggctcgatgcgagggtttatgcagac
catcaggccctcaagtggtttaaggattttgcagcgggcaagagatcagccgttagtttc
atagaggtgctcggtcgcatgcctgagcatttcatgggaaagacacgggaagccttagac
acaatgtatctggtggcaacagctgagaaaggtggaaaggcacaccgcatggctcttgaa
gaactgcccgacgcattggagaccatcacactcatcgttgccatcactgtgatgacagga
ggattcttcctgctcatgatgcagagaaagggcatagggaaaatgggtctaggggctcta
gtgctcacgctggccaccttcttcttatgggcggcagaggttcctggaaccaaaatagcg
ggtaccttactggtcgccctgttactgatggtggtcctcattccggaaccagaaaaacag
aggtcacagacagacaaccagttggcagtgtttcttatctgcgtcctgaccgtggtcgga
gtggtggcagcaaatgaatacggaatgctggaaaaaaccaaagcagaccttaagagcatg
tttggcggaaagacgcaagcatcaggactgaccgga---ttgccaagcatggcactggac
ctgcgtccagccacggcttgggcgctgtatggggggagcacagttgtgttaacccctctc
ctgaagcacctaatcacctcagaatacgtcaccacatcgttagcttcaatcagttcacaa
gcgggttcgctgtttgtcttgccgcgaggcgtgcctttcactgacttggatctaaccgtt
ggtcttgtctttcttggctgttggggccaaatcaccctcaccacgttcctaacagctatg
gtgctagtgacactccactatggatacatgctccctgggtggcaagcagaggcactcaga
gctgctcagagaagaacagcggctggcataatgaagaatgccgtcgtggacggaatggtc
gccactgatgtgcccgaactggaaagaaccactcctttgatgcaaaagaaagtcggccaa
gtgctcctcataggggtcagcgtggcggcgtttctcgtcaaccccaatgtcaccaccgtg
agagaggcaggtgtgttggtgacggcagccacactcaccttgtgggacaatggagccagt
gcagtctggaattctaccaccgctacggggctctgccatgtcatgcgaggcagctaccta
gctggcggctccattgcctggactctcattaagaacgctgataagccctccttaaaaagg
gggaggcctggaggcaggacgctaggggagcagtggaaggaaaagttgaatgctatgagc
agggatgaattcttcaaatacagaagagaggccataattgaggtggaccgcactgaagca
cgcagggctaggcgcgagaacaacatagtaggaggacacccagtctcgcgagggtcagca
aagctccgctggctcgtggaaaaaggatttgtctcgccaataggaaaagtcatagatctg
ggatgcgggcgcggaggctggagctactacgcagcaactctgaaaaaagttcaggaagtc
aaagggtacacgaagggtggggcgggacacgaagaaccgatgctcatgcagagttacggt
tggaacctggtctcgctaaaaagtggggtggacgtattctacaaaccctcggagcctagt
gacaccctgttctgtgacataggagaatcttccccaagtccggaggtggaggaacaacgc
acgctgcgcgtcttagaaatgacatctgactggttacatcggggacctagagagttctgc
ataaaagtgctctgcccttacatgcctaaagttatagaaaagatggaagtcctgcaacgt
cgtttcggtggcgggctggtgcgcctccccctgtctcgaaactccaaccatgagatgtac
tgggtgagcggagctgctggcaacgtggtgcatgcggtcaacatgaccagtcaagtgctg
ctagggcgaatggatcgcacggtgtggagagggccaaagtatgaagaggatgtcaacctg
ggcagcgggacgagagctgtggggaagggagaggtccatagtaaccaggaaaaaattagg
aagagaatccagaagcttaaagaggaattcgccacaacctggcacaaagaccctgagcat
ccataccgaacttggacctatcacggaagctacgaagtgaaggccactggctcagcaagt
tctctcgtcaatggagtggtaaagctcatgagcaaaccctgggacgccatcgccaatgtc
accacaatggccatgaccgacaccaccccctttggccagcagagggtctttaaagagaag
gttgacacgaaggctccagaaccaccagcaggagtcaaggaagtgcttaacgagactact
aactggctgtgggcccacttgtcacgggagaaacgaccccgcttgtgcactaaggaagaa
ttcataaagaaagtcaacagcaacgcagctctcggagcagtgttcgctgaacagaatcaa
tggagcacggcgcgggaggccgtgggtgaccctctgttctgggagatggttaatgaagaa
agggaaaaccatttgcgaggggagtgccacacgtgcatttacaacatgatgggaaaaaga
gagaaaaaacccggagagttcggaaaggctaaagggagtagggctatctggttcatgtgg
ctcggagctcggtacctagagttcgaagccctaggatttttaaatgaagaccactggctg
agccgagagaattcaggaggtggggtggaaggttcaggcgtccaaaagctgggatacatt
ctccgtgacatagcagggaagcaaggaggtaaaatgtatgccgatgacaccgccgggtgg
gacaccagaattactagaaccgacttggaaaatgaagccaaagtgctggagcttttggat
ggtgaacaccgcatgctcgcccgagccataattgaactaacgtacaggcacaaagtggtc
aaggtcatgaggcccgcagcaggaggaaagacagtgatggacgtgatatcacgagaagac
caaagggggagcgggcaggtggtgacctacgctctcaacacattcacgaacattgccgtc
cagcttgtccgcttgatggaggctgagggggtcattggaccacaacacttggaacagctg
cccagaaaaaacaagatagctgttaggacctggctctttgagaatggagaggagagagtg
actaggatggcgatcagtggagacgactgcgtcgtcaagccgctggatgacagattcgcc
acggctctccatttcctcaacgcaatgtcgaaggtcagaaaagatatccaagaatggaag
ccttcgcatggttggcacgactggcagcaggttcccttttgctccaatcattttcaggag
attgtgatgaaagatggaaggagcatagtcgtcccgtgcagagggcaggatgagctgatt
ggcagggcgcgcatctccccaggagctggatggaatgtgaaggacacagcctgcctggcc
aaagcgtatgcacagatgtggctgcttctatacttccatcggagggacctacgcctcatg
gcaaatgcaatctgctcagcagttccagtggactgggtgcccacaggcagaacatcctgg
tcaatacactcaaaaggagagtggatgaccactgaagacatgctacaagtctggaacaga
gtatggattgaagaaaatgaatggatgatggacaagaccccaatcacaagctggacagac
gttccgtacgtgggaaagcgtgaggacatctggtgtggcagcctaatcggaacgcgatcc
agggcaacatgggctgagaacatctacgcggcaataaaccaagtgagggccatcattgga
aaagaaaattatgttgactacatgacttccctcagaagatatgaggatgtattgattcag
gaggacagggtcatttag-----------------------atag--gat--taagtcat
gtgtgtaatgtga-ataagaaaatg--tgcatgtggagtcaggccagcaaaagctgccac
cggatactgagtagacggtgctgcctgcgtctcagttccaggaggactgggttaacaaat
ctgacaacggaaggtgggaaagccctcagaaccgtctcggaagcaggtccctgctcaccg
gaagttggaagaccaacgtcaggccacaattctgtgccactccgctggggagtgcggcct
gcgcagccccaggaggactgggttaacaaagccgttgaggcccccacggcccaagcctcg
tctaagatgcaatagactaggtgtaaggactagaggttagaggagaccccgtggaaacaa
caatatgcggcccaagccccctcgaagctgtagaggaggtggaaggactagaggttagag
gagaccccgcatttgcatcaaaacagcatattgacacctgggaatagactgggagatctt
ctgctctatctcaacatc-agctactaggcacagagcgccgaagtatgtagctggtggtg
aggaagaacacaggatct---------------
>SCCZ_SC_10
agaagtttatctgtgtgaacttcttggcttagtatcgttgagaagaatcgagagattagt
gcagtttaaacagttttttagaacggaagaacaaccatgactaaaaaaccaggagggccc
ggaaaaaaccgggccatcaatatgctgaaacgcggattaccccgcgtattcccactagtg
ggagtgaagagggtagtaatgagcttgttggacggcagagggccagtacgatttgtgctg
gctcttatcacgttcttcaagtttacagcattagccccgaccaaggcgcttttgggccgc
tggagagcagtggaaaaaagtgtggcaatgaaacatcttaccagtttcaaacgagaactt
ggaacactcatcgacgccgtgaacaagcggggcaaaaaacaaaacaaaagaggagggaat
gaaagctcgattatgtggcttgccagcttggcaatcgtaacagcctgtgccggaaccatg
aagctttcaaactttcaaggaaagcttctgatgaccatcaacaacacggacattgcggac
gtcattgtgatccccacctcaaaaggtgaaaacagatgttgggtccgaacaatcgacgtt
ggttacatgtgtgaagacaccatcacgtacgaatgtccgaagcttgccgtgggcaacgat
ccggaagacgtggactgctggtgcgacaatcaagaagtctacgtgcagtatggtcgctgc
acacggaccaagcgttccaaacgaagcagaagatccgtttcggtccaaacgcatggggaa
agctcactagtgaacaaaaaagaggcttggctggattcaacgaaggccacgcgatacctc
atgaaaacggagaactggatcataaggaaccctggttatgctttcctggcggcggcactt
ggatggatgcttggcagcaacagtggccaacgtgtggtgttcactattctcttgctgttg
gtcgctccggcttacagttttaactgcttgggaatggggaatcgggacttcatagaagga
gccagtggagccacttgggtggatctggtgttagaaggagatagctgtttgacaatcatg
gcaaacgacaaaccaacactagatgtccgcatgatcaacattgaagctagccaacttgct
gaagtcaggagttactgctatcacgcttcagtcactgacatttcaacggtggctcgctgc
cccacgacaggagaagctcacaacgaaaaacgtgctgacagcagctacgtatgcaaacaa
ggctttactgatcgcggatggggaaatggatgtggacttttcgggaaaggaagcattgac
acatgcgcaaaattttcttgtaccagtaaggccattggaagaatgatccaaccagagaac
atcaagtacgaggttggcatattcgtgcacggaaccaccacctcggaaaaccatgggaat
tactcagcgcaagtaggagcgtctcaagcagcaaagtttactgtaactccaaatgctccc
tcaataaccctcaagcttggtgattatggagaagtcacactggattgtgaaccaaggagt
ggactgaacactgaagcgttctatgtcatgaccgtgggttcgaagtcattcttagtccat
agggaatggttccatgacctttctcttccctggacgtccccctcaagcacggcatggaga
aacagagaactcctcatggaatttgaagaggcacatgccacaaaacaatctgtcgtagct
cttgggtcacaggagggaggcttccctcaagcgttggcaggagccatcgtggtggagtac
tcgagctcaatgaagttgacatcgggtcacctgaaatgcaggctaaaaatggacaaactg
gccctgaagggcacgacttatggcatgtgtacagaaaaattctcgttctcgaaaaatcca
gcggacacaggccatggaacatttgtcattgatctcacatattttggaagtgatggtccc
tgcaaaattccgattgtctcagtcgcgagtttaaacgacatgacccctgtggggaggctg
ggaacagtaaaccccttcctcccgacatctacctccaactcaaaggtgctggttgagatg
gaacctcccttcggagactcttatatcgtggttggaagaggggacaagcagattaaccat
cactggcacaaagctggaagcacgctgggcaaagctttctcaacaaccttgaaaggggct
cagagactagcagcgctaggtgacacagcctgggacttcggctccatcggaggggtattc
aactccatagggaaagctggtcaccaagtatttggcggtgcattcagaacgctctttggg
ggaatgtcttggatcacacaaggactaatgggggccttacttctttggatgggtgtcaac
gcacgagaccggtcaatcgccctggcttttctggccacgggaggtgtgctcgtgttttta
gcgaccaatgtgcatgccgacactggctgtgccattgacatcacaagaaaagagatgagg
tgtggaagtggcatctttgtgcacaacgacgtagaggcttgggtagataggtacaaatat
ctgccagagacgcccagatcgttagggaagatcgtccacaaagcacatcaagaaggagtg
tccggggtcagatccgtcactagactggaacaccagatgtgggaatctgtgcgggacgaa
aggaatgtcttgctcaaagagaacgcggtggatctcagagtggtggtgaacaagcctgtg
gggagatatcggtcagcccccaagcgcctatccatgactcaagaaaagtttgagatgggc
tggaaagcatggggaaaaagcattctcttcgcccccgaattggccaactccacgttcgtc
gtggatggacccgagacaaaggaatgccctgatgagcgcagagcctggaacagcatgcaa
atcgaagatttcggcttcggcatcacatcaacccgagtgtggctgaaaattagagaggag
aacactgatgagtgtgatggagcaatcatagggacagctgttaaagggcatgtggcagtt
catagtgacttgtcatactggattgagagccgtctcaatgacacctggaaacttgagagg
gctgtcttcggagaggtgaaatcttgcacttggcccgagacacacactctttggggtgac
ggtgttgaggagagcgagcttatcatcccacacaccatagctggaccgagaagcaagcac
aaccggagagaagggtataaaacacaaaaccagggaccctgggatgagaacggcatcgtc
cttgactttgactactgtccaggaacaaaagtcaccatcacagaggactgtggcaagagg
ggtccctcaatcagaaccactactgacagtggaaagctgatcaccgattggtgctgccgc
agctgttctctaccgcctttacggttccggacagaaaatggttgctggtatgggatggaa
atcagacctgttaggcatgacgaaacaacactcgttagatcacaggttgacgctttcaac
ggcgaaatgattgacccttttcagctgggccttctggtgatgtttctggccacccaggag
gtccttcgcaagaggtggacggccagattgacgattcctgcggttttgggggctctactt
gtgctgatgcttgggggcatcacttacactgacctggcaagatatgtggtgctagttgct
gcggctttcgcggaggccaacagtggaggagatgttctgcacctcgctctgatagccgtc
tttaagatccaaccagcttttctggtcatgaacatgcttagcgcgagatggacgaaccaa
gagaacgtggttctggtcctgggggcggcttttttccaactagcttcagtggatttacag
atcggagtccacggaatcctgaatgccacagccatagcatggatgatcgttcgagcgatc
acatttcccacaacttctatcgttgccatgccagtcttagcggtcctaactccgggaatg
agggcttcgtatttggacacttacagaatcattgttcttgtcataggaatttgttccctg
ctgcaagagaggagaaagcccatggcgaagaagaaaggagccgtgctcttgggcttagcg
ctcacatccaccggatggttttcgcccaccactatcgcagccggattaatggtatgcaac
ccaaacaagaagagagggtggccagccaccgagttcctatcagcggttgggttgatgttt
gccattgtgggaggtgtagccgagttggacatcgaatttatgtcaatacccttcatgctg
gcagggctcatggcagtgtcatacgtggtatcaggaaaggcaacccacatgtggctggac
cgggctgccgatatcagctgcgagatggaagctgcaatcacaggaagtagccggaggcta
gatgttaagttggacgacgacggcgactttcacttgattgatgatcccggtgttcaatgg
aaagtctggctcttgcgcatgtcttgtatcggtttagccgctctgacaccctgggctatc
gttcccgccgcttttggctattggctcactctgaaaacaacgaaaagagggggcgtgttc
tgggacacgccatctccaaagccttgcttaaagggggacaccaccacaggagtttaccga
attatggctagggggattctcggcacttaccaggccggcgttggagtcatgtatgagaat
gttttccacacattgtggcacacaactagaggagcagccatcatgagtggagaaggaaag
ctaacgccatactggggtagtgtgaaggaagatcgcataagctatggaggcccgtggagg
ttcgaccggaagtggaatggaacagatgatgtgcaagtgattgtggtggaaccagggaaa
cctgcagtaaacatccagacaaaaccgggagtgtttcgcacccctttcggggaggttgga
gcagtcagcttggactacccacggggaacatccggctcacccatcctagattccaatgga
gacatcataggcttgtatggcaatggggttgaactcggcgatggatcgtacgtcagcgcc
attgtgcagggcgatcgtcaagaggagccagttccagatgcctacactccaagcatgctg
aaaaagagacagatgactgtgctggacctgcacccaggttcgggaaaaaccaggaagatc
ctaccccaaataatcaaggacgccatccagcagcgcttgagaacagccgtgctggcaccc
acacgagtggtagcagcagaaatggcggaagctttgagaggactcccagtacgatatcaa
acctcagcagtgcagagggagcatcagggaaatgaaatagtagacgtgatgtgtcatgcc
actctgacccatagactaatgtcaccaaacagggtgcccaactacaatttattcgtgatg
gatgaggctcacttcactgacccagctagcatcgccgctcggggttatattgcaaccaag
gtggaactgggggaggcagcagccatttttatgacggcgaccccgcccgggaccactgat
ccctttcccgactcaaatgccccaattcatgacctgcaggatgagatcccagacagggca
tggagcagtggatacgaatggatcacggactatgcgggaaaaactgtgtggttcgtggca
agtgtgaaaatggggaatgagatcgcaatgtgcctccaaagagcggggaaaaaggtcatc
cagctcaatcgtaagtcatatgacacagaatacccaaaatgcaaaaatggagattgggac
tttgttatcaccactgacatctctgagatgggggccaattttggtgcgagcagggtcatt
gactgcagaaagagtgtgaaacccaccatcctagaggagggagaaggtagagtcattctt
ggaaatccatcccccataaccagcgcaagtgcagcccaacggagaggtagagtgggcagg
aatcccaaccaagttggagatgaataccattacgggggggccaccagtgaagatgacagc
aacttagcccactggacagaggcaaaaattatgctagacaacatacacatgcctaatggg
ttagtggctcagctgtacgggccagagagggaaaaggctttcacaatggatggagagtac
cgtctcagaggtgaggagaagaagaacttcttggagctgcttagaacggctgacctccca
gtatggctagcctacaaggtggcgtccaatggcattcagtacactgacagaaaatggtgc
tttgatggaccacgcacaaatgccatactagaagataacactgaggtggagatagtcacc
cgaatgggtgagagaaagatcctcaagccgagatggctcgatgcgagggtttatgcagac
caccaggccctcaagtggtttaaggatttcgcagcgggcaagagatcagccgtcagtttc
atagaggtgctcggtcgcatgcctgagcatttcatgggaaagacacgggaagccttagac
acaatgtatctggtggcaacagctgagaaaggtggaaaggcacaccgcatggctcttgag
gaactgcccgacgcattggagaccatcacactcatcgttgccatcactgtgatgacagga
ggattcttcctgctcatgatgcagagaaagggtataggaaaaatgggtctaggggctcta
gtgctcacgctggccacctttttcctatgggcggcagaggttcctggaaccaaaatagcg
ggcaccttactggtcgccctgttgctgatggtggtcctcatcccggaaccagaaaaacag
aggtcacagacagacaaccagttggcagtgtttcttatctgcgtcctgaccgtggtcgga
gtggtggcagcaaatgagtacggaatgctggaaaaaaccaaagcagaccttaagagcatg
tttggcggaaggacgcaagcaccaggactgaccgga---ttgcctagcatggcactggac
ttgcgcccagccacagcttgggcgctgtatggggggagcacagttgtgttaacccctctt
ctgaagcacctaatcacctcagaatacgtcaccacatcgttagcttcaatcagttcacaa
gcgggttcgctgtttgttttgccgcgaggcgtgccttttactgacttggatctaaccgtt
ggccttgtcttccttggctgttggggccaaatcactctcaccacgttcctaacagctatg
gtgctagtgacactccactacggatacatgctccctgggtggcaagcagaggcactcaga
[truncated: 889,584 more chars]
